# Supplementary material for: Network pharmacology refined with non-ubiquity and decoy-controlled molecular docking reveals insights into Moringa oleifera phytochemicals targeting insulin resistance
Source: Front Bioinform. 2026 Mar 10;6:1756081. doi: 10.3389/fbinf.2026.1756081 (PMC13008888; doi:10.3389/fbinf.2026.1756081)
Supplement: Supplementary file 2 [file Table1.xlsx]

## Sheet: 1. Phytochemical list
Phytochemical_ID	Phytochemical_Name	Method of Identification?	Reference	Verified_SMILES	PubChem_URL	Phytochemical_class	Canonical.SMILES	Formula	MW	X.Heavy.atoms	X.Aromatic.heavy.atoms	Fraction.Csp3	X.Rotatable.bonds	X.H.bond.acceptors	X.H.bond.donors	MR	TPSA	iLOGP	XLOGP3	WLOGP	MLOGP	Silicos.IT.Log.P	Consensus.Log.P	ESOL.Log.S	ESOL.Solubility..mg.ml.	ESOL.Solubility..mol.l.	ESOL.Class	Ali.Log.S	Ali.Solubility..mg.ml.	Ali.Solubility..mol.l.	Ali.Class	Silicos.IT.LogSw	Silicos.IT.Solubility..mg.ml.	Silicos.IT.Solubility..mol.l.	Silicos.IT.class	GI.absorption	BBB.permeant	Pgp.substrate	CYP1A2.inhibitor	CYP2C19.inhibitor	CYP2C9.inhibitor	CYP2D6.inhibitor	CYP3A4.inhibitor	log.Kp..cm.s.	Lipinski..violations	Ghose..violations	Veber..violations	Egan..violations	Muegge..violations
GSL_1	4-(a-L-rhamnopyranosyloxy) benzyl glucosinolate (glucomoringin)	2D NMR and ESI-MS/MS	Maldini et al, 2014; Abd Rani et al, 2018	C[C@H]1[C@@H]([C@H]([C@H]([C@@H](O1)OC2=CC=C(C=C2)C/C(=N/OS(=O)(=O)[O-])/S[C@H]3[C@@H]([C@H]([C@@H]([C@H](O3)CO)O)O)O)O)O)O	https://pubchem.ncbi.nlm.nih.gov/compound/101251127	Glucosinolates	OC[C@H]1O[C@@H](S/C(=N\OS(=O)(=O)[O-])/Cc2ccc(cc2)O[C@@H]2O[C@@H](C)[C@@H]([C@H]([C@H]2O)O)O)[C@@H]([C@H]([C@@H]1O)O)O	C20H28NO14S2-	570.56	37	6	0.65	9	15	7	122.7	281.77	0.53	-1.88	-2.16	-3.27	-3.65	-2.09	-1.72	10.9	0.0191	Very soluble	-3.52	0.173	0.000304	Soluble	1.71	29100	51.1	Soluble	Low	No	No	No	No	No	No	No	-11.12	3	2	1	1	3
GSL_2	4-[(2'-O-acetyl-a-L-rhamnosyloxy) benzyl] Glucosinolate	LC-MS and 1H NMR	Maldini et al, 2014; Abd Rani et al, 2018	CC(=O)O[C@@H]1[C@H](O)[C@@H](O)[C@H](C)O[C@H]1Oc1ccc(cc1)CC(=N\OS([O-])(=O)=O)/S[C@@H]1O[C@H](CO)[C@@H](O)[C@H](O)[C@H]1O		Glucosinolates	OC[C@H]1O[C@@H](S/C(=N/OS(=O)(=O)[O-])/Cc2ccc(cc2)O[C@@H]2O[C@@H](C)[C@@H]([C@H]([C@H]2OC(=O)C)O)O)[C@@H]([C@H]([C@@H]1O)O)O	C22H30NO15S2-	612.6	40	6	0.64	11	16	6	132.44	287.84	0.89	-1.3	-1.59	-2.83	-3.13	-1.59	-2.2	3.83	0.00625	Soluble	-4.25	0.0347	5.66e-05	Moderately soluble	1.11	7930	12.9	Soluble	Low	No	No	No	No	No	No	No	-10.96	3	3	2	1	4
GSL_3	4-[(3'-O-acetyl-a-L-rhamnosyloxy) benzyl] Glucosinolate	LC-MS and 1H NMR	Maldini et al, 2014; Abd Rani et al, 2018	CC(=O)O[C@H]1[C@@H](O)[C@@H](O[C@@H](C)[C@@H]1O)Oc1ccc(cc1)CC(=N\OS([O-])(=O)=O)/S[C@@H]1O[C@H](CO)[C@@H](O)[C@H](O)[C@H]1O		Glucosinolates	OC[C@H]1O[C@@H](S/C(=N/OS(=O)(=O)[O-])/Cc2ccc(cc2)O[C@@H]2O[C@@H](C)[C@@H]([C@H]([C@H]2O)OC(=O)C)O)[C@@H]([C@H]([C@@H]1O)O)O	C22H30NO15S2-	612.6	40	6	0.64	11	16	6	132.44	287.84	0.82	-1.3	-1.59	-2.83	-3.13	-1.61	-2.2	3.83	0.00625	Soluble	-4.25	0.0347	5.66e-05	Moderately soluble	1.11	7930	12.9	Soluble	Low	No	No	No	No	No	No	No	-10.96	3	3	2	1	4
GSL_4	4-[(4'-O-Acetyl-a-L-rhamnosyloxy)benzyl] Glucosinolate	LC-MS and 1H NMR	Maldini et al, 2014; Abd Rani et al, 2018	CC(=O)O[C@@H]1[C@@H](O)[C@@H](O)[C@@H](O[C@H]1C)Oc1ccc(cc1)CC(=N\OS([O-])(=O)=O)/S[C@@H]1O[C@H](CO)[C@@H](O)[C@H](O)[C@H]1O		Glucosinolates	OC[C@H]1O[C@@H](S/C(=N/OS(=O)(=O)[O-])/Cc2ccc(cc2)O[C@@H]2O[C@@H](C)[C@@H]([C@H]([C@H]2O)O)OC(=O)C)[C@@H]([C@H]([C@@H]1O)O)O	C22H30NO15S2-	612.6	40	6	0.64	11	16	6	132.44	287.84	0.1	-1.3	-1.59	-2.83	-3.13	-1.75	-2.2	3.83	0.00625	Soluble	-4.25	0.0347	5.66e-05	Moderately soluble	1.11	7930	12.9	Soluble	Low	No	No	No	No	No	No	No	-10.96	3	3	2	1	4
GSL_5	Benzyl glucosinolate (glucotropaeolin)	LC-MS and 1H NMR	Maldini et al, 2014; Abd Rani et al, 2018	C1=CC=C(C=C1)CC(=NOS(=O)(=O)O)S[C@H]2[C@@H]([C@H]([C@@H]([C@H](O2)CO)O)O)O	https://pubchem.ncbi.nlm.nih.gov/compound/656498	Glucosinolates	OC[C@H]1O[C@@H](SC(=NOS(=O)(=O)O)Cc2ccccc2)[C@@H]([C@H]([C@@H]1O)O)O	C14H19NO9S2	409.43	26	6	0.5	7	10	5	91.57	199.79	0.95	-0.22	-0.02	-1.65	-1.73	-0.53	-1.95	4.61	0.0113	Very soluble	-3.52	0.124	0.000303	Soluble	-0.09	331	0.809	Soluble	Low	No	Yes	No	No	No	No	No	-8.95	0	0	1	1	1
GSL_6	Sinalbin	LC-MS	Abd Rani et al, 2018	C1=CC(=CC=C1C/C(=N\OS(=O)(=O)O)/S[C@H]2[C@@H]([C@H]([C@@H]([C@H](O2)CO)O)O)O)O	https://pubchem.ncbi.nlm.nih.gov/compound/9601115	Glucosinolates	OC[C@H]1O[C@@H](S/C(=N/OS(=O)(=O)O)/Cc2ccc(cc2)O)[C@@H]([C@H]([C@@H]1O)O)O	C14H19NO10S2	425.43	27	6	0.5	7	11	6	93.59	220.02	0.28	-0.57	-0.32	-2.14	-2.19	-0.99	-1.82	6.42	0.0151	Very soluble	-3.58	0.112	0.000263	Soluble	0.5	1340	3.15	Soluble	Low	No	No	No	No	No	No	No	-9.3	2	0	1	1	3
NCS_7	4-[(a-L-rhamnosyloxy) benzyl] Isothiocyanate (moringin)	LC-MS and 1H NMR	Abd Rani et al, 2018	C[C@H]1[C@@H]([C@H]([C@H]([C@@H](O1)OC2=CC=C(C=C2)CN=C=S)O)O)O	https://pubchem.ncbi.nlm.nih.gov/compound/153557	Isothiocyanate	S=C=NCc1ccc(cc1)O[C@@H]1O[C@@H](C)[C@@H]([C@H]([C@H]1O)O)O	C14H17NO5S	311.35	21	6	0.5	4	6	3	78.36	123.6	2.62	1.31	0.34	0.99	1.91	1.43	-2.54	0.892	0.00286	Soluble	-3.51	0.0971	0.000312	Soluble	-1.36	13.5	0.0435	Soluble	High	No	No	No	No	No	No	No	-7.27	0	0	0	0	0
NCS_8	4-[(2'-O-acetyl-a-L-rhamnosyloxy) benzyl] Isothiocyanate	LC-MS and 1H NMR	Abd Rani et al, 2018	C[C@H]1[C@@H]([C@H]([C@H]([C@@H](O1)OC2=CC=C(C=C2)CN=C=S)OC(=O)C)O)O	https://pubchem.ncbi.nlm.nih.gov/compound/46933086	Isothiocyanate	S=C=NCc1ccc(cc1)O[C@@H]1O[C@@H](C)[C@@H]([C@H]([C@H]1OC(=O)C)O)O	C16H19NO6S	353.39	24	6	0.5	6	7	2	88.1	129.67	2.59	2.17	0.91	1.42	2.39	1.9	-3.19	0.23	0.00065	Soluble	-4.53	0.0105	2.98e-05	Moderately soluble	-1.99	3.63	0.0103	Soluble	High	No	No	No	No	No	No	No	-6.91	0	0	0	0	0
NCS_9	4-[(3'-O-acetyl-a-L-rhamnosyloxy) benzyl] Isothiocyanate	LC-MS and 1H NMR	Abd Rani et al, 2018	C[C@H]1[C@@H]([C@H]([C@H]([C@@H](O1)OC2=CC=C(C=C2)CN=C=S)O)OC(=O)C)O	https://pubchem.ncbi.nlm.nih.gov/compound/46932936	Isothiocyanate	S=C=NCc1ccc(cc1)O[C@@H]1O[C@@H](C)[C@@H]([C@H]([C@H]1O)OC(=O)C)O	C16H19NO6S	353.39	24	6	0.5	6	7	2	88.1	129.67	2.89	2.17	0.91	1.42	2.39	1.96	-3.19	0.23	0.00065	Soluble	-4.53	0.0105	2.98e-05	Moderately soluble	-1.99	3.63	0.0103	Soluble	High	No	No	No	No	No	No	No	-6.91	0	0	0	0	0
NCS_10	4-[(4'-O-acetyl-a-L-rhamnosyloxy) benzyl] Isothiocyanate	LC-MS and 1H NMR	Abd Rani et al, 2018	C[C@H]1[C@@H]([C@H]([C@H]([C@@H](O1)OC2=CC=C(C=C2)CN=C=S)O)O)OC(=O)C	https://pubchem.ncbi.nlm.nih.gov/compound/10291650	Isothiocyanate	S=C=NCc1ccc(cc1)O[C@@H]1O[C@@H](C)[C@@H]([C@H]([C@H]1O)O)OC(=O)C	C16H19NO6S	353.39	24	6	0.5	6	7	2	88.1	129.67	3.26	2.17	0.91	1.42	2.39	2.03	-3.19	0.23	0.00065	Soluble	-4.53	0.0105	2.98e-05	Moderately soluble	-1.99	3.63	0.0103	Soluble	High	No	No	No	No	No	No	No	-6.91	0	0	0	0	0
NCS_11	4-[(b-D-glucopyranosyl-(1→4)-a-L-rhamnosyloxy) benzyl] Isothiocyanate	13C and 1H NMR	Abd Rani et al, 2018	S=C=N\Cc1ccc(cc1)O[C@@H]1O[C@@H](C)[C@H](O[C@@H]2O[C@H](CO)[C@@H](O)[C@H](O)[C@H]2O)[C@@H](O)[C@H]1O		Isothiocyanate	OC[C@H]1O[C@@H](O[C@H]2[C@H](C)O[C@H]([C@@H]([C@@H]2O)O)Oc2ccc(cc2)CN=C=S)[C@@H]([C@H]([C@@H]1O)O)O	C20H27NO10S	473.49	32	6	0.65	7	11	6	110.74	202.75	2.6	1.17	-1.83	-1.06	-0.14	0.15	-3.19	0.306	0.000646	Soluble	-5.02	0.00449	9.48e-06	Moderately soluble	0.38	1120	2.37	Soluble	Low	No	Yes	No	No	No	No	No	-8.36	2	1	1	1	3
NCS_12	benzyl isothiocyanate	Inference	IMPPAT; Aglycone of moringin	C1=CC=C(C=C1)CN=C=S	https://pubchem.ncbi.nlm.nih.gov/compound/2346	Isothiocyanate	S=C=NCc1ccccc1	C8H7NS	149.21	10	6	0.12	2	1	0	45.38	44.45	2.19	3.16	2.14	3.28	3.79	2.91	-3.07	0.128	0.000855	Soluble	-3.76	0.0257	0.000172	Soluble	-2.98	0.157	0.00105	Soluble	High	Yes	No	No	No	No	No	No	-4.97	0	2	0	0	1
SCON_13	Niazinin	13C and 1H NMR	Abd Rani et al, 2018; Faizi et al, 1992	C[C@H]1[C@@H]([C@H]([C@H]([C@@H](O1)OC2=CC=C(C=C2)CNC(=S)OC)O)O)O	https://pubchem.ncbi.nlm.nih.gov/compound/10088810	Thiocarbamate and Other Sulfur-Containing	COC(=S)NCc1ccc(cc1)O[C@@H]1O[C@@H](C)[C@@H]([C@H]([C@H]1O)O)O	C15H21NO6S	343.4	23	6	0.53	6	6	4	85.68	132.5	1.69	0.38	-0.24	-0.65	0.89	0.42	-2.01	3.39	0.00987	Soluble	-2.73	0.642	0.00187	Soluble	-1.48	11.4	0.0333	Soluble	High	No	Yes	No	No	No	No	No	-8.12	0	0	0	1	0
SCON_14	S-Methyl-N-{4-[(a-l-rhamnosyloxy)benzyl]}thiocarbamate	13C and 1H NMR	Wang et al, 2016	C[C@H]1[C@@H]([C@H]([C@H]([C@@H](O1)OC2=CC=C(C=C2)CNC(=O)SC)O)O)O	https://pubchem.ncbi.nlm.nih.gov/compound/49865742	Thiocarbamate and Other Sulfur-Containing	CSC(=O)NCc1ccc(cc1)O[C@@H]1O[C@@H](C)[C@@H]([C@H]([C@H]1O)O)O	C15H21NO6S	343.4	23	6	0.53	6	6	4	84.99	133.55	2.12	0.32	0.31	-0.24	-0.01	0.5	-1.97	3.7	0.0108	Very soluble	-2.69	0.705	0.00205	Soluble	-1.64	7.79	0.0227	Soluble	High	No	Yes	No	No	No	No	No	-8.17	0	0	0	1	0
SCON_15	Niazimicin	13C and 1H NMR	Abd Rani et al, 2018; Faizi et al, 1992	CCOC(=S)NCC1=CC=C(C=C1)O[C@H]2[C@@H]([C@@H]([C@H]([C@@H](O2)C)O)O)O	https://pubchem.ncbi.nlm.nih.gov/compound/10247749	Thiocarbamate and Other Sulfur-Containing	CCOC(=S)NCc1ccc(cc1)O[C@@H]1O[C@@H](C)[C@@H]([C@H]([C@H]1O)O)O	C16H23NO6S	357.42	24	6	0.56	7	6	4	90.49	132.5	2.99	0.75	0.15	-0.4	1.28	0.95	-2.25	2	0.0056	Soluble	-3.11	0.276	0.000773	Soluble	-1.87	4.79	0.0134	Soluble	High	No	Yes	No	No	No	No	No	-7.95	0	0	0	1	0
SCON_16	N-benzyl, S-ethylthioformate	13C and 1H NMR	Abd Rani et al, 2018	CCSC(=O)NCC1=CC=CC=C1	https://pubchem.ncbi.nlm.nih.gov/compound/2817511	Thiocarbamate and Other Sulfur-Containing	CCSC(=O)NCc1ccccc1	C10H13NOS	195.28	13	6	0.3	5	1	1	56.81	54.4	2.38	2.26	2.5	2.29	2.16	2.32	-2.49	0.638	0.00327	Soluble	-3.04	0.179	0.000915	Soluble	-3.71	0.0382	0.000195	Soluble	High	Yes	No	Yes	Yes	No	No	No	-5.89	0	0	0	0	1
SCON_17	Pterygospermin	Inference	Abd Rani et al, 2018; IMPPAT	C1=CC=C(C=C1)CN2C(=S)OC23C=CC4(C=C3)N(C(=S)O4)CC5=CC=CC=C5	https://pubchem.ncbi.nlm.nih.gov/compound/72201063	Thiocarbamate and Other Sulfur-Containing	S=C1OC2(N1Cc1ccccc1)C=CC1(C=C2)OC(=S)N1Cc1ccccc1	C22H18N2O2S2	406.52	28	12	0.18	4	2	0	123.32	89.12	3.45	4.69	3.07	2.68	4.86	3.75	-5.37	0.00174	4.28e-06	Moderately soluble	-6.29	0.000209	5.13e-07	Poorly soluble	-5.23	0.00239	5.89e-06	Moderately soluble	High	No	No	Yes	Yes	Yes	No	Yes	-5.45	0	0	0	0	0
SCON_18	Niaziminin A	13C and 1H NMR	Abd Rani et al, 2018; Faizi et al, 1992	CCOC(=S)NCC1=CC=C(C=C1)O[C@H]2[C@@H]([C@@H]([C@H]([C@@H](O2)C)OC(=O)C)O)O	https://pubchem.ncbi.nlm.nih.gov/compound/10023860	Thiocarbamate and Other Sulfur-Containing	CCOC(=S)NCc1ccc(cc1)O[C@@H]1O[C@@H](C)[C@@H]([C@H]([C@H]1O)O)OC(=O)C	C18H25NO7S	399.46	27	6	0.56	9	7	3	100.23	138.57	3.38	1.32	0.72	0.02	1.78	1.44	-2.72	0.763	0.00191	Soluble	-3.83	0.059	0.000148	Soluble	-2.49	1.29	0.00323	Soluble	High	No	Yes	No	No	No	No	No	-7.8	0	0	0	1	0
SCON_19	Niaziminin B	13C and 1H NMR	Abd Rani et al, 2018; Faizi et al, 1992	CCOC(=S)C=NCC1=CC=C(C=C1)O[C@H]2[C@@H]([C@@H]([C@H]([C@@H](O2)C)OC(=O)C)O)O	https://pubchem.ncbi.nlm.nih.gov/compound/44559760	Thiocarbamate and Other Sulfur-Containing	CCOC(=S)C=NCc1ccc(cc1)O[C@@H]1O[C@@H](C)[C@@H]([C@H]([C@H]1O)O)OC(=O)C	C19H25NO7S	411.47	28	6	0.53	9	8	2	105.92	138.9	3.52	1.67	1.25	-0.24	2.96	1.83	-3.01	0.404	0.000982	Soluble	-4.2	0.0259	6.29e-05	Moderately soluble	-2.52	1.24	0.00301	Soluble	High	No	Yes	No	No	No	No	No	-7.62	0	0	0	1	0
SCON_20	(E)-2-(4-hydroxyphenyl)-N-(sulfonatooxy)ethenimidothioate	Inference	Aglycone of glucomoringin	C1=CC(=CC=C1CC(=S)NOS(=O)(=O)[O-])O	https://pubchem.ncbi.nlm.nih.gov/compound/129320258	Thiocarbamate and Other Sulfur-Containing	S=C(Cc1ccc(cc1)O)NOS(=O)(=O)[O-]	C8H8NO5S2-	262.28	16	6	0.12	5	5	2	58.6	139.16	0.15	0.51	1.32	0.42	0.24	0.53	-1.73	4.83	0.0184	Very soluble	-3	0.261	0.000994	Soluble	-1.52	7.85	0.0299	Soluble	High	No	No	No	No	No	No	No	-7.54	0	0	0	1	0
NCS_21	4-Hydroxybenzyl isothiocyanate	Inference	Aglycone of moringin	C1=CC(=CC=C1CN=C=S)O	https://pubchem.ncbi.nlm.nih.gov/compound/160611	Isothiocyanate	S=C=NCc1ccc(cc1)O	C8H7NOS	165.21	11	6	0.12	2	2	1	47.4	64.68	1.84	2.8	1.84	2.62	3.3	2.48	-2.9	0.208	0.00126	Soluble	-3.82	0.0253	0.000153	Soluble	-2.42	0.635	0.00385	Soluble	High	Yes	No	No	No	No	No	No	-5.32	0	1	0	0	1
SCON_22	[(2-Phenylethanethioyl)amino] hydrogen sulfate	Inference	Aglycone of benzyl glucosinolate	C1=CC=C(C=C1)CC(=S)NOS(=O)(=O)O	https://pubchem.ncbi.nlm.nih.gov/compound/50986226	Thiocarbamate and Other Sulfur-Containing	S=C(Cc1ccccc1)NOS(=O)(=O)O	C8H9NO4S2	247.29	15	6	0.12	5	4	2	58.43	116.1	0.76	0.86	1.96	0.97	0.68	1.05	-1.88	3.25	0.0132	Very soluble	-2.88	0.325	0.00131	Soluble	-2.1	1.95	0.00789	Soluble	High	No	No	No	No	No	No	No	-7.2	0	0	0	0	0
SCON_23	[[2-(4-Hydroxyphenyl)ethanethioyl]amino] hydrogen sulfate	Inference	Aglycone of sinalbin	C1=CC(=CC=C1CC(=S)NOS(=O)(=O)O)O	https://pubchem.ncbi.nlm.nih.gov/compound/129320259	Thiocarbamate and Other Sulfur-Containing	S=C(Cc1ccc(cc1)O)NOS(=O)(=O)O	C8H9NO5S2	263.29	16	6	0.12	5	5	3	60.45	136.33	0.15	0.51	1.67	0.42	0.24	0.6	-1.74	4.78	0.0181	Very soluble	-2.94	0.3	0.00114	Soluble	-1.52	7.88	0.0299	Soluble	High	No	No	No	No	No	No	No	-7.54	0	0	0	1	0
SCON_24	O-methyl N-[(4-hydroxyphenyl)methyl]carbamothioate	Inference	Aglycone of niazinin	COC(=S)NCC1=CC=C(C=C1)O	https://pubchem.ncbi.nlm.nih.gov/compound/88138854	Thiocarbamate and Other Sulfur-Containing	COC(=S)NCc1ccc(cc1)O	C9H11NO2S	197.25	13	6	0.22	4	2	2	54.72	73.58	1.79	1.68	1.26	0.96	2.23	1.59	-2.2	1.25	0.00633	Soluble	-2.84	0.285	0.00145	Soluble	-2.56	0.54	0.00274	Soluble	High	No	No	Yes	No	No	No	No	-6.31	0	0	0	0	1
SCON_25	S-methyl [(4-hydroxyphenyl)methyl]carbamothioate	Inference	Aglycone of S-Methyl-N-{4-[(a-l-rhamnosyloxy)benzyl]}thiocarbamate	Oc1ccc(CNC(=O)SC)cc1		Thiocarbamate and Other Sulfur-Containing	CSC(=O)NCc1ccc(cc1)O	C9H11NO2S	197.25	13	6	0.22	4	2	2	54.03	74.63	1.8	1.62	1.81	1.37	1.34	1.59	-2.16	1.36	0.0069	Soluble	-2.8	0.313	0.00159	Soluble	-2.73	0.367	0.00186	Soluble	High	Yes	No	Yes	No	No	No	No	-6.35	0	0	0	0	1
SCON_26	N,N'-bis[(4-hydroxyphenyl)methyl]thiourea	Inference	Aglycone of N,N'-bis{4-[(a-l-rhamnosyloxy)benzyl]}thiourea	Oc1ccc(CNC(=S)NCc2ccc(O)cc2)cc1		Thiocarbamate and Other Sulfur-Containing	S=C(NCc1ccc(cc1)O)NCc1ccc(cc1)O	C15H16N2O2S	288.36	20	12	0.13	6	2	4	82.95	96.61	2.11	2.25	1.96	1.8	3.03	2.23	-3.09	0.233	0.000807	Soluble	-3.91	0.0351	0.000122	Soluble	-4.82	0.00432	1.5e-05	Moderately soluble	High	No	No	No	No	Yes	Yes	Yes	-6.46	0	0	0	0	0
SCON_27	O-ethyl N-[(4-hydroxyphenyl)methyl]carbamothioate	Inference	Aglycone of Niazimicin	CCOC(=S)NCC1=CC=C(C=C1)O	https://pubchem.ncbi.nlm.nih.gov/compound/10727217	Thiocarbamate and Other Sulfur-Containing	CCOC(=S)NCc1ccc(cc1)O	C10H13NO2S	211.28	14	6	0.3	5	2	2	59.53	73.58	2.11	2.05	1.65	1.27	2.6	1.93	-2.43	0.788	0.00373	Soluble	-3.22	0.126	0.000597	Soluble	-2.97	0.226	0.00107	Soluble	High	No	No	Yes	No	No	No	No	-6.13	0	0	0	0	0
CN_28	Niazirin, 4-(Rhamnosyloxy)phenylacetonitrile	13C and 1H NMR	Abd Rani et al, 2018	C[C@H]1[C@@H]([C@H]([C@H]([C@@H](O1)OC2=CC=C(C=C2)CC#N)O)O)O	https://pubchem.ncbi.nlm.nih.gov/compound/129556	Nitrile	N#CCc1ccc(cc1)O[C@@H]1O[C@@H](C)[C@@H]([C@H]([C@H]1O)O)O	C14H17NO5	279.29	20	6	0.5	3	6	3	68.95	102.94	2.29	-0.37	-0.04	-0.51	0.25	0.32	-1.36	12.1	0.0434	Very soluble	-1.33	13.1	0.0469	Very soluble	-1.26	15.2	0.0543	Soluble	High	No	No	No	No	No	No	No	-8.27	0	0	0	0	0
CN_29	Niazirinin	13C and 1H NMR	Abd Rani et al, 2018	C[C@H]1[C@@H]([C@H]([C@H]([C@@H](O1)OC2=CC=C(C=C2)CC#N)O)O)OC(=O)C	https://pubchem.ncbi.nlm.nih.gov/compound/10426197	Nitrile	N#CCc1ccc(cc1)O[C@@H]1O[C@@H](C)[C@@H]([C@H]([C@H]1O)O)OC(=O)C	C16H19NO6	321.33	23	6	0.5	5	7	2	78.68	109.01	2.25	0.49	0.53	-0.08	0.71	0.78	-2	3.18	0.00991	Soluble	-2.35	1.44	0.00448	Soluble	-1.9	4.07	0.0127	Soluble	High	No	No	No	No	No	No	No	-7.91	0	0	0	0	0
CN_30	4-(4'-O-methyl-a-L-rhamnosyloxy) benzyl nitrile	UPLC and QTOF MS	Lin et al, 2019	N#CCc1ccc(cc1)O[C@@H]1O[C@@H](C)[C@H](OC)[C@@H](O)[C@H]1O		Nitrile	CO[C@H]1[C@H](C)O[C@H]([C@@H]([C@@H]1O)O)Oc1ccc(cc1)CC#N	C15H19NO5	293.32	21	6	0.53	4	6	2	73.68	91.94	2.33	0.45	0.61	-0.25	0.78	0.78	-1.89	3.78	0.0129	Very soluble	-1.95	3.3	0.0112	Very soluble	-1.96	3.2	0.0109	Soluble	High	No	No	No	No	No	No	No	-7.77	0	0	0	0	0
CN_31	4-Hydroxybenzyl cyanide	Inference	Aglycone of niazirin	C1=CC(=CC=C1CC#N)O	https://pubchem.ncbi.nlm.nih.gov/compound/26548	Nitrile	N#CCc1ccc(cc1)O	C8H7NO	133.15	10	6	0.12	1	2	1	37.99	44.02	1.14	1.49	1.46	1.12	1.65	1.37	-1.98	1.39	0.0104	Very soluble	-2.02	1.27	0.00951	Soluble	-2.28	0.7	0.00526	Soluble	High	Yes	No	Yes	No	No	No	No	-6.05	0	3	0	0	1
CN_32	3-Indoleacetonitrile	Unable to access primary reference	IMPPAT	C1=CC=C2C(=C1)C(=CN2)CC#N	https://pubchem.ncbi.nlm.nih.gov/compound/351795	Nitrile	N#CCc1c[nH]c2c1cccc2	C10H8N2	156.18	12	9	0.1	1	1	1	47.82	39.58	1.33	1.6	2.23	1.18	2.82	1.83	-2.31	0.773	0.00495	Soluble	-2.04	1.42	0.00906	Soluble	-3.76	0.0271	0.000174	Soluble	High	Yes	No	Yes	No	No	No	No	-6.12	0	1	0	0	1
CN_33	Phenylacetonitrile	GC-MS	IMPPAT	C1=CC=C(C=C1)CC#N	https://pubchem.ncbi.nlm.nih.gov/compound/8794	Nitrile	N#CCc1ccccc1	C8H7N	117.15	9	6	0.12	1	1	0	35.96	23.79	1.52	1.56	1.75	1.78	2.16	1.75	-1.98	1.24	0.0106	Very soluble	-1.67	2.51	0.0214	Very soluble	-2.83	0.171	0.00146	Soluble	High	Yes	No	Yes	No	No	No	No	-5.91	0	3	0	0	2
ALK_34	N,N'-bis{4-[(a-l-rhamnosyloxy)benzyl]}thiourea	13C and 1H NMR	Wang et al, 2016	O[C@H]1[C@@H](O)[C@H](O)[C@@H](C)O[C@@H]1Oc1ccc(cc1)CNC(=S)NCc1ccc(cc1)O[C@@H]1O[C@@H](C)[C@H](O)[C@@H](O)[C@H]1O		Alkaloids	S=C(NCc1ccc(cc1)O[C@@H]1O[C@@H](C)[C@@H]([C@H]([C@H]1O)O)O)NCc1ccc(cc1)O[C@H]1O[C@H](C)[C@H]([C@@H]([C@@H]1O)O)O	C27H36N2O10S	580.65	40	12	0.52	10	10	8	144.87	214.45	2.84	-0.36	-1.04	-1.4	0.11	0.03	-2.78	0.974	0.00168	Soluble	-3.68	0.121	0.000208	Soluble	-2.46	2.01	0.00346	Soluble	Low	No	Yes	No	No	No	No	No	-10.1	3	4	1	1	2
ALK_35	4'-hydroxyphenylethanamide-a-L-rhamnopyranoside (marumoside A)	13C and 1H NMR	Abd Rani et al, 2018	C[C@H]1[C@@H]([C@H]([C@H]([C@@H](O1)OC2=CC=C(C=C2)CC(=O)N)O)O)O	https://pubchem.ncbi.nlm.nih.gov/compound/101794623	Alkaloids	NC(=O)Cc1ccc(cc1)O[C@@H]1O[C@@H](C)[C@@H]([C@H]([C@H]1O)O)O	C14H19NO6	297.3	21	6	0.5	4	6	4	72.11	122.24	1.41	-1.21	-1.08	-0.9	-0.57	-0.47	-0.87	40.3	0.135	Very soluble	-0.86	40.8	0.137	Very soluble	-0.76	51.5	0.173	Soluble	High	No	No	No	No	No	No	No	-8.97	0	1	0	0	0
ALK_36	marumoside B	13C and 1H NMR	Abd Rani et al, 2018	C[C@H]1[C@@H]([C@H]([C@H]([C@@H](O1)OC2=CC=C(C=C2)CC(=O)N)O)O[C@H]3[C@@H]([C@H]([C@@H]([C@H](O3)CO)O)O)O)O	https://pubchem.ncbi.nlm.nih.gov/compound/101794624	Alkaloids	OC[C@H]1O[C@@H](O[C@H]2[C@@H](O)[C@@H](O[C@H]([C@@H]2O)C)Oc2ccc(cc2)CC(=O)N)[C@@H]([C@H]([C@@H]1O)O)O	C20H29NO11	459.44	32	6	0.65	7	11	7	104.49	201.39	1.73	-1.36	-3.26	-2.9	-2.62	-1.68	-1.51	14.2	0.031	Very soluble	-2.37	1.96	0.00427	Soluble	0.97	4260	9.27	Soluble	Low	No	No	No	No	No	No	No	-10.07	2	1	1	1	3
ALK_37	N, a-L-Rhamnopyranosyl vincosamide	13C and 1H NMR	Abd Rani et al, 2018	C[C@H]1[C@@H]([C@H]([C@H]([C@@H](O1)ON2C3=CC=CC=C3C4=C2[C@H]5C[C@H]6[C@H]([C@@H](OC=C6C(=O)N5CC4)O[C@H]7[C@@H]([C@H]([C@@H]([C@H](O7)CO)O)O)O)C=C)O)O)O	https://pubchem.ncbi.nlm.nih.gov/compound/71717770	Alkaloids	OC[C@H]1O[C@@H](O[C@@H]2OC=C3[C@H]([C@H]2C=C)C[C@H]2N(C3=O)CCc3c2n(O[C@@H]2O[C@@H](C)[C@@H]([C@H]([C@H]2O)O)O)c2c3cccc2)[C@@H]([C@H]([C@@H]1O)O)O	C32H40N2O13	660.67	47	9	0.59	6	13	7	163.23	213	2.95	-0.86	-2.5	-1.53	-2.81	-0.95	-3.14	0.479	0.000724	Soluble	-3.13	0.488	0.000738	Soluble	0.72	3450	5.22	Soluble	Low	No	Yes	No	No	No	No	No	-10.94	3	4	1	1	4
ALK_38	Pyrrolemarumine-4''-O-a-L-rhamnopyranoside	13C and 1H NMR	Abd Rani et al, 2018	C[C@H]1[C@@H]([C@H]([C@H]([C@@H](O1)OC2=CC=C(C=C2)CN3C(=CC=C3C=O)CO)O)O)O	https://pubchem.ncbi.nlm.nih.gov/compound/101794622	Alkaloids	OCc1ccc(n1Cc1ccc(cc1)O[C@@H]1O[C@@H](C)[C@@H]([C@H]([C@H]1O)O)O)C=O	C19H23NO7	377.39	27	11	0.42	6	7	4	94.68	121.38	2.11	-0.46	-0.1	-1.09	0.42	0.18	-1.8	6.04	0.016	Very soluble	-1.62	8.99	0.0238	Very soluble	-1.8	5.95	0.0158	Soluble	High	No	No	Yes	No	No	No	No	-8.93	0	0	0	0	0
ALK_39	O-Ethyl-4-[(a-L-rhamnosyloxy)-benzyl] carbamate	13C and 1H NMR	Abd Rani et al, 2018	CCOC(=O)NCC1=CC=C(C=C1)O[C@H]2[C@@H]([C@@H]([C@H]([C@@H](O2)C)O)O)O	https://pubchem.ncbi.nlm.nih.gov/compound/101942512	Alkaloids	CCOC(=O)NCc1ccc(cc1)O[C@@H]1O[C@@H](C)[C@@H]([C@H]([C@H]1O)O)O	C16H23NO7	341.36	24	6	0.56	7	7	4	83.29	117.48	3.05	0.15	-0.01	-0.37	-0.18	0.53	-1.77	5.75	0.0168	Very soluble	-2.17	2.29	0.0067	Soluble	-1.68	7.13	0.0209	Soluble	High	No	Yes	No	No	No	No	No	-8.28	0	0	0	0	0
ALK_40	Aurantiamide acetate	2D NMR and MS	Abd Rani et al, 2018; Sashidhara et al, 2009	CC(=O)OCC(CC1=CC=CC=C1)NC(=O)C(CC2=CC=CC=C2)NC(=O)C3=CC=CC=C3	https://pubchem.ncbi.nlm.nih.gov/compound/9832120	Alkaloids	CC(=O)OCC(NC(=O)C(NC(=O)c1ccccc1)Cc1ccccc1)Cc1ccccc1	C27H28N2O4	444.52	33	18	0.22	13	4	2	126.35	84.5	3.57	4.45	3.32	3.41	4.73	3.89	-4.95	0.00504	1.13e-05	Moderately soluble	-5.94	0.000506	1.14e-06	Moderately soluble	-8.7	8.87e-07	2e-09	Poorly soluble	High	No	Yes	No	Yes	Yes	Yes	Yes	-5.85	0	0	1	0	0
ALK_41	1,3-Dibenzyl urea	2D NMR and MS	Abd Rani et al, 2018	C1=CC=C(C=C1)CNC(=O)NCC2=CC=CC=C2	https://pubchem.ncbi.nlm.nih.gov/compound/72889	Alkaloids	O=C(NCc1ccccc1)NCc1ccccc1	C15H16N2O	240.3	18	12	0.13	6	1	2	71.7	41.13	2.14	2.36	2.38	2.93	2.54	2.47	-2.91	0.293	0.00122	Soluble	-2.86	0.329	0.00137	Soluble	-5.78	0.000397	1.65e-06	Moderately soluble	High	Yes	No	Yes	Yes	No	Yes	No	-6.09	0	0	0	0	0
ALK_42	tangutorid E	UPLC and QTOF MS	Lin et al, 2019	OC[C@@H](O)[C@@H](O)C[C@@H](O)c1cc2[NH]c3ccccc3c2cn1		Alkaloids	OC[C@H]([C@H](C[C@H](c1ncc2c(c1)[nH]c1c2cccc1)O)O)O	C16H18N2O4	302.33	22	13	0.31	5	5	5	82.44	109.6	1.51	-0.06	0.53	-0.43	1.95	0.7	-1.78	4.97	0.0164	Very soluble	-1.79	4.9	0.0162	Very soluble	-3.23	0.178	0.000589	Soluble	High	No	No	No	No	No	No	No	-8.19	0	0	0	0	0
ALK_43	tangutorid F	UPLC and QTOF MS	Lin et al, 2019	OC[C@@H](O)[C@@H](O)C[C@H](O)c1cc2[NH]c3ccccc3c2cn1		Alkaloids	OC[C@H]([C@H](C[C@@H](c1ncc2c(c1)[nH]c1c2cccc1)O)O)O	C16H18N2O4	302.33	22	13	0.31	5	5	5	82.44	109.6	1.81	-0.06	0.53	-0.43	1.95	0.76	-1.78	4.97	0.0164	Very soluble	-1.79	4.9	0.0162	Very soluble	-3.23	0.178	0.000589	Soluble	High	No	No	No	No	No	No	No	-8.19	0	0	0	0	0
ALK_44	folinic acid (leucovorin)	UPLC and QTOF MS	Lin et al, 2019	C1C(N(C2=C(N1)N=C(NC2=O)N)C=O)CNC3=CC=C(C=C3)C(=O)N[C@@H](CCC(=O)O)C(=O)O	https://pubchem.ncbi.nlm.nih.gov/compound/135403648	Alkaloids	O=CN1C(CNc2ccc(cc2)C(=O)N[C@H](C(=O)O)CCC(=O)O)CNc2c1c(=O)[nH]c(n2)N	C20H23N7O7	473.44	34	12	0.3	11	8	7	126.52	219.84	0.66	-1.24	-1.87	-0.89	-0.94	-0.85	-1.53	14	0.0296	Very soluble	-2.88	0.623	0.00131	Soluble	-3.29	0.243	0.000514	Soluble	Low	No	No	No	No	No	No	No	-10.07	2	1	2	1	2
ALK_45	Benzylamine	GC-MS	Abd Rani et al, 2018; IMPPAT	C1=CC=C(C=C1)CN	https://pubchem.ncbi.nlm.nih.gov/compound/7504	Alkaloids	NCc1ccccc1	C7H9N	107.15	8	6	0.14	1	1	1	34.12	26.02	1.43	1.09	0.99	1.54	1.5	1.31	-1.68	2.24	0.0209	Very soluble	-1.23	6.33	0.0591	Very soluble	-2.38	0.452	0.00422	Soluble	High	Yes	No	Yes	No	No	No	No	-6.18	0	3	0	0	2
ALK_46	4-Hydroxyphenylacetamide	Inference	Aglycone of 4'-hydroxyphenylethanamide-a-L-rhamnopyranoside (marumoside A)	C1=CC(=CC=C1CC(=O)N)O	https://pubchem.ncbi.nlm.nih.gov/compound/86986	Alkaloids	NC(=O)Cc1ccc(cc1)O	C8H9NO2	151.16	11	6	0.12	2	2	2	41.15	63.32	0.78	0.1	0.42	0.65	0.82	0.55	-1.11	11.7	0.0773	Very soluble	-0.98	15.7	0.104	Very soluble	-1.8	2.4	0.0159	Soluble	High	No	No	No	No	No	No	No	-7.15	0	1	0	0	1
ALK_47	Aglycone of N, a-L-Rhamnopyranosyl vincosamide	Inference	Aglycone of N, a-L-Rhamnopyranosyl vincosamide	O=C1N2CCc3c4ccccc4n(O)c3[C@H]2C[C@H]2[C@@H](C=C)[C@H](O)OC=C21		Alkaloids	C=C[C@H]1[C@H](O)OC=C2[C@H]1C[C@H]1N(C2=O)CCc2c1n(O)c1c2cccc1	C20H20N2O4	352.38	26	9	0.35	1	4	2	99.45	74.93	2.59	2.03	1.65	2.1	0.86	1.85	-3.49	0.113	0.000321	Soluble	-3.23	0.207	0.000587	Soluble	-2.28	1.86	0.00528	Soluble	High	No	Yes	No	No	No	Yes	No	-7.01	0	0	0	0	0
ALK_48	5-(Hydroxymethyl)-1-[(4-hydroxyphenyl)methyl]pyrrole-2-carbaldehyde	Inference	Aglycone of Pyrrolemarumine-4''-O-a-L-rhamnopyranoside	C1=CC(=CC=C1CN2C(=CC=C2C=O)CO)O	https://pubchem.ncbi.nlm.nih.gov/compound/163177854	Alkaloids	OCc1ccc(n1Cc1ccc(cc1)O)C=O	C13H13NO3	231.25	17	11	0.15	4	3	2	63.72	62.46	1.77	0.85	1.39	0.25	1.89	1.23	-2.02	2.19	0.00946	Soluble	-1.74	4.16	0.018	Very soluble	-2.92	0.281	0.00122	Soluble	High	Yes	No	No	No	No	No	No	-7.11	0	0	0	0	0
ALK_49	Ethyl [(4-hydroxyphenyl)methyl]carbamate	Inference	Aglycone of O-Ethyl-4-[(a-L-rhamnosyloxy)-benzyl] carbamate	CCOC(=O)NCC1=CC=C(C=C1)O	https://pubchem.ncbi.nlm.nih.gov/compound/71332716	Alkaloids	CCOC(=O)NCc1ccc(cc1)O	C10H13NO3	195.22	14	6	0.3	5	3	2	52.33	58.56	2.02	1.45	1.49	1.23	1.14	1.47	-1.95	2.19	0.0112	Very soluble	-2.29	1.01	0.00518	Soluble	-2.76	0.336	0.00172	Soluble	High	Yes	No	No	No	No	No	No	-6.46	0	0	0	0	1
ALK_50	Riboflavin	HPLC DAD	IMPPAT	CC1=CC2=C(C=C1C)N(C3=NC(=O)NC(=O)C3=N2)C[C@@H]([C@@H]([C@@H](CO)O)O)O	https://pubchem.ncbi.nlm.nih.gov/compound/493570	Alkaloids	OC[C@H]([C@H]([C@H](Cn1c2cc(C)c(cc2nc2c1nc(=O)[nH]c2=O)C)O)O)O	C17H20N4O6	376.36	27	14	0.41	5	8	5	96.99	161.56	1.63	-1.46	-1.68	-0.54	1.09	-0.19	-1.31	18.5	0.0493	Very soluble	-1.43	14	0.0372	Very soluble	-2.62	0.903	0.0024	Soluble	Low	No	No	No	No	No	No	No	-9.63	0	1	1	1	1
ALK_51	Nicotinic acid	HPLC DAD	IMPPAT	C1=CC(=CN=C1)C(=O)O	https://pubchem.ncbi.nlm.nih.gov/compound/938	Alkaloids	OC(=O)c1cccnc1	C6H5NO2	123.11	9	6	0	1	3	1	31.2	50.19	0.86	0.36	0.78	-1.13	0.75	0.32	-1.26	6.81	0.0553	Very soluble	-0.98	12.9	0.105	Very soluble	-1.35	5.46	0.0444	Soluble	High	Yes	No	No	No	No	No	No	-6.8	0	3	0	0	1
ALK_52	Indole-3-acetic acid	Unable to access primary reference	IMPPAT	C1=CC=C2C(=C1)C(=CN2)CC(=O)O	https://pubchem.ncbi.nlm.nih.gov/compound/802	Alkaloids	OC(=O)Cc1c[nH]c2c1cccc2	C10H9NO2	175.18	13	9	0.1	2	2	2	49.84	53.09	1.01	1.41	1.79	1.11	2.21	1.51	-2.19	1.12	0.00639	Soluble	-2.13	1.3	0.00743	Soluble	-3.06	0.153	0.000875	Soluble	High	Yes	No	No	No	No	No	No	-6.37	0	0	0	0	1
ALK_53	Trigonelline	TLC, GLC, GC-MS	IMPPAT	C[N+]1=CC=CC(=C1)C(=O)[O-]	https://pubchem.ncbi.nlm.nih.gov/compound/5570	Alkaloids	C[n+]1cccc(c1)C(=O)[O-]	C7H7NO2	137.14	10	6	0.14	1	2	0	35.05	44.01	-3.11	0.51	-1.13	0.33	0.36	-0.61	-1.39	5.59	0.0408	Very soluble	-1	13.6	0.0989	Very soluble	-0.94	15.9	0.116	Soluble	High	No	No	No	No	No	No	No	-6.77	0	4	0	0	1
BZ_54	Benzoic acid 4-O-ß-glucoside	13C and 1H NMR	Abd Rani et al, 2018; Manguro and Lemmen, 2007	C1=CC(=CC=C1C(=O)O)O[C@H]2[C@@H]([C@H]([C@@H]([C@H](O2)CO)O)O)O	https://pubchem.ncbi.nlm.nih.gov/compound/440186	Phenolic, Benzenoid Acids and Esters	OC[C@H]1O[C@@H](Oc2ccc(cc2)C(=O)O)[C@@H]([C@H]([C@@H]1O)O)O	C13H16O8	300.26	21	6	0.46	4	8	5	67.55	136.68	1.07	-0.84	-1.44	-1.28	-1.3	-0.76	-1.12	22.8	0.0759	Very soluble	-1.55	8.47	0.0282	Very soluble	0.42	786	2.62	Soluble	Low	No	No	No	No	No	No	No	-8.73	0	1	0	1	0
BZ_55	Benzoic acid 4-O-a-rhamnosyl-(1→2)-ß-glucoside	13C and 1H NMR	Abd Rani et al, 2018; Manguro and Lemmen, 2007	O=C(O)c1ccc(cc1)O[C@@H]1O[C@H](CO)[C@@H](O)[C@H](O)[C@H]1O[C@H]1O[C@@H](C)[C@H](O)[C@@H](O)[C@H]1O		Phenolic, Benzenoid Acids and Esters	OC[C@H]1O[C@@H](Oc2ccc(cc2)C(=O)O)[C@@H]([C@H]([C@@H]1O)O)O[C@H]1O[C@@H](C)[C@@H]([C@H]([C@H]1O)O)O	C19H26O12	446.4	31	6	0.63	6	12	7	98.77	195.6	0.57	-0.64	-2.58	-2.46	-2.77	-1.58	-1.95	4.99	0.0112	Very soluble	-2.99	0.452	0.00101	Soluble	1.57	16700	37.5	Soluble	Low	No	No	No	No	No	No	No	-9.48	2	1	1	1	3
BZ_56	Benzaldehyde 4-O-ß-glucoside	13C and 1H NMR	Abd Rani et al, 2018; Manguro and Lemmen, 2007	C1=CC(=CC=C1C=O)O[C@H]2[C@@H]([C@H]([C@@H]([C@H](O2)CO)O)O)O	https://pubchem.ncbi.nlm.nih.gov/compound/7573800	Phenolic, Benzenoid Acids and Esters	OC[C@H]1O[C@@H](Oc2ccc(cc2)C=O)[C@@H]([C@H]([C@@H]1O)O)O	C13H16O7	284.26	20	6	0.46	4	7	4	65.97	116.45	1.59	-0.91	-1.32	-1.57	-0.55	-0.55	-0.99	29.3	0.103	Very soluble	-1.05	25.2	0.0886	Very soluble	-0.16	195	0.687	Soluble	High	No	No	No	No	No	No	No	-8.68	0	1	0	0	0
BZ_57	benzaldehyde-4-O-a-L-rhamnopyranoside	UPLC and QTOF MS	Lin et al, 2019	C[C@H]1[C@@H]([C@H]([C@H]([C@@H](O1)OC2=CC=C(C=C2)C=O)O)O)O	https://pubchem.ncbi.nlm.nih.gov/compound/11777785	Phenolic, Benzenoid Acids and Esters	O=Cc1ccc(cc1)O[C@@H]1O[C@@H](C)[C@@H]([C@H]([C@H]1O)O)O	C13H16O6	268.26	19	6	0.46	3	6	3	64.81	96.22	1.84	-0.41	-0.29	-0.77	0.06	0.08	-1.28	14.1	0.0524	Very soluble	-1.15	19.2	0.0714	Very soluble	-0.73	50.4	0.188	Soluble	High	No	No	No	No	No	No	No	-8.23	0	0	0	0	0
BZ_58	Moringyne	IR, 1H NMR and MS	Abd Rani et al, 2018; Memon et al, 1985	CC1=C(C(=CC=C1)C)C(=O)O[C@H]2[C@@H]([C@H]([C@@H]([C@H](O2)CO)O)O)O	https://pubchem.ncbi.nlm.nih.gov/compound/165356002	Phenolic, Benzenoid Acids and Esters	OC[C@H]1O[C@@H](OC(=O)c2c(C)cccc2C)[C@@H]([C@H]([C@@H]1O)O)O	C15H20O7	312.32	22	6	0.53	4	7	4	75.31	116.45	1.19	0.37	-0.74	-0.24	0.18	0.15	-1.95	3.53	0.0113	Very soluble	-2.38	1.3	0.00416	Soluble	-0.93	37.1	0.119	Soluble	High	No	No	No	No	No	No	No	-7.94	0	1	0	0	0
BZ_59	4-(1-Oxopentyl)-methyl ester,Benzoic acid	UPLC and QTOF MS	Lin et al, 2019	CCCCC(=O)C1=CC=C(C=C1)C(=O)OC	https://pubchem.ncbi.nlm.nih.gov/compound/13793423	Phenolic, Benzenoid Acids and Esters	CCCCC(=O)c1ccc(cc1)C(=O)OC	C13H16O3	220.26	16	6	0.38	6	3	0	62.34	43.37	2.7	2.83	2.85	2.43	3.2	2.8	-2.87	0.297	0.00135	Soluble	-3.4	0.088	0.000399	Soluble	-4.03	0.0205	9.31e-05	Moderately soluble	High	Yes	No	Yes	Yes	No	No	No	-5.63	0	0	0	0	0
BZ_60	Vanillin	HPLC	Abd Rani et al, 2018; IMPPAT	COC1=C(C=CC(=C1)C=O)O	https://pubchem.ncbi.nlm.nih.gov/compound/1183	Phenolic, Benzenoid Acids and Esters	COc1cc(C=O)ccc1O	C8H8O3	152.15	11	6	0.12	2	3	1	40.34	46.53	1.57	1.21	1.21	0.51	1.49	1.2	-1.82	2.32	0.0152	Very soluble	-1.78	2.5	0.0164	Very soluble	-1.88	2	0.0132	Soluble	High	Yes	No	No	No	No	No	No	-6.37	0	2	0	0	1
BZ_61	3-n-butylphthalide	UPLC and QTOF MS	Lin et al, 2019	CCCCC1C2=CC=CC=C2C(=O)O1	https://pubchem.ncbi.nlm.nih.gov/compound/61361	Phenolic, Benzenoid Acids and Esters	CCCCC1OC(=O)c2c1cccc2	C12H14O2	190.24	14	6	0.42	3	2	0	54.99	26.3	2.53	2.8	2.76	2.73	3.23	2.81	-2.9	0.238	0.00125	Soluble	-3.01	0.186	0.000979	Soluble	-3.95	0.0213	0.000112	Soluble	High	Yes	No	Yes	No	No	No	No	-5.47	0	0	0	0	1
BZ_62	diethyl phthalate	UPLC and QTOF MS	Lin et al, 2019	CCOC(=O)C1=CC=CC=C1C(=O)OCC	https://pubchem.ncbi.nlm.nih.gov/compound/6781	Phenolic, Benzenoid Acids and Esters	CCOC(=O)c1ccccc1C(=O)OCC	C12H14O4	222.24	16	6	0.33	6	4	0	58.61	52.6	2.26	2.42	2.04	2.39	2.37	2.3	-2.62	0.528	0.00238	Soluble	-3.17	0.151	0.000681	Soluble	-3.37	0.0955	0.00043	Soluble	High	Yes	No	Yes	No	No	No	No	-5.94	0	0	0	0	0
BZ_63	4-hydroxymellein	Unable to access primary reference	IMPPAT	Oc1cccc2c1C(=O)O[C@@H](C)C2O		Phenolic, Benzenoid Acids and Esters	C[C@@H]1OC(=O)c2c(C1O)cccc2O	C10H10O4	194.18	14	6	0.3	0	4	2	48.57	66.76	1.55	1.33	0.66	0.7	1.04	1.06	-2.2	1.23	0.00632	Soluble	-2.33	0.901	0.00464	Soluble	-1.64	4.49	0.0231	Soluble	High	No	No	No	No	No	No	No	-6.54	0	0	0	0	1
BZ_64	3,4-dihydroxybenzoic acid (protocatechuic acid)	UPLC and QTOF MS	Lin et al, 2019	C1=CC(=C(C=C1C(=O)O)O)O	https://pubchem.ncbi.nlm.nih.gov/compound/72	Phenolic, Benzenoid Acids and Esters	OC(=O)c1ccc(c(c1)O)O	C7H6O4	154.12	11	6	0	1	4	3	37.45	77.76	0.66	1.15	0.8	0.4	0.26	0.65	-1.86	2.14	0.0139	Very soluble	-2.38	0.646	0.00419	Soluble	-0.6	38.3	0.248	Soluble	High	No	No	No	No	No	No	Yes	-6.42	0	3	0	0	1
BZ_65	Gallic acid	HPLC-MS/MS	Abd Rani et al, 2018; Pareek et al, 2023	C1=C(C=C(C(=C1O)O)O)C(=O)O	https://pubchem.ncbi.nlm.nih.gov/compound/370	Phenolic, Benzenoid Acids and Esters	OC(=O)c1cc(O)c(c(c1)O)O	C7H6O5	170.12	12	6	0	1	5	4	39.47	97.99	0.21	0.7	0.5	-0.16	-0.2	0.21	-1.64	3.9	0.0229	Very soluble	-2.34	0.786	0.00462	Soluble	-0.04	155	0.91	Soluble	High	No	No	No	No	No	No	Yes	-6.84	0	2	0	0	1
BZ_66	Salicylic acid	HPLC GC/MS	Abd Rani et al, 2018; Pareek et al, 2023	C1=CC=C(C(=C1)C(=O)O)O	https://pubchem.ncbi.nlm.nih.gov/compound/338	Phenolic, Benzenoid Acids and Esters	OC(=O)c1ccccc1O	C7H6O3	138.12	10	6	0	1	3	2	35.42	57.53	1.13	2.26	1.09	0.99	0.74	1.24	-2.5	0.439	0.00318	Soluble	-3.1	0.109	0.000786	Soluble	-1.17	9.4	0.0681	Soluble	High	Yes	No	No	No	No	No	No	-5.54	0	3	0	0	1
BZ_67	Gentisic acid	HPLC UV detector	Abd Rani et al, 2018	C1=CC(=C(C=C1O)C(=O)O)O	https://pubchem.ncbi.nlm.nih.gov/compound/3469	Phenolic, Benzenoid Acids and Esters	Oc1ccc(c(c1)C(=O)O)O	C7H6O4	154.12	11	6	0	1	4	3	37.45	77.76	0.49	1.74	0.8	0.4	0.26	0.74	-2.23	0.909	0.0059	Soluble	-2.99	0.158	0.00102	Soluble	-0.6	38.3	0.248	Soluble	High	No	No	No	No	No	No	Yes	-6	0	3	0	0	1
BZ_68	Syringic acid	HPLC DAD	Abd Rani et al, 2018; El-Sherbiny et al, 2024	COC1=CC(=CC(=C1O)OC)C(=O)O	https://pubchem.ncbi.nlm.nih.gov/compound/10742	Phenolic, Benzenoid Acids and Esters	COc1cc(cc(c1O)OC)C(=O)O	C9H10O5	198.17	14	6	0.22	3	5	2	48.41	75.99	1.54	1.04	1.11	0.49	0.77	0.99	-1.84	2.84	0.0144	Very soluble	-2.23	1.18	0.00594	Soluble	-1.46	6.93	0.035	Soluble	High	No	No	No	No	No	No	No	-6.77	0	0	0	0	1
BZ_69	Ellagic acid	HPLC-MS/MS	Abd Rani et al, 2018; Pareek et al, 2023	C1=C2C3=C(C(=C1O)O)OC(=O)C4=CC(=C(C(=C43)OC2=O)O)O	https://pubchem.ncbi.nlm.nih.gov/compound/5281855	Phenolic, Benzenoid Acids and Esters	Oc1cc2c(=O)oc3c4c2c(c1O)oc(=O)c4cc(c3O)O	C14H6O8	302.19	22	16	0	0	8	4	75.31	141.34	0.79	1.1	1.31	0.14	1.67	1	-2.94	0.343	0.00114	Soluble	-3.66	0.066	0.000218	Soluble	-3.35	0.136	0.000449	Soluble	High	No	No	Yes	No	No	No	No	-7.36	0	0	1	1	0
BZ_70	quinic acid	UPLC and QTOF MS	Lin et al, 2019	C1[C@H](C([C@@H](CC1(C(=O)O)O)O)O)O	https://pubchem.ncbi.nlm.nih.gov/compound/6508	Phenolic, Benzenoid Acids and Esters	OC1[C@H](O)CC(C[C@H]1O)(O)C(=O)O	C7H12O6	192.17	13	0	0.86	1	6	5	40.11	118.22	0.22	-2.37	-2.32	-2.14	-1.82	-1.69	0.53	648	3.37	Highly soluble	0.43	512	2.66	Highly soluble	2.08	23000	120	Soluble	Low	No	No	No	No	No	No	No	-9.15	0	1	0	0	2
BZ_71	3-O-feruloylquinic acid	HPLC DAD	Rodrigues et al, 2023	COC1=C(C=CC(=C1)/C=C/C(=O)O[C@@H]2C[C@@](C[C@H]([C@H]2O)O)(C(=O)O)O)O	https://pubchem.ncbi.nlm.nih.gov/compound/9799386	Phenolic, Benzenoid Acids and Esters	COc1cc(/C=C/C(=O)O[C@@H]2C[C@@](O)(C[C@H]([C@H]2O)O)C(=O)O)ccc1O	C17H20O9	368.34	26	6	0.41	6	9	5	87.97	153.75	0.92	-0.1	-0.45	-0.81	-0.07	-0.1	-1.84	5.38	0.0146	Very soluble	-2.68	0.776	0.00211	Soluble	-0.29	189	0.513	Soluble	Low	No	No	No	No	No	No	No	-8.62	0	1	1	1	1
BZ_72	methyl-3-caffeoylquinate	UPLC and QTOF MS	Lin et al, 2019	OC1[C@H](O)C[C@](O)(C[C@H]1OC(=O)/C=C/c1ccc(O)c(OC)c1)C(=O)O		Phenolic, Benzenoid Acids and Esters	COc1cc(/C=C/C(=O)O[C@@H]2C[C@@](O)(C[C@H](C2O)O)C(=O)O)ccc1O	C17H20O9	368.34	26	6	0.41	6	9	5	87.97	153.75	0.92	-0.1	-0.45	-0.81	-0.07	-0.1	-1.84	5.38	0.0146	Very soluble	-2.68	0.776	0.00211	Soluble	-0.29	189	0.513	Soluble	Low	No	No	No	No	No	No	No	-8.62	0	1	1	1	1
BZ_73	4-O-feruloylquinic acid	UPLC and QTOF MS	Lin et al, 2019	COC1=C(C=CC(=C1)/C=C/C(=O)OC2[C@@H](CC(C[C@H]2O)(C(=O)O)O)O)O	https://pubchem.ncbi.nlm.nih.gov/compound/10177048	Phenolic, Benzenoid Acids and Esters	COc1cc(/C=C/C(=O)OC2[C@H](O)CC(C[C@H]2O)(O)C(=O)O)ccc1O	C17H20O9	368.34	26	6	0.41	6	9	5	87.97	153.75	1.73	-0.1	-0.45	-0.81	-0.07	0.06	-1.84	5.38	0.0146	Very soluble	-2.68	0.776	0.00211	Soluble	-0.29	189	0.513	Soluble	Low	No	No	No	No	No	No	No	-8.62	0	1	1	1	1
BZ_74	3-p-coumarylquinic acid	UPLC and QTOF MS	Lin et al, 2019	C1[C@H]([C@@H]([C@@H](C[C@]1(C(=O)O)O)OC(=O)/C=C/C2=CC=C(C=C2)O)O)O	https://pubchem.ncbi.nlm.nih.gov/compound/9945785	Phenolic, Benzenoid Acids and Esters	O=C(O[C@@H]1C[C@](O)(C[C@H]([C@@H]1O)O)C(=O)O)/C=C/c1ccc(cc1)O	C16H18O8	338.31	24	6	0.38	5	8	5	81.48	144.52	1.1	-0.07	-0.46	-0.54	-0.15	-0.02	-1.75	6.04	0.0178	Very soluble	-2.51	1.04	0.00307	Soluble	-0.18	222	0.656	Soluble	Low	No	No	No	No	No	No	No	-8.41	0	1	1	1	0
BZ_75	1,3-dicaffeoylquinic acid	UPLC and QTOF MS	Lin et al, 2019	C1[C@H]([C@@H]([C@@H](C[C@]1(C(=O)O)OC(=O)/C=C/C2=CC(=C(C=C2)O)O)OC(=O)/C=C/C3=CC(=C(C=C3)O)O)O)O	https://pubchem.ncbi.nlm.nih.gov/compound/5281769	Phenolic, Benzenoid Acids and Esters	O=C(O[C@@H]1C[C@](OC(=O)/C=C/c2ccc(c(c2)O)O)(C[C@H]([C@@H]1O)O)C(=O)O)/C=C/c1ccc(c(c1)O)O	C25H24O12	516.45	37	12	0.24	9	12	7	126.9	211.28	1.34	1.52	0.81	-0.35	0.69	0.8	-3.65	0.117	0.000226	Soluble	-5.57	0.0014	2.72e-06	Moderately soluble	-1.16	35.4	0.0685	Soluble	Low	No	Yes	No	No	No	No	No	-8.37	3	1	1	1	3
BZ_76	5-O-caffeoylquinic acid butyl ester	UPLC and QTOF MS	Lin et al, 2019	CCCCOC(=O)[C@]1(C[C@H]([C@@H]([C@@H](C1)OC(=O)/C=C/C2=CC(=C(C=C2)O)O)O)O)O	https://pubchem.ncbi.nlm.nih.gov/compound/15523673	Phenolic, Benzenoid Acids and Esters	CCCCOC(=O)[C@@]1(O)C[C@@H](O)[C@@H]([C@@H](C1)OC(=O)/C=C/c1ccc(c(c1)O)O)O	C20H26O9	410.42	29	6	0.5	9	9	5	102.24	153.75	2.11	1.15	0.5	-0.11	1.13	0.96	-2.67	0.881	0.00215	Soluble	-3.97	0.0436	0.000106	Soluble	-1.47	13.9	0.0339	Soluble	Low	No	Yes	No	No	No	No	No	-7.99	0	0	1	1	1
BZ_77	1-O-methyl-3,5-O-dicaffeoylquinic acid methyl ester	UPLC and QTOF MS	Lin et al, 2019	COC(=O)C1(C[C@H](C([C@@H](C1)OC(=O)/C=C/C2=CC(=C(C=C2)O)O)O)OC(=O)/C=C/C3=CC(=C(C=C3)O)O)OC	https://pubchem.ncbi.nlm.nih.gov/compound/15523672	Phenolic, Benzenoid Acids and Esters	COC(=O)C1(OC)C[C@@H](OC(=O)/C=C/c2ccc(c(c2)O)O)C([C@@H](C1)OC(=O)/C=C/c1ccc(c(c1)O)O)O	C27H28O12	544.5	39	12	0.3	11	12	5	135.95	189.28	3.31	2.39	1.55	0.05	1.81	1.82	-4.22	0.0326	5.98e-05	Moderately soluble	-6.01	0.000537	9.86e-07	Poorly soluble	-2.54	1.58	0.00291	Soluble	Low	No	Yes	No	No	No	No	No	-7.92	2	2	2	1	2
BZ_78	Chlorogenic acid	HPLC-MS/MS	Abd Rani et al, 2018; Pareek et al, 2023	C1[C@H]([C@H]([C@@H](C[C@@]1(C(=O)O)O)OC(=O)/C=C/C2=CC(=C(C=C2)O)O)O)O	https://pubchem.ncbi.nlm.nih.gov/compound/1794427	Phenolic, Benzenoid Acids and Esters	O=C(O[C@@H]1C[C@@](O)(C[C@H]([C@H]1O)O)C(=O)O)/C=C/c1ccc(c(c1)O)O	C16H18O9	354.31	25	6	0.38	5	9	6	83.5	164.75	0.87	-0.42	-0.75	-1.05	-0.61	-0.39	-1.62	8.5	0.024	Very soluble	-2.58	0.942	0.00266	Soluble	0.4	894	2.52	Soluble	Low	No	No	No	No	No	No	No	-8.76	1	1	1	1	2
BZ_79	Cryptochlorogenic acid	HPLC UV detector	Abd Rani et al, 2018	C1[C@H](C([C@@H](CC1(C(=O)O)O)O)OC(=O)/C=C/C2=CC(=C(C=C2)O)O)O	https://pubchem.ncbi.nlm.nih.gov/compound/9798666	Phenolic, Benzenoid Acids and Esters	O=C(OC1[C@H](O)CC(C[C@H]1O)(O)C(=O)O)/C=C/c1ccc(c(c1)O)O	C16H18O9	354.31	25	6	0.38	5	9	6	83.5	164.75	1.01	-0.42	-0.75	-1.05	-0.61	-0.37	-1.62	8.5	0.024	Very soluble	-2.58	0.942	0.00266	Soluble	0.4	894	2.52	Soluble	Low	No	No	No	No	No	No	No	-8.76	1	1	1	1	2
BZ_80	Neochlorogenic acid	LC-MS/MS	Abd Rani et al, 2018	C1[C@H]([C@@H]([C@@H](C[C@]1(C(=O)O)O)OC(=O)/C=C/C2=CC(=C(C=C2)O)O)O)O	https://pubchem.ncbi.nlm.nih.gov/compound/5280633	Phenolic, Benzenoid Acids and Esters	O=C(O[C@@H]1C[C@](O)(C[C@H]([C@@H]1O)O)C(=O)O)/C=C/c1ccc(c(c1)O)O	C16H18O9	354.31	25	6	0.38	5	9	6	83.5	164.75	0.56	-0.42	-0.75	-1.05	-0.61	-0.46	-1.62	8.5	0.024	Very soluble	-2.58	0.942	0.00266	Soluble	0.4	894	2.52	Soluble	Low	No	No	No	No	No	No	No	-8.76	1	1	1	1	2
BZ_81	Ferulic acid	HPLC UV detector	Abd Rani et al, 2018; Pareek et al, 2023	COC1=C(C=CC(=C1)/C=C/C(=O)O)O	https://pubchem.ncbi.nlm.nih.gov/compound/445858	Phenolic, Benzenoid Acids and Esters	COc1cc(/C=C/C(=O)O)ccc1O	C10H10O4	194.18	14	6	0.1	3	4	2	51.63	66.76	1.62	1.51	1.39	1	1.26	1.36	-2.11	1.49	0.00768	Soluble	-2.52	0.586	0.00302	Soluble	-1.42	7.43	0.0383	Soluble	High	Yes	No	No	No	No	No	No	-6.41	0	0	0	0	1
BZ_82	Caffeic acid	HPLC UV detector	Abd Rani et al, 2018; Pareek et al, 2023	C1=CC(=C(C=C1/C=C/C(=O)O)O)O	https://pubchem.ncbi.nlm.nih.gov/compound/689043	Phenolic, Benzenoid Acids and Esters	OC(=O)/C=C/c1ccc(c(c1)O)O	C9H8O4	180.16	13	6	0	2	4	3	47.16	77.76	0.97	1.15	1.09	0.7	0.75	0.93	-1.89	2.32	0.0129	Very soluble	-2.38	0.755	0.00419	Soluble	-0.71	35.1	0.195	Soluble	High	No	No	No	No	No	No	No	-6.58	0	0	0	0	1
BZ_83	o-Coumaric acid	HPLC UV detector	Abd Rani et al, 2018	C1=CC=C(C(=C1)/C=C/C(=O)O)O	https://pubchem.ncbi.nlm.nih.gov/compound/637540	Phenolic, Benzenoid Acids and Esters	OC(=O)/C=C/c1ccccc1O	C9H8O3	164.16	12	6	0	2	3	2	45.13	57.53	1.09	2.03	1.38	1.28	1.22	1.4	-2.37	0.693	0.00422	Soluble	-2.87	0.224	0.00136	Soluble	-1.28	8.67	0.0528	Soluble	High	Yes	No	No	No	No	No	No	-5.86	0	0	0	0	1
BZ_84	p-Coumaric acid	HPLC UV detector	Abd Rani et al, 2018; IMPPAT	C1=CC(=CC=C1/C=C/C(=O)O)O	https://pubchem.ncbi.nlm.nih.gov/compound/637542	Phenolic, Benzenoid Acids and Esters	OC(=O)/C=C/c1ccc(cc1)O	C9H8O3	164.16	12	6	0	2	3	2	45.13	57.53	0.95	1.46	1.38	1.28	1.22	1.26	-2.02	1.58	0.00965	Soluble	-2.27	0.873	0.00532	Soluble	-1.28	8.67	0.0528	Soluble	High	Yes	No	No	No	No	No	No	-6.26	0	0	0	0	1
BZ_85	Sinapic acid	HPLC-MS/MS	Abd Rani et al, 2018; Pareek et al, 2023	COC1=CC(=CC(=C1O)OC)/C=C/C(=O)O	https://pubchem.ncbi.nlm.nih.gov/compound/637775	Phenolic, Benzenoid Acids and Esters	COc1cc(/C=C/C(=O)O)cc(c1O)OC	C11H12O5	224.21	16	6	0.18	4	5	2	58.12	75.99	1.63	1.46	1.4	0.73	1.33	1.31	-2.16	1.54	0.00686	Soluble	-2.66	0.488	0.00218	Soluble	-1.55	6.33	0.0282	Soluble	High	No	No	No	No	No	No	No	-6.63	0	0	0	0	0
BZ_86	Eugenol	GC-MS	Abd Rani et al, 2018	COC1=C(C=CC(=C1)CC=C)O	https://pubchem.ncbi.nlm.nih.gov/compound/3314	Phenolic, Benzenoid Acids and Esters	C=CCc1ccc(c(c1)OC)O	C10H12O2	164.2	12	6	0.2	3	2	1	49.06	29.46	2.37	2.27	2.13	2.01	2.48	2.25	-2.46	0.569	0.00347	Soluble	-2.53	0.49	0.00298	Soluble	-2.79	0.265	0.00161	Soluble	High	Yes	No	Yes	No	No	No	No	-5.69	0	0	0	0	1
BZ_87	mulberrofuran Q	UPLC and QTOF MS	Lin et al, 2019	CC12CC(C3=C(O1)C=C(C=C3)O)C45C(C2=O)C6=C(C=C(C=C6OC4(O5)C7=C(C=C(C=C7)O)O)C8=CC9=C(O8)C=C(C=C9)O)O	https://pubchem.ncbi.nlm.nih.gov/compound/5319933	Phenolic, Benzenoid Acids and Esters	Oc1ccc(c(c1)O)C12Oc3cc(cc(c3C3C2(O1)C1CC(C3=O)(C)Oc2c1ccc(c2)O)O)c1oc2c(c1)ccc(c2)O	C34H24O10	592.55	44	27	0.21	2	10	5	155.51	162.35	1.63	4.54	5.53	1.66	4.73	3.62	-6.7	0.000119	2.01e-07	Poorly soluble	-7.67	1.26e-05	2.13e-08	Poorly soluble	-8.6	1.5e-06	2.52e-09	Poorly soluble	Low	No	Yes	No	No	Yes	No	Yes	-6.69	1	2	1	1	2
BZ_88	3-Butylidene-4,5,6,7-tetrahydro-6,7-dihydroxy-1(3H)-isobenzofuranone	UPLC and QTOF MS	Lin et al, 2019	CCC1(C2C13CCC(C(C3C(=O)O2)O)O)C	https://pubchem.ncbi.nlm.nih.gov/compound/44145628	Phenolic, Benzenoid Acids and Esters	CCC1(C)C2C31CCC(C(C3C(=O)O2)O)O	C12H18O4	226.27	16	0	0.92	1	4	2	56.54	66.76	1.76	0.61	0.46	1.03	1.1	0.99	-1.56	6.22	0.0275	Very soluble	-1.59	5.87	0.0259	Very soluble	-1.09	18.3	0.0809	Soluble	High	No	No	No	No	No	No	No	-7.25	0	0	0	0	0
BZ_89	Benzoic acid	HPLC UV detector	Zhang et al, 2011	C1=CC=C(C=C1)C(=O)O	https://pubchem.ncbi.nlm.nih.gov/compound/243	Phenolic, Benzenoid Acids and Esters	OC(=O)c1ccccc1	C7H6O2	122.12	9	6	0	1	2	1	33.4	37.3	1.11	1.87	1.38	1.6	1.24	1.44	-2.2	0.766	0.00627	Soluble	-2.27	0.648	0.00531	Soluble	-1.72	2.31	0.0189	Soluble	High	Yes	No	No	No	No	No	No	-5.72	0	3	0	0	1
BZ_90	Benzaldehyde	Inference	Aglycone of Benzaldehyde 4-O-ß-glucoside	C1=CC=C(C=C1)C=O	https://pubchem.ncbi.nlm.nih.gov/compound/240	Phenolic, Benzenoid Acids and Esters	O=Cc1ccccc1	C7H6O	106.12	8	6	0	1	1	0	31.83	17.07	1.36	1.48	1.5	1.45	2.05	1.57	-1.92	1.28	0.012	Very soluble	-1.45	3.8	0.0359	Very soluble	-2.28	0.562	0.0053	Soluble	High	Yes	No	Yes	No	No	No	No	-5.9	0	3	0	0	2
BZ_91	2,6-Dimethylbenzoic acid	Inference	Aglycone of Moringyne	CC1=C(C(=CC=C1)C)C(=O)O	https://pubchem.ncbi.nlm.nih.gov/compound/12439	Phenolic, Benzenoid Acids and Esters	OC(=O)c1c(C)cccc1C	C9H10O2	150.17	11	6	0.22	1	2	1	43.33	37.3	1.52	2.21	2	2.25	2.14	2.02	-2.5	0.474	0.00315	Soluble	-2.63	0.354	0.00236	Soluble	-2.53	0.446	0.00297	Soluble	High	Yes	No	No	No	No	No	No	-5.65	0	1	0	0	1
BZ_92	trans-4-Methoxycinnamic acid	Inference	Aglycone of ningposide D	COC1=CC=C(C=C1)/C=C/C(=O)O	https://pubchem.ncbi.nlm.nih.gov/compound/699414	Phenolic, Benzenoid Acids and Esters	COc1ccc(cc1)/C=C/C(=O)O	C10H10O3	178.18	13	6	0.1	3	3	1	49.6	46.53	1.68	2.68	1.68	1.59	1.73	1.87	-2.78	0.298	0.00167	Soluble	-3.31	0.0874	0.00049	Soluble	-1.99	1.84	0.0103	Soluble	High	Yes	No	No	No	No	No	No	-5.48	0	0	0	0	1
BZ_93	vanillic acid	Inference	Aglycone of mudanpioside J	COC1=C(C=CC(=C1)C(=O)O)O	https://pubchem.ncbi.nlm.nih.gov/compound/8468	Phenolic, Benzenoid Acids and Esters	COc1cc(ccc1O)C(=O)O	C8H8O4	168.15	12	6	0.12	2	4	2	41.92	66.76	1.4	1.43	1.1	0.74	0.73	1.08	-2.02	1.6	0.00952	Soluble	-2.44	0.615	0.00366	Soluble	-1.32	8.1	0.0482	Soluble	High	No	No	No	No	No	No	No	-6.31	0	0	0	0	1
FLV_94	Chryseriol-7-O-rhamnoside	UPLC and QTOF MS	Lin et al, 2019	Oc1ccc(cc1OC)C1=CC(=O)c2c(O)cc(cc2O1)O[C@@H]1O[C@@H](C)[C@H](O)[C@@H](O)[C@H]1O		Flavonoids	COc1cc(ccc1O)c1cc(=O)c2c(o1)cc(cc2O)O[C@@H]1O[C@@H](C)[C@@H]([C@H]([C@H]1O)O)O	C22H22O10	446.4	32	16	0.32	4	10	5	111.44	159.05	2.98	2.29	1.09	-1.12	1.02	1.25	-4.16	0.0311	6.98e-05	Moderately soluble	-5.27	0.00241	5.4e-06	Moderately soluble	-3.36	0.193	0.000433	Soluble	Low	No	Yes	No	No	No	No	Yes	-7.4	0	0	1	1	1
FLV_95	Quercetin	13C and 1H NMR	Abd Rani et al, 2018; Tamilselvi and Mohankumar, 2023	C1=CC(=C(C=C1C2=C(C(=O)C3=C(C=C(C=C3O2)O)O)O)O)O	https://pubchem.ncbi.nlm.nih.gov/compound/5280343	Flavonoids	Oc1cc(O)c2c(c1)oc(c(c2=O)O)c1ccc(c(c1)O)O	C15H10O7	302.24	22	16	0	1	7	5	78.03	131.36	1.63	1.54	1.99	-0.56	1.54	1.23	-3.16	0.211	0.000698	Soluble	-3.91	0.0374	0.000124	Soluble	-3.24	0.173	0.000573	Soluble	High	No	No	Yes	No	No	Yes	Yes	-7.05	0	0	0	0	0
FLV_96	Quercetin-3-O-glucoside (Isoquercetin)	UPLC-ESI-MS/MS	Abd Rani et al, 2018; Pareek et al, 2023	C1=CC(=C(C=C1C2=C(C(=O)C3=C(C=C(C=C3O2)O)O)O[C@H]4[C@@H]([C@H]([C@@H]([C@H](O4)CO)O)O)O)O)O	https://pubchem.ncbi.nlm.nih.gov/compound/5280804	Flavonoids	OC[C@H]1O[C@@H](Oc2c(oc3c(c2=O)c(O)cc(c3)O)c2ccc(c(c2)O)O)[C@@H]([C@H]([C@@H]1O)O)O	C21H20O12	464.38	33	16	0.29	4	12	8	110.16	210.51	0.94	0.36	-0.54	-2.59	-0.59	-0.48	-3.04	0.423	0.00091	Soluble	-4.35	0.021	4.51e-05	Moderately soluble	-1.51	14.3	0.0308	Soluble	Low	No	No	No	No	No	No	No	-8.88	2	1	1	1	3
FLV_97	taxifolin (dihydroquercetin)	UPLC and QTOF MS	Lin et al, 2019	C1=CC(=C(C=C1[C@@H]2[C@H](C(=O)C3=C(C=C(C=C3O2)O)O)O)O)O	https://pubchem.ncbi.nlm.nih.gov/compound/439533	Flavonoids	Oc1cc2O[C@H](c3ccc(c(c3)O)O)[C@H](C(=O)c2c(c1)O)O	C15H12O7	304.25	22	12	0.13	1	7	5	74.76	127.45	0.71	0.95	0.86	-0.64	0.66	0.51	-2.66	0.662	0.00218	Soluble	-3.21	0.186	0.000612	Soluble	-2.03	2.87	0.00942	Soluble	High	No	No	No	No	No	No	No	-7.48	0	0	0	0	0
FLV_98	quercetin-3-gentiobioside	UPLC and QTOF MS	Lin et al, 2019	C1=CC(=C(C=C1C2=C(C(=O)C3=C(C=C(C=C3O2)O)O)O[C@H]4[C@@H]([C@H]([C@@H]([C@H](O4)CO[C@H]5[C@@H]([C@H]([C@@H]([C@H](O5)CO)O)O)O)O)O)O)O)O	https://pubchem.ncbi.nlm.nih.gov/compound/5320834	Flavonoids	OC[C@H]1O[C@@H](OC[C@H]2O[C@@H](Oc3c(oc4c(c3=O)c(O)cc(c4)O)c3ccc(c(c3)O)O)[C@@H]([C@H]([C@@H]2O)O)O)[C@@H]([C@H]([C@@H]1O)O)O	C27H30O17	626.52	44	16	0.44	7	17	11	142.54	289.66	1.98	-0.83	-2.71	-4.62	-2.7	-1.78	-3.01	0.614	0.00098	Soluble	-4.77	0.0106	1.69e-05	Moderately soluble	0.29	1220	1.95	Soluble	Low	No	Yes	No	No	No	No	No	-10.71	3	4	1	1	4
FLV_99	quercetin-3-sophoroside	UPLC and QTOF MS	Lin et al, 2019	C1=CC(=C(C=C1C2=C(C(=O)C3=C(C=C(C=C3O2)O)O)O[C@H]4C(C([C@@H](C(O4)CO)O)O)O[C@H]5[C@@H](C([C@@H](C(O5)CO)O)O)O)O)O	https://pubchem.ncbi.nlm.nih.gov/compound/44259144	Flavonoids	OCC1O[C@@H](Oc2c(oc3c(c2=O)c(O)cc(c3)O)c2ccc(c(c2)O)O)C(C([C@@H]1O)O)O[C@@H]1OC(CO)[C@H](C([C@H]1O)O)O	C27H30O17	626.52	44	16	0.44	7	17	11	142.54	289.66	0.58	-1.23	-2.71	-4.62	-2.7	-2.14	-2.76	1.1	0.00175	Soluble	-4.36	0.0275	4.39e-05	Moderately soluble	0.29	1220	1.95	Soluble	Low	No	Yes	No	No	No	No	No	-11	3	4	1	1	4
FLV_100	quercetin-3-O-ß-D-xylopyranosyl-(1→2)-ß-D-glucopyranoside	UPLC and QTOF MS	Lin et al, 2019	C1[C@H]([C@@H]([C@H]([C@@H](O1)O[C@@H]2[C@H]([C@@H]([C@H](O[C@H]2OC3=C(OC4=CC(=CC(=C4C3=O)O)O)C5=CC(=C(C=C5)O)O)CO)O)O)O)O)O	https://pubchem.ncbi.nlm.nih.gov/compound/5487635	Flavonoids	OC[C@H]1O[C@@H](Oc2c(oc3c(c2=O)c(O)cc(c3)O)c2ccc(c(c2)O)O)[C@@H]([C@H]([C@@H]1O)O)O[C@@H]1OC[C@H]([C@@H]([C@H]1O)O)O	C26H28O16	596.49	42	16	0.42	6	16	10	136.57	269.43	1.25	-1.17	-2.08	-4.09	-2.23	-1.66	-2.69	1.23	0.00206	Soluble	-4	0.0603	0.000101	Soluble	-0.15	422	0.708	Soluble	Low	No	Yes	No	No	No	No	No	-10.77	3	3	1	1	3
FLV_101	quercetin-3-rutinoside (Rutin)	UPLC and QTOF MS	Lin et al, 2019	C[C@H]1[C@@H]([C@H]([C@H]([C@@H](O1)OC[C@@H]2[C@H]([C@@H]([C@H]([C@@H](O2)OC3=C(OC4=CC(=CC(=C4C3=O)O)O)C5=CC(=C(C=C5)O)O)O)O)O)O)O)O	https://pubchem.ncbi.nlm.nih.gov/compound/5280805	Flavonoids	Oc1cc(O)c2c(c1)oc(c(c2=O)O[C@@H]1O[C@H](CO[C@@H]2O[C@@H](C)[C@@H]([C@H]([C@H]2O)O)O)[C@H]([C@@H]([C@H]1O)O)O)c1ccc(c(c1)O)O	C27H30O16	610.52	43	16	0.44	6	16	10	141.38	269.43	0.46	-0.33	-1.69	-3.89	-2.11	-1.51	-3.3	0.308	0.000505	Soluble	-4.87	0.0083	1.36e-05	Moderately soluble	-0.29	315	0.515	Soluble	Low	No	Yes	No	No	No	No	No	-10.26	3	4	1	1	4
FLV_102	quercetin 3,7-di-O-beta-D-glucoside	UPLC and QTOF MS	Lin et al, 2019	C1=CC(=C(C=C1C2=C(C(=O)C3=C(C=C(C=C3O2)O[C@H]4[C@@H]([C@H]([C@@H]([C@H](O4)CO)O)O)O)O)O[C@H]5[C@@H]([C@H]([C@@H]([C@H](O5)CO)O)O)O)O)O	https://pubchem.ncbi.nlm.nih.gov/compound/10121947	Flavonoids	OC[C@H]1O[C@@H](Oc2cc(O)c3c(c2)oc(c(c3=O)O[C@@H]2O[C@H](CO)[C@H]([C@@H]([C@H]2O)O)O)c2ccc(c(c2)O)O)[C@@H]([C@H]([C@@H]1O)O)O	C27H30O17	626.52	44	16	0.44	7	17	11	142.28	289.66	0.79	-1.44	-3.07	-4.62	-2.7	-2.21	-2.62	1.49	0.00238	Soluble	-4.14	0.0454	7.25e-05	Moderately soluble	0.29	1220	1.95	Soluble	Low	No	No	No	No	No	No	No	-11.14	3	4	1	1	4
FLV_103	quercetin-3-O-hydroxymethylglutaroyl galactoside	UPLC and QTOF MS	Lin et al, 2019	CC(CC(=O)O)(CC(=O)OC[C@@H]1[C@@H]([C@@H]([C@H]([C@@H](O1)OC2=C(OC3=CC(=CC(=C3C2=O)O)O)C4=CC(=C(C=C4)O)O)O)O)O)O	https://pubchem.ncbi.nlm.nih.gov/compound/21722027	Flavonoids	Oc1cc(O)c2c(c1)oc(c(c2=O)O[C@@H]1O[C@H](COC(=O)CC(CC(=O)O)(O)C)[C@@H]([C@@H]([C@H]1O)O)O)c1ccc(c(c1)O)O	C27H28O16	608.5	43	16	0.37	10	16	9	142.09	274.11	2	-0.62	-0.37	-2.82	-0.43	-0.45	-2.84	0.885	0.00145	Soluble	-4.66	0.0132	2.17e-05	Moderately soluble	-1.65	13.7	0.0226	Soluble	Low	No	Yes	No	No	No	No	No	-10.45	3	3	1	1	4
FLV_104	quercetin-3-O-(6"-O-acetyl)-ß-D-glucopyranoside	UPLC and QTOF MS	Lin et al, 2019	CC(=O)OC[C@@H]1[C@H]([C@@H]([C@H]([C@@H](O1)OC2=C(OC3=CC(=CC(=C3C2=O)O)O)C4=CC(=C(C=C4)O)O)O)O)O	https://pubchem.ncbi.nlm.nih.gov/compound/10006384	Flavonoids	CC(=O)OC[C@H]1O[C@@H](Oc2c(oc3c(c2=O)c(O)cc(c3)O)c2ccc(c(c2)O)O)[C@@H]([C@H]([C@@H]1O)O)O	C23H22O13	506.41	36	16	0.3	6	13	7	119.89	216.58	1.33	0.38	0.03	-2.17	-0.1	-0.11	-3.15	0.357	0.000705	Soluble	-4.49	0.0162	3.21e-05	Moderately soluble	-2.12	3.88	0.00766	Soluble	Low	No	Yes	No	No	No	No	No	-9.12	3	1	1	1	3
FLV_105	Quercetin-3-O-(6''-malonyl) glucoside	UPLC and QTOF MS	Lin et al, 2019	C1=CC(=C(C=C1C2=C(C(=O)C3=C(C=C(C=C3O2)O)O)O[C@H]4[C@@H]([C@H]([C@@H]([C@H](O4)COC(=O)CC(=O)O)O)O)O)O)O	https://pubchem.ncbi.nlm.nih.gov/compound/5282159	Flavonoids	OC(=O)CC(=O)OC[C@H]1O[C@@H](Oc2c(oc3c(c2=O)c(O)cc(c3)O)c2ccc(c(c2)O)O)[C@@H]([C@H]([C@@H]1O)O)O	C24H22O15	550.42	39	16	0.29	8	15	8	126.47	253.88	1.54	0.08	-0.51	-2.7	-0.73	-0.46	-3.08	0.459	0.000834	Soluble	-4.97	0.00596	1.08e-05	Moderately soluble	-1.46	19.3	0.0351	Soluble	Low	No	Yes	No	No	No	No	No	-9.6	3	2	1	1	3
FLV_106	Rhamnetin	UPLC and QTOF MS	Abd Rani et al, 2018; Lin et al, 2019	COC1=CC(=C2C(=C1)OC(=C(C2=O)O)C3=CC(=C(C=C3)O)O)O	https://pubchem.ncbi.nlm.nih.gov/compound/5281691	Flavonoids	COc1cc(O)c2c(c1)oc(c(c2=O)O)c1ccc(c(c1)O)O	C16H12O7	316.26	23	16	0.06	2	7	4	82.5	120.36	2.23	1.87	2.29	-0.31	2.06	1.63	-3.36	0.138	0.000435	Soluble	-4.02	0.0303	9.57e-05	Moderately soluble	-3.94	0.0365	0.000115	Soluble	High	No	No	Yes	No	No	Yes	Yes	-6.9	0	0	0	0	0
FLV_107	Isorhamnetin	UPLC and QTOF MS	Abd Rani et al, 2018; Lin et al, 2019	COC1=C(C=CC(=C1)C2=C(C(=O)C3=C(C=C(C=C3O2)O)O)O)O	https://pubchem.ncbi.nlm.nih.gov/compound/5281654	Flavonoids	COc1cc(ccc1O)c1oc2cc(O)cc(c2c(=O)c1O)O	C16H12O7	316.26	23	16	0.06	2	7	4	82.5	120.36	2.35	1.87	2.29	-0.31	2.06	1.65	-3.36	0.138	0.000435	Soluble	-4.02	0.0303	9.57e-05	Moderately soluble	-3.94	0.0365	0.000115	Soluble	High	No	No	Yes	No	No	Yes	Yes	-6.9	0	0	0	0	0
FLV_108	isorhamnetin-3-O-rutinoside	UPLC and QTOF MS	Lin et al, 2019	C[C@H]1[C@@H]([C@H]([C@H]([C@@H](O1)OC[C@@H]2[C@H]([C@@H]([C@H]([C@@H](O2)OC3=C(OC4=CC(=CC(=C4C3=O)O)O)C5=CC(=C(C=C5)O)OC)O)O)O)O)O)O	https://pubchem.ncbi.nlm.nih.gov/compound/5481663	Flavonoids	COc1cc(ccc1O)c1oc2cc(O)cc(c2c(=O)c1O[C@@H]1O[C@H](CO[C@@H]2O[C@@H](C)[C@@H]([C@H]([C@H]2O)O)O)[C@H]([C@@H]([C@H]1O)O)O)O	C28H32O16	624.54	44	16	0.46	7	16	9	145.85	258.43	2.65	-0.01	-1.38	-3.69	-1.55	-0.8	-3.51	0.192	0.000307	Soluble	-4.97	0.00673	1.08e-05	Moderately soluble	-0.97	66.6	0.107	Soluble	Low	No	Yes	No	No	No	No	No	-10.12	3	4	1	1	4
FLV_109	isorhamnetin-3-O-ß-gentiobioside	UPLC and QTOF MS	Lin et al, 2019	COC1=C(C=CC(=C1)C2=C(C(=O)C3=C(C=C(C=C3O2)O)O)O[C@H]4[C@@H]([C@H]([C@@H]([C@H](O4)CO[C@H]5[C@@H]([C@H]([C@@H]([C@H](O5)CO)O)O)O)O)O)O)O	https://pubchem.ncbi.nlm.nih.gov/compound/5488387	Flavonoids	OC[C@H]1O[C@@H](OC[C@H]2O[C@@H](Oc3c(oc4c(c3=O)c(O)cc(c4)O)c3ccc(c(c3)OC)O)[C@@H]([C@H]([C@@H]2O)O)O)[C@@H]([C@H]([C@@H]1O)O)O	C28H32O17	640.54	45	16	0.46	8	17	10	147.01	278.66	1.88	-0.51	-2.41	-4.42	-2.15	-1.52	-3.23	0.381	0.000595	Soluble	-4.87	0.00856	1.34e-05	Moderately soluble	-0.39	260	0.406	Soluble	Low	No	Yes	No	No	No	No	No	-10.57	3	4	1	1	4
FLV_110	Apigenin	HPLC	Abd Rani et al, 2018; Pareek et al, 2023	C1=CC(=CC=C1C2=CC(=O)C3=C(C=C(C=C3O2)O)O)O	https://pubchem.ncbi.nlm.nih.gov/compound/5280443	Flavonoids	Oc1ccc(cc1)c1cc(=O)c2c(o1)cc(cc2O)O	C15H10O5	270.24	20	16	0	1	5	3	73.99	90.9	1.89	3.02	2.58	0.52	2.52	2.11	-3.94	0.0307	0.000114	Soluble	-4.59	0.00688	2.55e-05	Moderately soluble	-4.4	0.0107	3.94e-05	Moderately soluble	High	No	No	Yes	No	No	Yes	Yes	-5.8	0	0	0	0	0
FLV_111	apigenin-8-C-glucoside (vitexin)	UPLC and QTOF MS	Lin et al, 2019	C1=CC(=CC=C1C2=CC(=O)C3=C(O2)C(=C(C=C3O)O)[C@H]4[C@@H]([C@H]([C@@H]([C@H](O4)CO)O)O)O)O	https://pubchem.ncbi.nlm.nih.gov/compound/5280441	Flavonoids	OC[C@H]1O[C@H]([C@@H]([C@H]([C@@H]1O)O)O)c1c(O)cc(c2c1oc(cc2=O)c1ccc(cc1)O)O	C21H20O10	432.38	31	16	0.29	3	10	7	106.61	181.05	1.63	0.21	-0.23	-2.02	0.33	-0.02	-2.84	0.629	0.00146	Soluble	-3.57	0.116	0.000268	Soluble	-2.38	1.81	0.0042	Soluble	Low	No	No	No	No	No	No	No	-8.79	1	0	1	1	2
FLV_112	Apigenin-7-O-a-L-rhamnopyranosyl(1→4)-6”-O-acetyl-ß-D-glucopyranoside	UPLC and QTOF MS	Lin et al, 2019	Oc1ccc(cc1)C1=CC(=O)c2c(O)cc(cc2O1)O[C@@H]1O[C@H](COC(C)=O)[C@@H](O[C@H]2O[C@@H](C)[C@H](O)[C@@H](O)[C@H]2O)[C@H](O)[C@H]1O		Flavonoids	CC(=O)OC[C@H]1O[C@@H](Oc2cc(O)c3c(c2)oc(cc3=O)c2ccc(cc2)O)[C@@H]([C@H]([C@@H]1O[C@H]1O[C@@H](C)[C@@H]([C@H]([C@H]1O)O)O)O)O	C29H32O15	620.56	44	16	0.45	8	15	7	147.07	235.04	2.7	0.74	-0.53	-2.56	-0.66	-0.06	-3.89	0.0791	0.000127	Soluble	-5.25	0.00345	5.56e-06	Moderately soluble	-2.08	5.21	0.00839	Soluble	Low	No	Yes	No	No	No	No	No	-9.56	3	4	1	1	4
FLV_113	apigenin-7-O-rutinoside	UPLC and QTOF MS	Lin et al, 2019	C[C@H]1[C@@H]([C@H]([C@H]([C@@H](O1)OC[C@@H]2[C@H]([C@@H]([C@H]([C@@H](O2)OC3=CC(=C4C(=C3)OC(=CC4=O)C5=CC=C(C=C5)O)O)O)O)O)O)O)O	https://pubchem.ncbi.nlm.nih.gov/compound/9851181	Flavonoids	O[C@H]1[C@@H](O[C@@H]([C@H]([C@@H]1O)O)CO[C@@H]1O[C@@H](C)[C@@H]([C@H]([C@H]1O)O)O)Oc1cc(O)c2c(c1)oc(cc2=O)c1ccc(cc1)O	C27H30O14	578.52	41	16	0.44	6	14	8	137.33	228.97	1.84	0.17	-1.1	-2.96	-1.17	-0.64	-3.43	0.217	0.000374	Soluble	-4.54	0.0168	2.91e-05	Moderately soluble	-1.48	19.2	0.0331	Soluble	Low	No	Yes	No	No	No	No	No	-9.71	3	4	1	1	3
FLV_114	Luteolin	HPLC	Abd Rani et al, 2018; Pareek et al, 2023	C1=CC(=C(C=C1C2=CC(=O)C3=C(C=C(C=C3O2)O)O)O)O	https://pubchem.ncbi.nlm.nih.gov/compound/5280445	Flavonoids	Oc1cc(O)c2c(c1)oc(cc2=O)c1ccc(c(c1)O)O	C15H10O6	286.24	21	16	0	1	6	4	76.01	111.13	1.86	2.53	2.28	-0.03	2.03	1.73	-3.71	0.0563	0.000197	Soluble	-4.51	0.00884	3.09e-05	Moderately soluble	-3.82	0.0429	0.00015	Soluble	High	No	No	Yes	No	No	Yes	Yes	-6.25	0	0	0	0	0
FLV_115	Genistein	HPLC	Abd Rani et al, 2018; Pareek et al, 2023	C1=CC(=CC=C1C2=COC3=CC(=CC(=C3C2=O)O)O)O	https://pubchem.ncbi.nlm.nih.gov/compound/5280961	Flavonoids	Oc1ccc(cc1)c1coc2c(c1=O)c(O)cc(c2)O	C15H10O5	270.24	20	16	0	1	5	3	73.99	90.9	1.91	2.67	2.58	0.52	2.52	2.04	-3.72	0.0511	0.000189	Soluble	-4.23	0.0159	5.88e-05	Moderately soluble	-4.4	0.0107	3.94e-05	Moderately soluble	High	No	No	Yes	No	No	Yes	Yes	-6.05	0	0	0	0	0
FLV_116	2'-Hydroxygenistein	UPLC and QTOF MS	Lin et al, 2019	C1=CC(=C(C=C1O)O)C2=COC3=CC(=CC(=C3C2=O)O)O	https://pubchem.ncbi.nlm.nih.gov/compound/5282074	Flavonoids	Oc1ccc(c(c1)O)c1coc2c(c1=O)c(O)cc(c2)O	C15H10O6	286.24	21	16	0	1	6	4	76.01	111.13	1.48	2.31	2.28	-0.03	2.03	1.62	-3.57	0.0774	0.000271	Soluble	-4.28	0.015	5.22e-05	Moderately soluble	-3.82	0.0429	0.00015	Soluble	High	No	No	Yes	No	No	Yes	Yes	-6.41	0	0	0	0	0
FLV_117	orobol	UPLC and QTOF MS	Lin et al, 2019	C1=CC(=C(C=C1C2=COC3=CC(=CC(=C3C2=O)O)O)O)O	https://pubchem.ncbi.nlm.nih.gov/compound/5281801	Flavonoids	Oc1cc(O)c2c(c1)occ(c2=O)c1ccc(c(c1)O)O	C15H10O6	286.24	21	16	0	1	6	4	76.01	111.13	1.86	2.53	2.28	-0.03	2.03	1.73	-3.71	0.0563	0.000197	Soluble	-4.51	0.00884	3.09e-05	Moderately soluble	-3.82	0.0429	0.00015	Soluble	High	No	No	Yes	No	No	Yes	Yes	-6.25	0	0	0	0	0
FLV_118	Daidzein	HPLC	Abd Rani et al, 2018; Pareek et al, 2023	C1=CC(=CC=C1C2=COC3=C(C2=O)C=CC(=C3)O)O	https://pubchem.ncbi.nlm.nih.gov/compound/5281708	Flavonoids	Oc1ccc(cc1)c1coc2c(c1=O)ccc(c2)O	C15H10O4	254.24	19	16	0	1	4	2	71.97	70.67	1.77	2.47	2.87	1.08	3.02	2.24	-3.53	0.0751	0.000295	Soluble	-3.6	0.0641	0.000252	Soluble	-4.98	0.00264	1.04e-05	Moderately soluble	High	Yes	No	Yes	No	No	Yes	Yes	-6.1	0	0	0	0	0
FLV_119	Myricetin	UHPLC	Abd Rani et al, 2018	C1=C(C=C(C(=C1O)O)O)C2=C(C(=O)C3=C(C=C(C=C3O2)O)O)O	https://pubchem.ncbi.nlm.nih.gov/compound/5281672	Flavonoids	Oc1cc(O)c2c(c1)oc(c(c2=O)O)c1cc(O)c(c(c1)O)O	C15H10O8	318.24	23	16	0	1	8	6	80.06	151.59	1.08	1.18	1.69	-1.08	1.06	0.79	-3.01	0.314	0.000988	Soluble	-3.96	0.035	0.00011	Soluble	-2.66	0.698	0.00219	Soluble	Low	No	No	Yes	No	No	No	Yes	-7.4	1	0	1	1	2
FLV_120	catechin	UPLC and QTOF MS	Lin et al, 2019	C1[C@@H]([C@H](OC2=CC(=CC(=C21)O)O)C3=CC(=C(C=C3)O)O)O	https://pubchem.ncbi.nlm.nih.gov/compound/9064	Flavonoids	Oc1cc2O[C@H](c3ccc(c(c3)O)O)[C@H](Cc2c(c1)O)O	C15H14O6	290.27	21	12	0.2	1	6	5	74.33	110.38	1.33	0.36	1.22	0.24	0.98	0.83	-2.22	1.74	0.00598	Soluble	-2.24	1.66	0.00572	Soluble	-2.14	2.09	0.00719	Soluble	High	No	Yes	No	No	No	No	No	-7.82	0	0	0	0	0
FLV_121	Epicatechin	HPLC UV detector	Abd Rani et al, 2018; Pareek et al, 2023	C1[C@H]([C@H](OC2=CC(=CC(=C21)O)O)C3=CC(=C(C=C3)O)O)O	https://pubchem.ncbi.nlm.nih.gov/compound/72276	Flavonoids	Oc1cc2O[C@H](c3ccc(c(c3)O)O)[C@@H](Cc2c(c1)O)O	C15H14O6	290.27	21	12	0.2	1	6	5	74.33	110.38	1.47	0.36	1.22	0.24	0.98	0.85	-2.22	1.74	0.00598	Soluble	-2.24	1.66	0.00572	Soluble	-2.14	2.09	0.00719	Soluble	High	No	Yes	No	No	No	No	No	-7.82	0	0	0	0	0
FLV_122	Vicenin-2	UPLC and QTOF MS	Lin et al, 2019	C1=CC(=CC=C1C2=CC(=O)C3=C(C(=C(C(=C3O2)[C@H]4[C@@H]([C@H]([C@@H]([C@H](O4)CO)O)O)O)O)[C@H]5[C@@H]([C@H]([C@@H]([C@H](O5)CO)O)O)O)O)O	https://pubchem.ncbi.nlm.nih.gov/compound/442664	Flavonoids	OC[C@H]1O[C@H]([C@@H]([C@H]([C@@H]1O)O)O)c1c(O)c([C@@H]2O[C@H](CO)[C@H]([C@@H]([C@H]2O)O)O)c(c2c1oc(cc2=O)c1ccc(cc1)O)O	C27H30O15	594.52	42	16	0.44	5	15	11	139.23	271.2	1.73	-2.26	-3.04	-4.51	-1.8	-1.98	-2.05	5.25	0.00883	Soluble	-2.9	0.746	0.00126	Soluble	-0.27	319	0.536	Soluble	Low	No	Yes	No	No	No	No	No	-11.53	3	4	1	1	4
FLV_123	Kaempferol	13C and 1H NMR	Abd Rani et al, 2018; Manguro and Lemmen, 2007	C1=CC(=CC=C1C2=C(C(=O)C3=C(C=C(C=C3O2)O)O)O)O	https://pubchem.ncbi.nlm.nih.gov/compound/5280863	Flavonoids	Oc1ccc(cc1)c1oc2cc(O)cc(c2c(=O)c1O)O	C15H10O6	286.24	21	16	0	1	6	4	76.01	111.13	1.7	1.9	2.28	-0.03	2.03	1.58	-3.31	0.14	0.00049	Soluble	-3.86	0.0398	0.000139	Soluble	-3.82	0.0429	0.00015	Soluble	High	No	No	Yes	No	No	Yes	Yes	-6.7	0	0	0	0	0
FLV_124	Kaempferol-3-O-glucoside (Astragalin)	UPLC and QTOF MS	Lin et al, 2019	C1=CC(=CC=C1C2=C(C(=O)C3=C(C=C(C=C3O2)O)O)O[C@H]4[C@@H]([C@H]([C@@H]([C@H](O4)CO)O)O)O)O	https://pubchem.ncbi.nlm.nih.gov/compound/5282102	Flavonoids	OC[C@H]1O[C@@H](Oc2c(oc3c(c2=O)c(O)cc(c3)O)c2ccc(cc2)O)[C@@H]([C@H]([C@@H]1O)O)O	C21H20O11	448.38	32	16	0.29	4	11	7	108.13	190.28	1.29	0.72	-0.24	-2.1	-0.12	-0.09	-3.18	0.297	0.000661	Soluble	-4.29	0.0228	5.08e-05	Moderately soluble	-2.1	3.55	0.00791	Soluble	Low	No	No	No	No	No	No	No	-8.52	2	0	1	1	3
FLV_125	Kaempferol-3-O-(6''-malonyl) glucoside	UPLC and QTOF MS	Lin et al, 2019	C1=CC(=CC=C1C2=C(C(=O)C3=C(C=C(C=C3O2)O)O)O[C@H]4[C@@H]([C@H]([C@@H]([C@H](O4)COC(=O)CC(=O)O)O)O)O)O	https://pubchem.ncbi.nlm.nih.gov/compound/14162699	Flavonoids	OC(=O)CC(=O)OC[C@H]1O[C@@H](Oc2c(oc3c(c2=O)c(O)cc(c3)O)c2ccc(cc2)O)[C@@H]([C@H]([C@@H]1O)O)O	C24H22O14	534.42	38	16	0.29	8	14	7	124.45	233.65	0.47	0.43	-0.22	-2.23	-0.27	-0.36	-3.21	0.331	0.00062	Soluble	-4.9	0.00667	1.25e-05	Moderately soluble	-2.05	4.76	0.00891	Soluble	Low	No	Yes	No	No	No	No	No	-9.25	3	1	1	1	3
FLV_126	Kaempferol-3-rutinoside	UPLC and QTOF MS	Lin et al, 2019	C[C@H]1[C@@H]([C@H]([C@H]([C@@H](O1)OC[C@@H]2[C@H]([C@@H]([C@H]([C@@H](O2)OC3=C(OC4=CC(=CC(=C4C3=O)O)O)C5=CC=C(C=C5)O)O)O)O)O)O)O	https://pubchem.ncbi.nlm.nih.gov/compound/5318767	Flavonoids	Oc1ccc(cc1)c1oc2cc(O)cc(c2c(=O)c1O[C@@H]1O[C@H](CO[C@@H]2O[C@@H](C)[C@@H]([C@H]([C@H]2O)O)O)[C@H]([C@@H]([C@H]1O)O)O)O	C27H30O15	594.52	42	16	0.44	6	15	9	139.36	249.2	0.79	0.02	-1.39	-3.43	-1.64	-1.13	-3.42	0.224	0.000376	Soluble	-4.81	0.00931	1.57e-05	Moderately soluble	-0.88	77.7	0.131	Soluble	Low	No	Yes	No	No	No	No	No	-9.91	3	4	1	1	3
FLV_127	Kaempferol-3-O-a-rhamnoside	UPLC and QTOF MS	Lin et al, 2019	C[C@H]1[C@@H]([C@H]([C@H]([C@@H](O1)OC2=C(OC3=CC(=CC(=C3C2=O)O)O)C4=CC=C(C=C4)O)O)O)O	https://pubchem.ncbi.nlm.nih.gov/compound/5316673	Flavonoids	Oc1ccc(cc1)c1oc2cc(O)cc(c2c(=O)c1O[C@@H]1O[C@@H](C)[C@@H]([C@H]([C@H]1O)O)O)O	C21H20O10	432.38	31	16	0.29	3	10	6	106.97	170.05	2.23	1.22	0.78	-1.34	0.48	0.67	-3.47	0.145	0.000336	Soluble	-4.39	0.0177	4.09e-05	Moderately soluble	-2.67	0.914	0.00211	Soluble	Low	No	Yes	No	No	No	No	No	-8.07	1	0	1	1	2
FLV_128	Kaempferide-3-O-(2'',3'' -diacetylglucoside)	13C and 1H NMR	Lin et al, 2019; Manguro and Lemmen, 2007	Oc1ccc(cc1)C=1Oc2cc(O)cc(O)c2C(=O)C=1O[C@@H]1O[C@H](CO)[C@@H](O)[C@H](OC(C)=O)[C@H]1OC(C)=O		Flavonoids	OC[C@H]1O[C@@H](Oc2c(oc3c(c2=O)c(O)cc(c3)O)c2ccc(cc2)O)[C@@H]([C@H]([C@@H]1O)OC(=O)C)OC(=O)C	C25H24O13	532.45	38	16	0.32	8	13	5	127.61	202.42	2.2	1.86	0.9	-1.28	0.88	0.91	-4.1	0.0426	8.01e-05	Moderately soluble	-5.73	0.000987	1.85e-06	Moderately soluble	-3.31	0.26	0.000488	Soluble	Low	No	Yes	No	No	No	No	No	-8.23	2	1	1	1	2
FLV_129	Kaempferol-3-O-[ß-glucosyl-(1→2)]-[a-rhamnosyl-(1→6)]-ß-glucoside-7-O-a-rhamnoside	13C and 1H NMR	Lin et al, 2019; Manguro and Lemmen, 2007	C[C@H]1[C@@H]([C@H]([C@H]([C@@H](O1)OC[C@@H]2[C@H]([C@@H]([C@H]([C@@H](O2)OC3=C(OC4=CC(=CC(=C4C3=O)O)O[C@H]5[C@@H]([C@@H]([C@H]([C@@H](O5)C)O)O)O)C6=CC=C(C=C6)O)O[C@H]7[C@@H]([C@H]([C@@H]([C@H](O7)CO)O)O)O)O)O)O)O)O	https://pubchem.ncbi.nlm.nih.gov/compound/101525460	Flavonoids
FLV_130	Kaempferide-3-O-(2''-O-galloylrhamnoside)	13C and 1H NMR	Lin et al, 2019; Manguro and Lemmen, 2007	C[C@H]1[C@@H]([C@H]([C@H]([C@@H](O1)OC2=C(OC3=CC(=CC(=C3C2=O)O)O)C4=CC=C(C=C4)O)OC(=O)C5=CC(=C(C(=C5)O)O)O)O)O	https://pubchem.ncbi.nlm.nih.gov/compound/45359966	Flavonoids	Oc1ccc(cc1)c1oc2cc(O)cc(c2c(=O)c1O[C@@H]1O[C@@H](C)[C@@H]([C@H]([C@H]1OC(=O)c1cc(O)c(c(c1)O)O)O)O)O	C28H24O14	584.48	42	22	0.21	6	14	8	142.68	236.81	2.33	2.38	1.76	-1.56	0.58	1.1	-4.95	0.00649	1.11e-05	Moderately soluble	-6.99	5.93e-05	1.01e-07	Poorly soluble	-3.56	0.162	0.000277	Soluble	Low	No	No	No	No	No	No	No	-8.18	3	2	1	1	3
FLV_131	Kaempferide-3-O-(2''-O-galloylrutinoside)-7-O-a-rhamnoside	13C and 1H NMR	Lin et al, 2019; Manguro and Lemmen, 2007	Oc1cc(cc(O)c1O)C(=O)O[C@@H]1[C@@H](O)[C@H](O)[C@@H](CO[C@@H]2O[C@@H](C)[C@H](O)[C@@H](O)[C@H]2O)O[C@H]1OC=1C(=O)c2c(O)cc(O[C@@H]3O[C@@H](C)[C@H](O)[C@@H](O)[C@H]3O)cc2OC=1c1ccc(O)cc1		Flavonoids	Oc1ccc(cc1)c1oc2cc(O[C@@H]3O[C@@H](C)[C@@H]([C@H]([C@H]3O)O)O)cc(c2c(=O)c1O[C@@H]1O[C@H](CO[C@@H]2O[C@@H](C)[C@@H]([C@H]([C@H]2O)O)O)[C@H]([C@@H]([C@H]1OC(=O)c1cc(O)c(c(c1)O)O)O)O)O	C40H44O23	892.76	63	22	0.45	11	23	13	206.02	374.88	1.69	-1.07	-1.91	-4.78	-3.02	-1.82	-4.23	0.0522	5.84e-05	Moderately soluble	-6.31	0.000434	4.86e-07	Poorly soluble	-0.44	327	0.366	Soluble	Low	No	Yes	No	No	No	No	No	-12.51	3	4	2	1	4
FLV_132	Kaempferol-3-O-[a-rhamnosyl-(1→2)]-[a-rhamnosyl-(1→4)]ß-glucoside-7-O-a-rhamnoside	13C and 1H NMR	Lin et al, 2019; Manguro and Lemmen, 2007	O[C@@H]1[C@H](O)[C@@H](O)[C@H](C)O[C@H]1Oc1cc2OC(=C(O[C@@H]3O[C@H](CO)[C@@H](O[C@@H]4O[C@@H](C)[C@H](O)[C@@H](O)[C@H]4O)[C@H](O)[C@H]3O[C@@H]3O[C@@H](C)[C@H](O)[C@@H](O)[C@H]3O)C(=O)c2c(O)c1)c1ccc(O)cc1		Flavonoids
FLV_133	kaempferol-3-O-a-L-rhamnoside-(1→4)-ß-D-glucoside	UPLC and QTOF MS	Lin et al, 2019	C[C@H]1[C@@H]([C@H]([C@H]([C@@H](O1)OC2=C(OC3=CC(=CC(=C3C2=O)O)O)C4=CC=C(C=C4)O)O)O[C@H]5[C@@H]([C@H]([C@@H]([C@H](O5)CO)O)O)O)O	https://pubchem.ncbi.nlm.nih.gov/compound/71531248	Flavonoids	OC[C@H]1O[C@@H](O[C@H]2[C@@H](O)[C@@H](O[C@H]([C@@H]2O)C)Oc2c(oc3c(c2=O)c(O)cc(c3)O)c2ccc(cc2)O)[C@@H]([C@H]([C@@H]1O)O)O	C27H30O15	594.52	42	16	0.44	6	15	9	139.36	249.2	1.63	-0.38	-1.39	-3.43	-1.64	-1.04	-3.17	0.4	0.000672	Soluble	-4.39	0.0242	4.07e-05	Moderately soluble	-0.88	77.7	0.131	Soluble	Low	No	Yes	No	No	No	No	No	-10.2	3	4	1	1	3
FLV_134	kaempferol-3-O-ß-D-glucuronide-6"-methyl ester	UPLC and QTOF MS	Lin et al, 2019	COC(=O)[C@@H]1[C@H]([C@@H]([C@H]([C@@H](O1)OC2=C(OC3=CC(=CC(=C3C2=O)O)O)C4=CC=C(C=C4)O)O)O)O	https://pubchem.ncbi.nlm.nih.gov/compound/24788283	Flavonoids	COC(=O)[C@H]1O[C@@H](Oc2c(oc3c(c2=O)c(O)cc(c3)O)c2ccc(cc2)O)[C@@H]([C@H]([C@@H]1O)O)O	C22H20O12	476.39	34	16	0.27	5	12	6	113.06	196.35	1.66	1.29	-0.06	-1.9	-0.03	0.19	-3.62	0.113	0.000237	Soluble	-5.01	0.00462	9.7e-06	Moderately soluble	-2.32	2.28	0.00479	Soluble	Low	No	Yes	No	No	No	No	No	-8.29	2	0	1	1	3
FLV_135	kaempferol-7-O-a-L-rhamnoside	UPLC and QTOF MS	Lin et al, 2019	C[C@H]1[C@@H]([C@H]([C@H]([C@@H](O1)OC2=CC(=C3C(=C2)OC(=C(C3=O)O)C4=CC=C(C=C4)O)O)O)O)O	https://pubchem.ncbi.nlm.nih.gov/compound/25079965	Flavonoids	O[C@H]1[C@@H](O[C@H]([C@@H]([C@H]1O)O)C)Oc1cc(O)c2c(c1)oc(c(c2=O)O)c1ccc(cc1)O	C21H20O10	432.38	31	16	0.29	3	10	6	106.97	170.05	2.53	0.59	0.78	-1.34	0.48	0.61	-3.08	0.363	0.000839	Soluble	-3.73	0.0797	0.000184	Soluble	-2.67	0.914	0.00211	Soluble	Low	No	No	No	No	No	No	No	-8.52	1	0	1	1	2
FLV_136	6-hydroxykaempferol	UPLC and QTOF MS	Lin et al, 2019	C1=CC(=CC=C1C2=C(C(=O)C3=C(O2)C=C(C(=C3O)O)O)O)O	https://pubchem.ncbi.nlm.nih.gov/compound/5281638	Flavonoids	Oc1ccc(cc1)c1oc2cc(O)c(c(c2c(=O)c1O)O)O	C15H10O7	302.24	22	16	0	1	7	5	78.03	131.36	1.87	1.54	1.99	-0.56	1.54	1.28	-3.16	0.211	0.000698	Soluble	-3.91	0.0374	0.000124	Soluble	-3.24	0.173	0.000573	Soluble	High	No	No	Yes	No	No	Yes	Yes	-7.05	0	0	0	0	0
FLV_137	Kaempferol-3-O-a-L-(4-O-acetyl)-rhamnosyl-7-O-a-L-rhamnoside	UPLC and QTOF MS	Lin et al, 2019	C[C@H]1[C@@H]([C@H]([C@H]([C@@H](O1)OC2=CC(=C3C(=C2)OC(=C(C3=O)O[C@H]4[C@@H]([C@@H]([C@H]([C@@H](O4)C)OC(=O)C)O)O)C5=CC=C(C=C5)O)O)O)O)O	https://pubchem.ncbi.nlm.nih.gov/compound/10371677	Flavonoids	CC(=O)O[C@H]1[C@H](C)O[C@H]([C@@H]([C@@H]1O)O)Oc1c(oc2c(c1=O)c(O)cc(c2)O[C@@H]1O[C@@H](C)[C@@H]([C@H]([C@H]1O)O)O)c1ccc(cc1)O	C29H32O15	620.56	44	16	0.45	7	15	7	147.67	235.04	2.09	0.48	-0.15	-2.29	-0.53	-0.08	-3.8	0.099	0.00016	Soluble	-4.99	0.00642	1.03e-05	Moderately soluble	-2.06	5.43	0.00875	Soluble	Low	No	Yes	No	No	No	No	No	-9.74	3	3	1	1	4
FLV_138	6-Methoxy-acacetin-8-C-ß-glucoside (Pectolinarigenin-8-C-ß-glucoside)	UPLC and QTOF MS	Lin et al, 2019	COC1=CC=C(C=C1)C2=CC(=O)C3=C(C(=C(C(=C3O2)[C@H]4[C@@H]([C@H]([C@@H]([C@H](O4)CO)O)O)O)O)OC)O	https://pubchem.ncbi.nlm.nih.gov/compound/162903588	Flavonoids	OC[C@H]1O[C@H]([C@@H]([C@H]([C@@H]1O)O)O)c1c(O)c(OC)c(c2c1oc(cc2=O)c1ccc(cc1)OC)O	C23H24O11	476.43	34	16	0.35	5	11	6	117.57	179.28	2.19	0.5	0.08	-2.08	0.95	0.33	-3.13	0.356	0.000746	Soluble	-3.83	0.0697	0.000146	Soluble	-3.16	0.327	0.000687	Soluble	Low	No	No	No	No	No	No	Yes	-8.85	2	0	1	1	3
FLV_139	padmatin	UPLC and QTOF MS	Lin et al, 2019	COC1=CC(=C2C(=C1)O[C@@H]([C@H](C2=O)O)C3=CC(=C(C=C3)O)O)O	https://pubchem.ncbi.nlm.nih.gov/compound/12313901	Flavonoids	COc1cc2O[C@H](c3ccc(c(c3)O)O)[C@H](C(=O)c2c(c1)O)O	C16H14O7	318.28	23	12	0.19	2	7	4	79.22	116.45	2.02	1.28	1.16	-0.39	1.19	1.05	-2.87	0.426	0.00134	Soluble	-3.32	0.151	0.000473	Soluble	-2.72	0.605	0.0019	Soluble	High	No	Yes	No	No	No	No	No	-7.33	0	0	0	0	0
FLV_140	hyperoside	UPLC and QTOF MS	Lin et al, 2019	C1=CC(=C(C=C1C2=C(C(=O)C3=C(C=C(C=C3O2)O)O)O[C@H]4[C@@H]([C@H]([C@H]([C@H](O4)CO)O)O)O)O)O	https://pubchem.ncbi.nlm.nih.gov/compound/5281643	Flavonoids	OC[C@H]1O[C@@H](Oc2c(oc3c(c2=O)c(O)cc(c3)O)c2ccc(c(c2)O)O)[C@@H]([C@H]([C@H]1O)O)O	C21H20O12	464.38	33	16	0.29	4	12	8	110.16	210.51	1.45	0.36	-0.54	-2.59	-0.59	-0.38	-3.04	0.423	0.00091	Soluble	-4.35	0.021	4.51e-05	Moderately soluble	-1.51	14.3	0.0308	Soluble	Low	No	No	No	No	No	No	No	-8.88	2	1	1	1	3
FLV_141	apiin	UPLC and QTOF MS	Lin et al, 2019	C1[C@@]([C@H]([C@@H](O1)O[C@@H]2[C@H]([C@@H]([C@H](O[C@H]2OC3=CC(=C4C(=C3)OC(=CC4=O)C5=CC=C(C=C5)O)O)CO)O)O)O)(CO)O	https://pubchem.ncbi.nlm.nih.gov/compound/5280746	Flavonoids	OC[C@H]1O[C@@H](Oc2cc(O)c3c(c2)oc(cc3=O)c2ccc(cc2)O)[C@@H]([C@H]([C@@H]1O)O)O[C@@H]1OC[C@]([C@H]1O)(O)CO	C26H28O14	564.49	40	16	0.42	7	14	8	132.56	228.97	2.31	-0.36	-1.49	-3.16	-0.72	-0.68	-2.95	0.638	0.00113	Soluble	-3.99	0.0583	0.000103	Soluble	-1.92	6.83	0.0121	Soluble	Low	No	Yes	No	No	No	No	No	-10	3	3	1	1	3
FLV_142	(-)-epiafzelechin	UPLC and QTOF MS	Lin et al, 2019	C1[C@H]([C@H](OC2=CC(=CC(=C21)O)O)C3=CC=C(C=C3)O)O	https://pubchem.ncbi.nlm.nih.gov/compound/443639	Flavonoids	Oc1ccc(cc1)[C@H]1Oc2cc(O)cc(c2C[C@H]1O)O	C15H14O5	274.27	20	12	0.2	1	5	4	72.31	90.15	1.51	0.72	1.52	0.79	1.47	1.2	-2.37	1.16	0.00425	Soluble	-2.19	1.76	0.00643	Soluble	-2.72	0.519	0.00189	Soluble	High	No	Yes	No	No	No	No	No	-7.46	0	0	0	0	0
FLV_143	Isovitexin-3"-O-glucopyranoside	UPLC and QTOF MS	Lin et al, 2019	C1=CC(=CC=C1C2=CC(=O)C3=C(O2)C=C(C(=C3O)[C@H]4[C@@H]([C@H]([C@@H]([C@H](O4)CO)O)O[C@H]5[C@@H]([C@H]([C@@H]([C@H](O5)CO)O)O)O)O)O)O	https://pubchem.ncbi.nlm.nih.gov/compound/102352204	Flavonoids	OC[C@H]1O[C@H]([C@@H]([C@H]([C@@H]1O)O[C@@H]1O[C@H](CO)[C@H]([C@@H]([C@H]1O)O)O)O)c1c(O)cc2c(c1O)c(=O)cc(o2)c1ccc(cc1)O	C27H30O15	594.52	42	16	0.44	6	15	10	138.99	260.2	1.15	-1.39	-2.41	-4.1	-1.79	-1.71	-2.54	1.73	0.00291	Soluble	-3.57	0.159	0.000267	Soluble	-0.59	154	0.259	Soluble	Low	No	Yes	No	No	No	No	No	-10.91	3	4	1	1	3
FLV_144	allivictoside A	UPLC and QTOF MS	Lin et al, 2019	C1=CC(=CC=C1/C=C/C(=O)O[C@@H]2[C@H]([C@@H]([C@H](O[C@H]2OC3=C(OC4=CC(=CC(=C4C3=O)O)O)C5=CC=C(C=C5)O[C@H]6[C@@H]([C@H]([C@@H]([C@H](O6)CO)O)O)O)CO)O)O)O	https://pubchem.ncbi.nlm.nih.gov/compound/71459647	Flavonoids	OC[C@H]1O[C@@H](Oc2c(oc3c(c2=O)c(O)cc(c3)O)c2ccc(cc2)O[C@@H]2O[C@H](CO)[C@H]([C@@H]([C@H]2O)O)O)[C@@H]([C@H]([C@@H]1O)O)OC(=O)/C=C/c1ccc(cc1)O	C36H36O18	756.66	54	22	0.33	11	18	10	181.63	295.73	2.49	1.22	-0.91	-3.19	-0.53	-0.19	-4.88	0.0101	1.33e-05	Moderately soluble	-7.03	7.1e-05	9.39e-08	Poorly soluble	-2.39	3.1	0.00409	Soluble	Low	No	Yes	No	No	No	No	No	-10.05	3	4	2	1	4
FLV_145	scutellarein	UPLC and QTOF MS	Lin et al, 2019	C1=CC(=CC=C1C2=CC(=O)C3=C(O2)C=C(C(=C3O)O)O)O	https://pubchem.ncbi.nlm.nih.gov/compound/5281697	Flavonoids	Oc1ccc(cc1)c1cc(=O)c2c(o1)cc(c(c2O)O)O	C15H10O6	286.24	21	16	0	1	6	4	76.01	111.13	2.08	2.66	2.28	-0.03	2.03	1.81	-3.79	0.0466	0.000163	Soluble	-4.65	0.00648	2.26e-05	Moderately soluble	-3.82	0.0429	0.00015	Soluble	High	No	No	Yes	No	No	Yes	Yes	-6.16	0	0	0	0	0
FLV_146	7-(a-L-Galactopyranosyloxy)-5-hydroxy-2-(4-methoxyphenyl)-8-(3-methyl-2-buten-1-yl)-4-oxo-4H-chromen	UPLC and QTOF MS	Lin et al, 2019	COc1ccc(cc1)C1=CC(=O)c2c(O)cc(OC3O[C@H](CO)[C@H](O)[C@H](O)[C@H]3O)c(C\C=C(/C)C)C2o1		Flavonoids	OC[C@H]1OC(O[CH]2=[CH2][CH](=[CH]3C([C]2CC=C(C)C)OC(=CC3=O)c2ccc(cc2)OC)O)[C@@H]([C@H]([C@H]1O)O)O	C27H31O10	515.53	37	6	0.44	7	10	5	130.95	155.14	0	1.19	1.46	-1.04	0.66	0.45	-3.44	0.185	0.00036	Soluble	-4.04	0.0466	9.04e-05	Moderately soluble	-1.56	14.1	0.0273	Soluble	Low	No	Yes	No	No	No	No	Yes	-8.6	1	2	1	1	1
FLV_147	Sophoranone	UPLC and QTOF MS	Lin et al, 2019	CC(=CCC1=CC(=CC(=C1O)CC=C(C)C)[C@@H]2CC(=O)C3=C(O2)C(=C(C=C3)O)CC=C(C)C)C	https://pubchem.ncbi.nlm.nih.gov/compound/441767	Flavonoids	CC(=CCc1cc(cc(c1O)CC=C(C)C)[C@@H]1CC(=O)c2c(O1)c(CC=C(C)C)c(cc2)O)C	C30H36O4	460.6	34	12	0.37	7	4	2	140.71	66.76	4.63	7.97	7.01	4.3	7.87	6.36	-7.52	1.4e-05	3.05e-08	Poorly soluble	-9.22	2.75e-07	5.98e-10	Poorly soluble	-7.67	9.96e-06	2.16e-08	Poorly soluble	Low	No	Yes	No	No	No	No	Yes	-3.45	1	2	0	1	1
FLV_148	5,7,2',5'-Tetrahydroxyflavone	UPLC and QTOF MS	Lin et al, 2019	C1=CC(=C(C=C1O)C2=CC(=O)C3=C(C=C(C=C3O2)O)O)O	https://pubchem.ncbi.nlm.nih.gov/compound/5487756	Flavonoids	Oc1ccc(c(c1)c1cc(=O)c2c(o1)cc(cc2O)O)O	C15H10O6	286.24	21	16	0	1	6	4	76.01	111.13	1.77	2.66	2.28	-0.03	2.03	1.74	-3.79	0.0466	0.000163	Soluble	-4.65	0.00648	2.26e-05	Moderately soluble	-3.82	0.0429	0.00015	Soluble	High	No	No	Yes	No	No	Yes	Yes	-6.16	0	0	0	0	0
FLV_149	1,7-Dihydroxy-2,3-methylenedioxyxanthone	UPLC and QTOF MS	Lin et al, 2019	C1OC2=C(O1)C(=C3C(=C2)OC4=C(C3=O)C=C(C=C4)O)O	https://pubchem.ncbi.nlm.nih.gov/compound/5316803	Flavonoids	Oc1ccc2c(c1)c(=O)c1c(o2)cc2c(c1O)OCO2	C14H8O6	272.21	20	14	0.07	0	6	2	70.1	89.13	2.14	2.62	2.09	0.43	2.35	1.93	-3.7	0.0548	0.000201	Soluble	-4.14	0.0196	7.22e-05	Moderately soluble	-3.89	0.0351	0.000129	Soluble	High	No	No	Yes	No	No	Yes	Yes	-6.1	0	0	0	0	0
FLV_150	Chryseriol	Inference	Aglycone of Chryseriol-7-O-rhamnoside	COC1=C(C=CC(=C1)C2=CC(=O)C3=C(C=C(C=C3O2)O)O)O	https://pubchem.ncbi.nlm.nih.gov/compound/5280666	Flavonoids	COc1cc(ccc1O)c1cc(=O)c2c(o1)cc(cc2O)O	C16H12O6	300.26	22	16	0.06	2	6	3	80.48	100.13	2.44	3.1	2.59	0.22	2.55	2.18	-4.06	0.0261	8.69e-05	Moderately soluble	-4.87	0.00404	1.35e-05	Moderately soluble	-4.52	0.00907	3.02e-05	Moderately soluble	High	No	No	Yes	No	Yes	Yes	Yes	-5.93	0	0	0	0	0
FLV_151	Pectolinarigenin	Inference	Aglycone of Pectolinarigenin-8-C-ß-glucoside	COC1=CC=C(C=C1)C2=CC(=O)C3=C(O2)C=C(C(=C3O)OC)O	https://pubchem.ncbi.nlm.nih.gov/compound/5320438	Flavonoids	COc1ccc(cc1)c1cc(=O)c2c(o1)cc(c(c2O)OC)O	C17H14O6	314.29	23	16	0.12	3	6	2	84.95	89.13	2.58	3.32	2.89	0.47	3.07	2.47	-4.2	0.02	6.35e-05	Moderately soluble	-4.87	0.00426	1.35e-05	Moderately soluble	-5.22	0.00191	6.08e-06	Moderately soluble	High	No	No	Yes	No	Yes	Yes	Yes	-5.86	0	0	0	0	0
FLV_152	5,7-dihydroxy-2-(4-methoxyphenyl)-8-(3-methylbut-2-en-1-yl)-4a,8a-dihydro-4H-1-benzopyran-4-one	Inference	Aglycone of 7-(a-L-Galactopyranosyloxy)-5-hydroxy-2-(4-methoxyphenyl)-8-(3-methyl-2-buten-1-yl)-4-oxo-4H-chromen	C/C(C)=C\CC1=C(O)C=C(O)C2C(=O)C=C(OC12)c1ccc(OC)cc1		Flavonoids	COc1ccc(cc1)C1=CC(=O)C2C(O1)C(=C(C=C2O)O)CC=C(C)C	C21H22O5	354.4	26	6	0.29	4	5	2	99.49	75.99	3.01	3.02	4.24	1.24	3.08	2.92	-3.85	0.0505	0.000142	Soluble	-4.28	0.0186	5.24e-05	Moderately soluble	-3.74	0.0646	0.000182	Soluble	High	No	Yes	Yes	No	Yes	No	Yes	-6.32	0	0	0	0	0
FLV_153	Gossypetin	TLC and GC/MS	IMPPAT; Muthumanickam and Palanivel, 2025	C1=CC(=C(C=C1C2=C(C(=O)C3=C(O2)C(=C(C=C3O)O)O)O)O)O	https://pubchem.ncbi.nlm.nih.gov/compound/5280647	Flavonoids	Oc1cc(ccc1O)c1oc2c(O)c(O)cc(c2c(=O)c1O)O	C15H10O8	318.24	23	16	0	1	8	6	80.06	151.59	1.33	1.81	1.69	-1.08	1.06	0.96	-3.4	0.126	0.000396	Soluble	-4.61	0.00776	2.44e-05	Moderately soluble	-2.66	0.698	0.00219	Soluble	Low	No	No	Yes	No	No	Yes	Yes	-6.96	1	0	1	1	2
FLV_154	Quercetagetin	GC-MS	IMPPAT	C1=CC(=C(C=C1C2=C(C(=O)C3=C(O2)C=C(C(=C3O)O)O)O)O)O	https://pubchem.ncbi.nlm.nih.gov/compound/5281680	Flavonoids	Oc1ccc(cc1O)c1oc2cc(O)c(c(c2c(=O)c1O)O)O	C15H10O8	318.24	23	16	0	1	8	6	80.06	151.59	1.73	1.18	1.69	-1.08	1.06	0.92	-3.01	0.314	0.000988	Soluble	-3.96	0.035	0.00011	Soluble	-2.66	0.698	0.00219	Soluble	Low	No	No	Yes	No	No	No	Yes	-7.4	1	0	1	1	2
FLV_155	Hesperetin	Unable to access primary reference	IMPPAT	COC1=C(C=C(C=C1)[C@@H]2CC(=O)C3=C(C=C(C=C3O2)O)O)O	https://pubchem.ncbi.nlm.nih.gov/compound/72281	Flavonoids	COc1ccc(cc1O)[C@@H]1CC(=O)c2c(O1)cc(cc2O)O	C16H14O6	302.28	22	12	0.19	2	6	3	78.06	96.22	2.24	2.6	2.19	0.41	2.08	1.91	-3.62	0.0719	0.000238	Soluble	-4.27	0.0162	5.37e-05	Moderately soluble	-3.53	0.0884	0.000292	Soluble	High	No	Yes	Yes	No	No	No	Yes	-6.3	0	0	0	0	0
FLV_156	Epigallocatechin gallate	UPLC-Q-TOF/MS	IMPPAT	C1[C@H]([C@H](OC2=CC(=CC(=C21)O)O)C3=CC(=C(C(=C3)O)O)O)OC(=O)C4=CC(=C(C(=C4)O)O)O	https://pubchem.ncbi.nlm.nih.gov/compound/65064	Flavonoids	Oc1cc(O)c2c(c1)O[C@@H]([C@@H](C2)OC(=O)c1cc(O)c(c(c1)O)O)c1cc(O)c(c(c1)O)O	C22H18O11	458.37	33	18	0.14	4	11	8	112.06	197.37	1.53	1.17	1.91	-0.44	0.57	0.95	-3.56	0.127	0.000276	Soluble	-4.91	0.00564	1.23e-05	Moderately soluble	-2.5	1.46	0.00318	Soluble	Low	No	No	No	No	No	No	No	-8.27	2	0	1	1	3
FLV_157	(+)-Gallocatechin	LC-ESI-QTOF MS/MS	IMPPAT	C1[C@@H]([C@H](OC2=CC(=CC(=C21)O)O)C3=CC(=C(C(=C3)O)O)O)O	https://pubchem.ncbi.nlm.nih.gov/compound/65084	Flavonoids	Oc1cc2O[C@H](c3cc(O)c(c(c3)O)O)[C@H](Cc2c(c1)O)O	C15H14O7	306.27	22	12	0.2	1	7	6	76.36	130.61	1.47	0	0.93	-0.29	0.49	0.52	-2.08	2.57	0.00839	Soluble	-2.29	1.56	0.00508	Soluble	-1.56	8.42	0.0275	Soluble	High	No	No	No	No	No	No	No	-8.17	1	0	0	0	1
FLV_158	Epigallocatechin	UPLC-Q-TOF/MS	IMPPAT	C1[C@H]([C@H](OC2=CC(=CC(=C21)O)O)C3=CC(=C(C(=C3)O)O)O)O	https://pubchem.ncbi.nlm.nih.gov/compound/72277	Flavonoids	Oc1cc2O[C@H](c3cc(O)c(c(c3)O)O)[C@@H](Cc2c(c1)O)O	C15H14O7	306.27	22	12	0.2	1	7	6	76.36	130.61	0.98	0	0.93	-0.29	0.49	0.42	-2.08	2.57	0.00839	Soluble	-2.29	1.56	0.00508	Soluble	-1.56	8.42	0.0275	Soluble	High	No	No	No	No	No	No	No	-8.17	1	0	0	0	1
FLV_159	(-)-Epicatechin	HPLC UV detector	IMPPAT	C1[C@H]([C@H](OC2=CC(=CC(=C21)O)O)C3=CC(=C(C=C3)O)O)O	https://pubchem.ncbi.nlm.nih.gov/compound/72276	Flavonoids	Oc1cc2O[C@H](c3ccc(c(c3)O)O)[C@@H](Cc2c(c1)O)O	C15H14O6	290.27	21	12	0.2	1	6	5	74.33	110.38	1.47	0.36	1.22	0.24	0.98	0.85	-2.22	1.74	0.00598	Soluble	-2.24	1.66	0.00572	Soluble	-2.14	2.09	0.00719	Soluble	High	No	Yes	No	No	No	No	No	-7.82	0	0	0	0	0
LIG_160	Lignan glycoside A	UPLC and QTOF MS	Lin et al, 2019	COC1=C(C=CC(=C1)CC2COCC2C(C3=CC(=C(C=C3)O[C@H]4[C@@H]([C@H]([C@@H]([C@H](O4)CO)O)O)O)OC)O)O	https://pubchem.ncbi.nlm.nih.gov/compound/102159444	Lignans	OC[C@H]1O[C@@H](Oc2ccc(cc2OC)C(C2COCC2Cc2ccc(c(c2)OC)O)O)[C@@H]([C@H]([C@@H]1O)O)O	C26H34O11	522.54	37	12	0.54	9	11	6	129.21	167.53	2.73	0.6	-0.2	-1.05	0.9	0.6	-3.1	0.411	0.000787	Soluble	-3.69	0.106	0.000203	Soluble	-2.48	1.73	0.00332	Soluble	Low	No	Yes	No	No	No	No	No	-9.06	3	2	1	1	3
LIG_161	Procyanidin	UPLC and QTOF MS	Lin et al, 2019	C1C(C(OC2=CC(=CC(=C21)O)O)C3=CC(=C(C=C3)O)O)OC4(C(C(C5=C(C=C(C=C5O4)O)O)O)O)C6=CC(=C(C=C6)O)O	https://pubchem.ncbi.nlm.nih.gov/compound/107876	Lignans	Oc1cc(O)c2c(c1)OC(C(C2)OC1(Oc2cc(O)cc(c2C(C1O)O)O)c1ccc(c(c1)O)O)c1ccc(c(c1)O)O	C30H26O13	594.52	43	24	0.2	4	13	10	147.52	229.99	2.17	1.95	1.98	-0.6	0.66	1.23	-4.9	0.00742	1.25e-05	Moderately soluble	-6.4	0.000234	3.94e-07	Poorly soluble	-3.85	0.0834	0.00014	Soluble	Low	No	No	No	No	No	No	No	-8.54	3	2	1	1	3
LIG_162	(+)-Syringaresinol O-beta-D-glucoside	UPLC and QTOF MS	Lin et al, 2019	COC1=CC(=CC(=C1O)OC)[C@@H]2[C@H]3CO[C@@H]([C@H]3CO2)C4=CC(=C(C(=C4)OC)O[C@H]5[C@@H]([C@H]([C@@H]([C@H](O5)CO)O)O)O)OC	https://pubchem.ncbi.nlm.nih.gov/compound/443024	Lignans	OC[C@H]1O[C@@H](Oc2c(OC)cc(cc2OC)[C@H]2OC[C@H]3[C@@H]2CO[C@@H]3c2cc(OC)c(c(c2)OC)O)[C@@H]([C@H]([C@@H]1O)O)O	C28H36O13	580.58	41	12	0.57	9	13	5	140.01	174.99	3.7	0.42	0.03	-1.61	0.69	0.65	-3.33	0.274	0.000471	Soluble	-3.66	0.126	0.000218	Soluble	-2.62	1.41	0.00243	Soluble	Low	No	Yes	No	No	No	No	No	-9.54	2	3	1	1	2
LIG_163	4-[[4-[Hydroxy-(4-hydroxy-3-methoxyphenyl)methyl]oxolan-3-yl]methyl]-2-methoxyphenol	Inference	Aglycone of Lignan glycoside A	COC1=C(C=CC(=C1)CC2COCC2C(C3=CC(=C(C=C3)O)OC)O)O	https://pubchem.ncbi.nlm.nih.gov/compound/5316792	Lignans	COc1cc(ccc1O)CC1COCC1C(c1ccc(c(c1)OC)O)O	C20H24O6	360.4	26	12	0.4	6	6	3	97.09	88.38	2.85	2.4	2.33	1.17	2.98	2.34	-3.53	0.106	0.000294	Soluble	-3.9	0.0456	0.000127	Soluble	-4.24	0.0207	5.75e-05	Moderately soluble	High	No	Yes	No	No	No	Yes	No	-6.79	0	0	0	0	0
LIG_164	Syringaresinol, (+)-	Inference	Aglycone of (+)-Syringaresinol O-beta-D-glucoside	COC1=CC(=CC(=C1O)OC)[C@@H]2[C@H]3CO[C@@H]([C@H]3CO2)C4=CC(=C(C(=C4)OC)O)OC	https://pubchem.ncbi.nlm.nih.gov/compound/443023	Lignans	COc1cc(cc(c1O)OC)[C@H]1OC[C@H]2[C@@H]1CO[C@@H]2c1cc(OC)c(c(c1)OC)O	C22H26O8	418.44	30	12	0.45	6	8	2	107.89	95.84	3.52	2.23	2.56	0.56	2.78	2.33	-3.74	0.0763	0.000182	Soluble	-3.88	0.0554	0.000132	Soluble	-4.4	0.0167	3.98e-05	Moderately soluble	High	No	Yes	No	No	No	Yes	No	-7.27	0	0	0	0	0
FA_165	Oleic acid	FAME GC/MS and 13C NMR	Abd Rani et al, 2018; Vlahov et al, 2002	CCCCCCCC/C=C\CCCCCCCC(=O)O	https://pubchem.ncbi.nlm.nih.gov/compound/445639	Fatty Acid Derivatives	CCCCCCCC/C=C\CCCCCCCC(=O)O	C18H34O2	282.46	20	0	0.83	15	2	1	89.94	37.3	4.01	7.64	6.11	4.57	5.95	5.65	-5.41	0.00109	3.85e-06	Moderately soluble	-8.26	1.54e-06	5.46e-09	Poorly soluble	-5.39	0.00114	4.04e-06	Moderately soluble	High	No	No	Yes	No	Yes	No	No	-2.6	1	1	1	1	1
FA_166	Linoleic acid	FAME GC/MS and 13C NMR	Abd Rani et al, 2018; Vlahov et al, 2002	CCCCC/C=C\C/C=C\CCCCCCCC(=O)O	https://pubchem.ncbi.nlm.nih.gov/compound/5280450	Fatty Acid Derivatives	CCCCC/C=C\C/C=C\CCCCCCCC(=O)O	C18H32O2	280.45	20	0	0.72	14	2	1	89.46	37.3			5.88
FA_167	Myristic acid	FAME GC/MS and 13C NMR	Abd Rani et al, 2018; Vlahov et al, 2002	CCCCCCCCCCCCCC(=O)O	https://pubchem.ncbi.nlm.nih.gov/compound/11005	Fatty Acid Derivatives	CCCCCCCCCCCCCC(=O)O	C14H28O2	228.37	16	0	0.93	12	2	1	71.18	37.3	3.32	6.11	4.77	3.69	4.37	4.45	-4.31	0.0111	4.86e-05	Moderately soluble	-6.67	4.83e-05	2.11e-07	Poorly soluble	-4.51	0.00712	3.12e-05	Moderately soluble	High	Yes	No	Yes	No	No	No	No	-3.35	0	0	1	0	1
FA_168	Palmitic acid	FAME GC/MS and 13C NMR	Abd Rani et al, 2018; Vlahov et al, 2002	CCCCCCCCCCCCCCCC(=O)O	https://pubchem.ncbi.nlm.nih.gov/compound/985	Fatty Acid Derivatives	CCCCCCCCCCCCCCCC(=O)O	C16H32O2	256.42	18	0	0.94	14	2	1	80.8	37.3	3.85	7.17	5.55	4.19	5.25	5.2	-5.02	0.00243	9.49e-06	Moderately soluble	-7.77	4.31e-06	1.68e-08	Poorly soluble	-5.31	0.00125	4.88e-06	Moderately soluble	High	Yes	No	Yes	No	Yes	No	No	-2.77	1	0	1	0	1
FA_169	Palmitoleic acid	FAME GC/MS and 13C NMR	Abd Rani et al, 2018; Vlahov et al, 2002	CCCCCC/C=C\CCCCCCCC(=O)O	https://pubchem.ncbi.nlm.nih.gov/compound/445638	Fatty Acid Derivatives	CCCCCC/C=C\CCCCCCCC(=O)O	C16H30O2	254.41	18	0	0.81	13	2	1	80.32	37.3	3.64	6.58	5.33	4.09	5.07	4.94	-4.7	0.00502	1.97e-05	Moderately soluble	-7.16	1.75e-05	6.88e-08	Poorly soluble	-4.59	0.00649	2.55e-05	Moderately soluble	High	Yes	No	Yes	No	Yes	No	No	-3.18	0	0	1	0	1
FA_170	Stearic acid	FAME GC/MS and 13C NMR	Abd Rani et al, 2018; Vlahov et al, 2002	CCCCCCCCCCCCCCCCCC(=O)O	https://pubchem.ncbi.nlm.nih.gov/compound/5281	Fatty Acid Derivatives	CCCCCCCCCCCCCCCCCC(=O)O	C18H36O2	284.48	20	0	0.94	16	2	1	90.41	37.3	4.3	8.23	6.33	4.67	6.13	5.93	-5.73	0.000526	1.85e-06	Moderately soluble	-8.87	3.8e-07	1.33e-09	Poorly soluble	-6.11	0.000219	7.71e-07	Poorly soluble	High	No	No	Yes	No	No	No	No	-2.19	1	1	1	1	2
FA_171	Arachidic acid	FAME GC/MS and 13C NMR	Abd Rani et al, 2018; Vlahov et al, 2002	CCCCCCCCCCCCCCCCCCCC(=O)O	https://pubchem.ncbi.nlm.nih.gov/compound/10467	Fatty Acid Derivatives	CCCCCCCCCCCCCCCCCCCC(=O)O	C20H40O2	312.53	22	0	0.95	18	2	1	100.03	37.3	4.56	9.29	7.11	5.13	7.01	6.62	-6.44	0.000113	3.61e-07	Poorly soluble	-9.97	3.31e-08	1.06e-10	Poorly soluble	-6.91	3.84e-05	1.23e-07	Poorly soluble	Low	No	No	Yes	No	No	No	No	-1.61	1	1	1	1	2
FA_172	a-Linolenic acid	FAME GC/MS and 13C NMR	Abd Rani et al, 2018; Vlahov et al, 2002	CC/C=C\C/C=C\C/C=C\CCCCCCCC(=O)O	https://pubchem.ncbi.nlm.nih.gov/compound/5280934	Fatty Acid Derivatives	CC/C=C\C/C=C\C/C=C\CCCCCCCC(=O)O	C18H30O2	278.43	20	0	0.61	13	2	1	88.99	37.3			5.66
FA_173	Behenic acid	FAME GC/MS	Abd Rani et al, 2018	CCCCCCCCCCCCCCCCCCCCCC(=O)O	https://pubchem.ncbi.nlm.nih.gov/compound/8215	Fatty Acid Derivatives	CCCCCCCCCCCCCCCCCCCCCC(=O)O	C22H44O2	340.58	24	0	0.95	20	2	1	109.64	37.3	5.26	10.37	7.89	5.58	7.89	7.4	-7.16	2.33e-05	6.84e-08	Poorly soluble	-11.1	2.73e-09	8.03e-12	Insoluble	-7.7	6.75e-06	1.98e-08	Poorly soluble	Low	No	No	Yes	No	No	No	No	-1.01	1	1	1	1	2
FA_174	Paullinic acid	FAME GC/MS	Abd Rani et al, 2018	CCCCCC/C=C\CCCCCCCCCCCC(=O)O	https://pubchem.ncbi.nlm.nih.gov/compound/5312518	Fatty Acid Derivatives	CCCCCC/C=C\CCCCCCCCCCCC(=O)O	C20H38O2	310.51	22	0	0.85	17	2	1	99.55	37.3	4.59	8.72	6.89	5.03	6.83	6.41	-6.14	0.000227	7.3e-07	Poorly soluble	-9.38	1.28e-07	4.14e-10	Poorly soluble	-6.19	0.0002	6.44e-07	Poorly soluble	Low	No	No	Yes	No	Yes	No	No	-2	1	1	1	1	2
FA_175	Tricosanoic acid	FAME GC/MS	Moyo et al, 2011	CCCCCCCCCCCCCCCCCCCCCCC(=O)O	https://pubchem.ncbi.nlm.nih.gov/compound/Tricosanoic-acid	Fatty Acid Derivatives	CCCCCCCCCCCCCCCCCCCCCCC(=O)O	C23H46O2	354.61	25	0	0.96	21	2	1	114.45	37.3	5.01	10.91	8.28	5.79	8.33	7.67	-7.53	1.06e-05	2.98e-08	Poorly soluble	-11.66	7.83e-10	2.21e-12	Insoluble	-8.1	2.82e-06	7.96e-09	Poorly soluble	Low	No	No	Yes	No	No	No	No	-0.72	1	2	1	1	2
FA_176	1,2,3,-triolein	13C and 1H NMR	Ragasa et al, 2016	CCCCCCCC/C=C\CCCCCCCC(=O)OCC(OC(=O)CCCCCCC/C=C\CCCCCCCC)COC(=O)CCCCCCC/C=C\CCCCCCCC	https://pubchem.ncbi.nlm.nih.gov/compound/5497163	Fatty Acid Derivatives	CCCCCCCC/C=C\CCCCCCCC(=O)OC(COC(=O)CCCCCCC/C=C\CCCCCCCC)COC(=O)CCCCCCC/C=C\CCCCCCCC	C57H104O6	885.43	63	0	0.84	53	6	0	278.55	78.9			18.1
FA_177	sitosteryl linoleate	LC-MS, GC-MS, 1H NMR	Punia and Singh, 2007	CCCCC/C=C\C/C=C\CCCCCCCC(=O)O[C@H]1CC[C@@]2([C@H]3CC[C@]4([C@H]([C@@H]3CC=C2C1)CC[C@@H]4[C@H](C)CC[C@@H](CC)C(C)C)C)C	https://pubchem.ncbi.nlm.nih.gov/compound/24746263	Fatty Acid Derivatives	CCCCC/C=C\C/C=C\CCCCCCCC(=O)O[C@H]1CC[C@]2(C(=CC[C@@H]3[C@@H]2CC[C@]2([C@H]3CC[C@@H]2[C@@H](CC[C@H](C(C)C)CC)C)C)C1)C	C47H80O2	677.14	49	0	0.85	22	2	0	218.93	26.3			14.39
FA_178	1,2,3-trilinolein	LC-MS, GC-MS, 1H NMR	Punia and Singh, 2007	CCCCC/C=C\C/C=C\CCCCCCCC(=O)OCC(OC(=O)CCCCCCC/C=C\C/C=C\CCCCC)COC(=O)CCCCCCC/C=C\C/C=C\CCCCC	https://pubchem.ncbi.nlm.nih.gov/compound/5322095	Fatty Acid Derivatives	CCCCC/C=C\C/C=C\CCCCCCCC(=O)OC(COC(=O)CCCCCCC/C=C\C/C=C\CCCCC)COC(=O)CCCCCCC/C=C\C/C=C\CCCCC	C57H98O6	879.38	63	0	0.74	50	6	0	277.12	78.9			17.43
FA_179	1,3-Dilinoleoyl-2-olein	LC-MS, GC-MS, 1H NMR	Punia and Singh, 2007	CCCCCCCC/C=C\CCCCCCCC(=O)OC(COC(=O)CCCCCCC/C=C\C/C=C\CCCCC)COC(=O)CCCCCCC/C=C\C/C=C\CCCCC	https://pubchem.ncbi.nlm.nih.gov/compound/11007443	Fatty Acid Derivatives	CCCCCCCC/C=C\CCCCCCCC(=O)OC(COC(=O)CCCCCCC/C=C\C/C=C\CCCCC)COC(=O)CCCCCCC/C=C\C/C=C\CCCCC	C57H100O6	881.4	63	0	0.77	51	6	0	277.6	78.9			17.65
FA_180	1,3-Dioleoyl-2-linolein	LC-MS, GC-MS, 1H NMR	Punia and Singh, 2007	CCCCCCCC/C=C\CCCCCCCC(=O)OCC(OC(=O)CCCCCCC/C=C\C/C=C\CCCCC)COC(=O)CCCCCCC/C=C\CCCCCCCC	https://pubchem.ncbi.nlm.nih.gov/compound/10854964	Fatty Acid Derivatives	CCCCC/C=C\C/C=C\CCCCCCCC(=O)OC(COC(=O)CCCCCCC/C=C\CCCCCCCC)COC(=O)CCCCCCC/C=C\CCCCCCCC	C57H102O6	883.42	63	0	0.81	52	6	0	278.07	78.9			17.87
FA_181	1-Linolenoylglycerol	UPLC and QTOF MS	Lin et al, 2019	CC/C=C\C/C=C\C/C=C\CCCCCCCC(=O)OCC(CO)O	https://pubchem.ncbi.nlm.nih.gov/compound/5367328	Fatty Acid Derivatives	CC/C=C\C/C=C\C/C=C\CCCCCCCC(=O)OCC(CO)O	C21H36O4	352.51	25	0	0.67	17	4	2	105.25	66.76			4.47
FA_182	2-monolinolein	UPLC and QTOF MS	Lin et al, 2019	CCCCC/C=C\C/C=C\CCCCCCCC(=O)OC(CO)CO	https://pubchem.ncbi.nlm.nih.gov/compound/5365676	Fatty Acid Derivatives	CCCCC/C=C\C/C=C\CCCCCCCC(=O)OC(CO)CO	C21H38O4	354.52	25	0	0.76	18	4	2	105.72	66.76			4.7
FA_183	methyl palmitate	UPLC and QTOF MS	Lin et al, 2019	CCCCCCCCCCCCCCCC(=O)OC	https://pubchem.ncbi.nlm.nih.gov/compound/8181	Fatty Acid Derivatives	CCCCCCCCCCCCCCCC(=O)OC	C17H34O2	270.45	19	0	0.94	15	2	0	85.12	26.3	4.41	7.38	5.64	4.44	5.84	5.54	-5.18	0.0018	6.67e-06	Moderately soluble	-7.76	4.68e-06	1.73e-08	Poorly soluble	-6.01	0.000264	9.75e-07	Poorly soluble	High	Yes	No	Yes	No	No	No	No	-2.71	1	1	1	0	1
FA_184	Methyl myristate	UPLC and QTOF MS	Lin et al, 2019	CCCCCCCCCCCCCC(=O)OC	https://pubchem.ncbi.nlm.nih.gov/compound/31284	Fatty Acid Derivatives	CCCCCCCCCCCCCC(=O)OC	C15H30O2	242.4	17	0	0.93	13	2	0	75.5	26.3	3.88	6.41	4.86	3.94	4.96	4.81	-4.52	0.00727	3e-05	Moderately soluble	-6.76	4.26e-05	1.76e-07	Poorly soluble	-5.21	0.0015	6.21e-06	Moderately soluble	High	Yes	No	Yes	No	No	No	No	-3.23	0	0	1	0	1
FA_185	sanleng acid	UPLC and QTOF MS	Lin et al, 2019	CCCCCCCC[C@@H]([C@@H](/C=C/[C@@H](CCCCC(=O)O)O)O)O	https://pubchem.ncbi.nlm.nih.gov/compound/71573597	Fatty Acid Derivatives	CCCCCCCC[C@@H]([C@@H](/C=C/[C@@H](CCCCC(=O)O)O)O)O	C18H34O5	330.46	23	0	0.83	15	5	4	93.42	97.99	3.15	3.15	3.02	2.01	3.75	3.02	-2.88	0.432	0.00131	Soluble	-4.88	0.00438	1.33e-05	Moderately soluble	-2.58	0.873	0.00264	Soluble	High	No	Yes	No	No	No	Yes	No	-6.08	0	0	1	0	0
FA_186	9,16-Dihydroxy-10,12,14-octadecatrienoic acid	UPLC and QTOF MS	Lin et al, 2019	CCC(/C=C/C=C/C=C/C(CCCCCCCC(=O)O)O)O	https://pubchem.ncbi.nlm.nih.gov/compound/101842324	Fatty Acid Derivatives	CCC(/C=C/C=C/C=C/C(CCCCCCCC(=O)O)O)O	C18H30O4	310.43	22	0	0.61	13	4	3	91.31	77.76	3.62	3.61	3.6	2.65	4.12	3.52	-3.18	0.205	0.000659	Soluble	-4.93	0.00365	1.17e-05	Moderately soluble	-2.08	2.58	0.00832	Soluble	High	Yes	No	Yes	No	Yes	Yes	No	-5.63	0	0	1	0	0
FA_187	(E,E)-9-Oxooctadeca-10,12-dienoic acid	UPLC and QTOF MS	Lin et al, 2019	CCCCC/C=C/C=C/C(=O)CCCCCCCC(=O)O	https://pubchem.ncbi.nlm.nih.gov/compound/5283011	Fatty Acid Derivatives	CCCCC/C=C/C=C/C(=O)CCCCCCCC(=O)O	C18H30O3	294.43	21	0	0.67	14	3	1	89.66	54.37	3.62	5.24	5.06	3.5	5.36	4.56	-4.04	0.0267	9.06e-05	Moderately soluble	-6.13	0.000218	7.4e-07	Poorly soluble	-4.21	0.018	6.11e-05	Moderately soluble	High	Yes	No	Yes	No	Yes	Yes	No	-4.38	0	0	1	0	1
FA_188	Ricinoleic acid	UPLC and QTOF MS	Lin et al, 2019	CCCCCC[C@H](C/C=C\CCCCCCCC(=O)O)O	https://pubchem.ncbi.nlm.nih.gov/compound/643684	Fatty Acid Derivatives	CCCCCC[C@H](C/C=C\CCCCCCCC(=O)O)O	C18H34O3	298.46	21	0	0.83	15	3	2	91.1	57.53	3.86	6.13	5.08	3.69	5.22	4.79	-4.56	0.00818	2.74e-05	Moderately soluble	-7.12	2.26e-05	7.58e-08	Poorly soluble	-4.46	0.0104	3.49e-05	Moderately soluble	High	Yes	Yes	Yes	No	Yes	Yes	No	-3.77	0	0	1	0	1
FA_189	Coronaric acid	UPLC and QTOF MS	Lin et al, 2019	CCCCC/C=C\CC1C(O1)CCCCCCCC(=O)O	https://pubchem.ncbi.nlm.nih.gov/compound/6246154	Fatty Acid Derivatives	CCCCC/C=C\CC1OC1CCCCCCCC(=O)O	C18H32O3	296.44	21	0	0.83	14	3	1	88.91	49.83	3.83	5.57	5.1	3.29	5.44	4.65	-4.26	0.0162	5.46e-05	Moderately soluble	-6.38	0.000124	4.19e-07	Poorly soluble	-4.41	0.0115	3.89e-05	Moderately soluble	High	Yes	No	Yes	No	Yes	Yes	No	-4.15	0	0	1	0	1
FA_190	Dibutyl sebacate	UPLC and QTOF MS	Lin et al, 2019	CCCCOC(=O)CCCCCCCCC(=O)OCCCC	https://pubchem.ncbi.nlm.nih.gov/compound/7986	Fatty Acid Derivatives	CCCCOC(=O)CCCCCCCCC(=O)OCCCC	C18H34O4	314.46	22	0	0.89	17	4	0	91.21	52.6	4.8	5.24	4.79	3.65	5.46	4.79	-3.97	0.0338	0.000107	Soluble	-6.09	0.000254	8.07e-07	Poorly soluble	-5.68	0.000654	2.08e-06	Moderately soluble	High	Yes	No	No	No	No	No	Yes	-4.5	0	0	1	0	2
FA_191	Parinaric acid	UPLC and QTOF MS	Lin et al, 2019	CCC=CC=CC=CC=CCCCCCCCC(=O)O	https://pubchem.ncbi.nlm.nih.gov/compound/107981	Fatty Acid Derivatives	CCC=CC=CC=CC=CCCCCCCCC(=O)O	C18H28O2	276.41	20	0	0.5	12	2	1	88.52	37.3	4.09	6.51	5.44	4.29	5.41	5.15	-4.86	0.00379	1.37e-05	Moderately soluble	-7.09	2.25e-05	8.13e-08	Poorly soluble	-3.24	0.16	0.000579	Soluble	High	Yes	No	Yes	No	Yes	No	No	-3.36	1	0	1	0	1
FA_192	tianshic acid	UPLC and QTOF MS	Lin et al, 2019	CCCCCCC(C(/C=C/C(CCCCCCC(=O)O)O)O)O	https://pubchem.ncbi.nlm.nih.gov/compound/5321949	Fatty Acid Derivatives	CCCCCCC(C(/C=C/C(CCCCCCC(=O)O)O)O)O	C18H34O5	330.46	23	0	0.83	15	5	4	93.42	97.99	3.47	3.15	3.02	2.01	3.75	3.08	-2.88	0.432	0.00131	Soluble	-4.88	0.00438	1.33e-05	Moderately soluble	-2.58	0.873	0.00264	Soluble	High	No	Yes	No	No	No	Yes	No	-6.08	0	0	1	0	0
FA_193	n-Pentadecanal	UPLC and QTOF MS	Lin et al, 2019	CCCCCCCCCCCCCCC=O	https://pubchem.ncbi.nlm.nih.gov/compound/17697	Fatty Acid Derivatives	CCCCCCCCCCCCCCC=O	C15H30O	226.4	16	0	0.93	13	1	0	74.42	17.07	3.84	6.51	5.28	4.06	5.52	5.04	-4.49	0.00738	3.26e-05	Moderately soluble	-6.67	4.9e-05	2.16e-07	Poorly soluble	-5.49	0.000741	3.27e-06	Moderately soluble	High	Yes	No	Yes	No	No	No	No	-3.06	0	0	1	0	2
FA_194	n-Heptadecanal	UPLC and QTOF MS	Lin et al, 2019	CCCCCCCCCCCCCCCCC=O	https://pubchem.ncbi.nlm.nih.gov/compound/71552	Fatty Acid Derivatives	CCCCCCCCCCCCCCCCC=O	C17H34O	254.45	18	0	0.94	15	1	0	84.03	17.07	4.4	7.59	6.06	4.55	6.4	5.8	-5.21	0.00157	6.18e-06	Moderately soluble	-7.79	4.17e-06	1.64e-08	Poorly soluble	-6.29	0.00013	5.11e-07	Poorly soluble	High	No	No	Yes	No	No	No	No	-2.46	1	1	1	1	2
FA_195	sebacic acid	Inference	Aglycone of dibutyl sebacate	C(CCCCC(=O)O)CCCC(=O)O	https://pubchem.ncbi.nlm.nih.gov/compound/5192	Fatty Acid Derivatives	OC(=O)CCCCCCCCC(=O)O	C10H18O4	202.25	14	0	0.8	9	4	2	53.73	74.6	1.77	2.11	2.28	1.55	1.71	1.88	-1.83	3	0.0148	Very soluble	-3.31	0.0997	0.000493	Soluble	-1.87	2.72	0.0135	Soluble	High	Yes	No	No	No	No	No	No	-6.04	0	0	0	0	0
FA_196	Tetracosanoic acid	FAME GC/MS	Moyo et al, 2011	CCCCCCCCCCCCCCCCCCCCCCCC(=O)O	https://pubchem.ncbi.nlm.nih.gov/compound/11197	Fatty Acid Derivatives	CCCCCCCCCCCCCCCCCCCCCCCC(=O)O	C24H48O2	368.64	26	0	0.96	22	2	1	119.25	37.3	5.62	11.46	8.67	6	8.77	8.1	-7.89	4.71e-06	1.28e-08	Poorly soluble	-12.23	2.19e-10	5.94e-13	Insoluble	-8.49	1.18e-06	3.21e-09	Poorly soluble	Low	No	No	Yes	No	No	No	No	-0.41	1	2	1	1	2
FA_197	Heneicosanoic acid	FAME GC/MS	Moyo et al, 2011	CCCCCCCCCCCCCCCCCCCCC(=O)O	https://pubchem.ncbi.nlm.nih.gov/compound/16898	Fatty Acid Derivatives	CCCCCCCCCCCCCCCCCCCCC(=O)O	C21H42O2	326.56	23	0	0.95	19	2	1	104.83	37.3	4.78	9.83	7.5	5.36	7.45	6.98	-6.8	5.13e-05	1.57e-07	Poorly soluble	-10.54	9.53e-09	2.92e-11	Insoluble	-7.31	1.61e-05	4.93e-08	Poorly soluble	Low	No	No	Yes	No	No	No	No	-1.31	1	1	1	1	2
FA_198	g-linolenic acid	FAME GC/MS	Moyo et al, 2011	CCCCC/C=C\C/C=C\C/C=C\CCCCC(=O)O	https://pubchem.ncbi.nlm.nih.gov/compound/5280933	Fatty Acid Derivatives	CCCCC/C=C\C/C=C\C/C=C\CCCCC(=O)O	C18H30O2	278.43	20	0	0.61	13	2	1	88.99	37.3			5.66
FA_199	cis-vaccenic acid	FAME GC/MS	Moyo et al, 2011; Vlahov et al, 2002	CCCCCC/C=C\CCCCCCCCCC(=O)O	https://pubchem.ncbi.nlm.nih.gov/compound/5282761	Fatty Acid Derivatives	CCCCCC/C=C\CCCCCCCCCC(=O)O	C18H34O2	282.46	20	0	0.83	15	2	1	89.94	37.3	4.25	7.64	6.11	4.57	5.95	5.7	-5.41	0.00109	3.85e-06	Moderately soluble	-8.26	1.54e-06	5.46e-09	Poorly soluble	-5.39	0.00114	4.04e-06	Moderately soluble	High	No	No	Yes	No	Yes	No	No	-2.6	1	1	1	1	1
FA_200	heptadecanoic acid	FAME GC/MS	Moyo et al, 2011	CCCCCCCCCCCCCCCCC(=O)O	https://pubchem.ncbi.nlm.nih.gov/compound/10465	Fatty Acid Derivatives	CCCCCCCCCCCCCCCCC(=O)O	C17H34O2	270.45	19	0	0.94	15	2	1	85.6	37.3	4.11	7.69	5.94	4.44	5.69	5.57	-5.37	0.00115	4.25e-06	Moderately soluble	-8.31	1.31e-06	4.85e-09	Poorly soluble	-5.71	0.000524	1.94e-06	Moderately soluble	High	Yes	No	Yes	No	Yes	No	No	-2.49	1	1	1	1	1
FA_201	lauric acid	FAME GC/MS	Moyo et al, 2011	CCCCCCCCCCCC(=O)O	https://pubchem.ncbi.nlm.nih.gov/compound/3893	Fatty Acid Derivatives	CCCCCCCCCCCC(=O)O	C12H24O2	200.32	14	0	0.92	10	2	1	61.57	37.3	2.7	4.2	3.99	3.15	3.5	3.51	-3.07	0.171	0.000855	Soluble	-4.69	0.00406	2.03e-05	Moderately soluble	-3.69	0.0405	0.000202	Soluble	High	Yes	No	No	No	No	No	No	-4.54	0	0	0	0	0
FA_202	decanoic acid	FAME GC/MS	Moyo et al, 2011	CCCCCCCCCC(=O)O	https://pubchem.ncbi.nlm.nih.gov/compound/2969	Fatty Acid Derivatives	CCCCCCCCCC(=O)O	C10H20O2	172.26	12	0	0.9	8	2	1	51.96	37.3	2.5	4.09	3.21	2.58	2.63	3	-2.96	0.19	0.0011	Soluble	-4.58	0.00454	2.64e-05	Moderately soluble	-2.87	0.23	0.00134	Soluble	High	Yes	No	No	No	No	No	No	-4.45	0	0	0	0	1
FA_203	Octacosanoic acid	FAME GC	IMPPAT	CCCCCCCCCCCCCCCCCCCCCCCCCCCC(=O)O	https://pubchem.ncbi.nlm.nih.gov/compound/10470	Fatty Acid Derivatives	CCCCCCCCCCCCCCCCCCCCCCCCCCCC(=O)O	C28H56O2	424.74	30	0	0.96	26	2	1	138.48	37.3	6.69	13.62	10.23	6.81	10.54	9.58	-9.34	1.95e-07	4.59e-10	Poorly soluble	-14.47	1.45e-12	3.4e-15	Insoluble	-10.06	3.66e-08	8.61e-11	Insoluble	Low	No	Yes	No	No	No	No	No	0.78	1	3	1	1	2
FA_204	Oxalic acid	Unable to access primary reference	IMPPAT	C(=O)(C(=O)O)O	https://pubchem.ncbi.nlm.nih.gov/compound/971	Fatty Acid Derivatives	OC(=O)C(=O)O	C2H2O4	90.03	6	0	0	1	4	2	15.27	74.6	-0.35	-0.25	-0.84	-1.51	-0.97	-0.79	-0.17	60.2	0.669	Very soluble	-0.86	12.5	0.139	Very soluble	1.47	2660	29.5	Soluble	High	No	No	No	No	No	No	No	-7.03	0	4	0	0	2
FA_205	Ethyl palmitate	GC-MS	IMPPAT	CCCCCCCCCCCCCCCC(=O)OCC	https://pubchem.ncbi.nlm.nih.gov/compound/12366	Fatty Acid Derivatives	CCCCCCCCCCCCCCCC(=O)OCC	C18H36O2	284.48	20	0	0.94	16	2	0	89.92	26.3	4.65	7.88	6.03	4.67	6.28	5.9	-5.51	0.000875	3.07e-06	Moderately soluble	-8.28	1.49e-06	5.24e-09	Poorly soluble	-6.41	0.00011	3.88e-07	Poorly soluble	High	No	No	Yes	No	No	No	No	-2.44	1	1	1	1	2
ST_206	ß-sitosterol	GC FID	Abd Rani et al, 2018	CC[C@H](CC[C@@H](C)[C@H]1CC[C@@H]2[C@@]1(CC[C@H]3[C@H]2CC=C4[C@@]3(CC[C@@H](C4)O)C)C)C(C)C	https://pubchem.ncbi.nlm.nih.gov/compound/222284	Steroids	CC[C@@H](C(C)C)CC[C@H]([C@H]1CC[C@@H]2[C@]1(C)CC[C@H]1[C@H]2CC=C2[C@]1(C)CC[C@@H](C2)O)C	C29H50O	414.71	30	0	0.93	6	1	1	133.23	20.23	5.05	9.34	8.02	6.73	7.04	7.24	-7.9	5.23e-06	1.26e-08	Poorly soluble	-9.67	8.9e-08	2.15e-10	Poorly soluble	-6.19	0.000269	6.49e-07	Poorly soluble	Low	No	No	No	No	No	No	No	-2.2	1	3	0	1	2
ST_207	Campesterol	13C and 1H NMR	Anwar et al, 2007	C[C@H](CC[C@@H](C)C(C)C)[C@H]1CC[C@@H]2[C@@]1(CC[C@H]3[C@H]2CC=C4[C@@]3(CC[C@@H](C4)O)C)C	https://pubchem.ncbi.nlm.nih.gov/compound/173183	Steroids	O[C@H]1CC[C@]2(C(=CC[C@@H]3[C@@H]2CC[C@]2([C@H]3CC[C@@H]2[C@@H](CC[C@H](C(C)C)C)C)C)C1)C	C28H48O	400.68	29	0	0.93	5	1	1	128.42	20.23	4.97	8.8	7.63	6.54	6.63	6.92	-7.54	1.16e-05	2.9e-08	Poorly soluble	-9.11	3.13e-07	7.8e-10	Poorly soluble	-5.79	0.000642	1.6e-06	Moderately soluble	Low	No	No	No	No	No	No	No	-2.5	1	2	0	1	2
ST_208	Stigmasterol	13C and 1H NMR	Anwar et al, 2007	CC[C@H](/C=C/[C@@H](C)[C@H]1CC[C@@H]2[C@@]1(CC[C@H]3[C@H]2CC=C4[C@@]3(CC[C@@H](C4)O)C)C)C(C)C	https://pubchem.ncbi.nlm.nih.gov/compound/5280794	Steroids	CC[C@@H](C(C)C)/C=C/[C@H]([C@H]1CC[C@@H]2[C@]1(C)CC[C@H]1[C@H]2CC=C2[C@]1(C)CC[C@@H](C2)O)C	C29H48O	412.69	30	0	0.86	5	1	1	132.75	20.23	5.08	8.56	7.8	6.62	6.86	6.98	-7.46	1.43e-05	3.46e-08	Poorly soluble	-8.86	5.71e-07	1.38e-09	Poorly soluble	-5.47	0.0014	3.39e-06	Moderately soluble	Low	No	No	No	No	Yes	No	No	-2.74	1	3	0	1	2
ST_209	Cholest-5-en-3-ol	13C and 1H NMR	Abd Rani et al, 2018	C[C@H](CCCC(C)C)[C@H]1CC[C@@H]2[C@@]1(CC[C@H]3[C@H]2CC=C4[C@@]3(CC[C@@H](C4)O)C)C	https://pubchem.ncbi.nlm.nih.gov/compound/5997	Steroids	CC(CCC[C@H]([C@H]1CC[C@@H]2[C@]1(C)CC[C@H]1[C@H]2CC=C2[C@]1(C)CC[C@@H](C2)O)C)C	C27H46O	386.65	28	0	0.93	5	1	1	123.61	20.23	4.89	8.72	7.39	6.34	6.4	6.75	-7.4	1.54e-05	3.97e-08	Poorly soluble	-9.02	3.65e-07	9.45e-10	Poorly soluble	-5.78	0.000648	1.67e-06	Moderately soluble	Low	No	No	No	No	Yes	No	No	-2.47	1	2	0	1	2
ST_210	beta-Sitosterol 3-O-beta-D-galactopyranoside	HPTLC	Abd Rani et al, 2018	CC[C@H](CC[C@@H](C)[C@H]1CC[C@@H]2[C@@]1(CC[C@H]3[C@H]2CC=C4[C@@]3(CC[C@@H](C4)O[C@H]5[C@@H]([C@H]([C@H]([C@H](O5)CO)O)O)O)C)C)C(C)C	https://pubchem.ncbi.nlm.nih.gov/compound/102067765	Steroids	CC[C@@H](C(C)C)CC[C@H]([C@H]1CC[C@@H]2[C@]1(C)CC[C@H]1[C@H]2CC=C2[C@]1(C)CC[C@@H](C2)O[C@@H]1O[C@H](CO)[C@@H]([C@@H]([C@H]1O)O)O)C	C35H60O6	576.85	41	0	0.94	9	6	4	165.61	99.38	5.25	7.74	5.85	3.96	5.02	5.56	-7.7	1.15e-05	2e-08	Poorly soluble	-9.67	1.23e-07	2.14e-10	Poorly soluble	-4.4	0.0228	3.94e-05	Moderately soluble	Low	No	No	No	No	No	No	No	-4.32	1	4	0	0	1
ST_211	Δ5-avenasterol	13C and 1H NMR	Anwar et al, 2007	C/C=C(/CC[C@@H](C)[C@H]1CC[C@@H]2[C@@]1(CC[C@H]3[C@H]2CC=C4[C@@]3(CC[C@@H](C4)O)C)C)\C(C)C	https://pubchem.ncbi.nlm.nih.gov/compound/5281326	Steroids	C/C=C(\C(C)C)/CC[C@H]([C@H]1CC[C@@H]2[C@]1(C)CC[C@H]1[C@H]2CC=C2[C@]1(C)CC[C@@H](C2)O)C	C29H48O	412.69	30	0	0.86	5	1	1	132.75	20.23	5.08	8.85	7.94	6.62	6.88	7.08	-7.64	9.36e-06	2.27e-08	Poorly soluble	-9.16	2.86e-07	6.92e-10	Poorly soluble	-5.83	0.000616	1.49e-06	Moderately soluble	Low	No	No	No	No	No	No	No	-2.53	1	3	0	1	2
ST_212	Lupeol	HPLC DAD	Abd Rani et al, 2018	CC(=C)[C@@H]1CC[C@]2([C@H]1[C@H]3CC[C@@H]4[C@]5(CC[C@@H](C([C@@H]5CC[C@]4([C@@]3(CC2)C)C)(C)C)O)C)C	https://pubchem.ncbi.nlm.nih.gov/compound/259846	Steroids	CC(=C)[C@@H]1CC[C@]2([C@H]1[C@H]1CC[C@H]3[C@@]([C@]1(C)CC2)(C)CC[C@@H]1[C@]3(C)CC[C@@H](C1(C)C)O)C	C30H50O	426.72	31	0	0.93	1	1	1	135.14	20.23	4.72	9.87	8.02	6.92	6.82	7.27	-8.64	9.83e-07	2.3e-09	Poorly soluble	-10.22	2.58e-08	6.05e-11	Insoluble	-6.74	7.69e-05	1.8e-07	Poorly soluble	Low	No	No	No	No	No	No	No	-1.9	1	3	0	1	2
ST_213	erysimosole	UPLC and QTOF MS	Lin et al, 2019	CC1[C@@H](C(C[C@H](O1)O)O)OCC2[C@H](C(C([C@@H](O2)O[C@H]3CC[C@@]4(C5CC[C@@]6([C@H](CC[C@@]6(C5CC[C@@]4(C3)O)O)C7=CC(=O)OC7)C)CO)O)O)O	https://pubchem.ncbi.nlm.nih.gov/compound/25438	Steroids	OC[C@@]12CC[C@@H](C[C@@]2(O)CCC2C1CC[C@]1([C@]2(O)CC[C@@H]1C1=CC(=O)OC1)C)O[C@@H]1OC(CO[C@@H]2C(O)C[C@H](OC2C)O)[C@H](C(C1O)O)O	C35H54O14	698.79	49	0	0.91	7	14	8	169.56	225.06	3.14	-1.79	-0.6	-1.08	-0.42	-0.15	-2.58	1.83	0.00261	Soluble	-2.42	2.66	0.0038	Soluble	-0.32	332	0.475	Soluble	Low	No	No	No	No	No	No	No	-11.83	3	4	1	1	4
ST_214	3-[(3S,5S,10R,13R,14S,17R)-3,5,14-trihydroxy-10-(hydroxymethyl)-13-methyl-2,3,4,6,7,8,9,11,12,15,16,17-dodecahydro-1H-cyclopenta[a]phenanthren-17-yl]-2H-furan-5-one	Inference	Aglycone of Erysimosol	C[C@]12CCC3C([C@]1(CC[C@@H]2C4=CC(=O)OC4)O)CC[C@]5([C@@]3(CC[C@@H](C5)O)CO)O	https://pubchem.ncbi.nlm.nih.gov/compound/11219	Steroids	OC[C@@]12CC[C@@H](C[C@@]2(O)CCC2C1CC[C@]1([C@]2(O)CC[C@@H]1C1=CC(=O)OC1)C)O	C23H34O6	406.51	29	0	0.87	2	6	4	107.12	107.22	2.59	0.47	1.69	1.92	2.33	1.8	-2.52	1.22	0.00299	Soluble	-2.29	2.08	0.00512	Soluble	-2.53	1.21	0.00298	Soluble	High	No	Yes	No	No	No	No	No	-8.45	0	0	0	0	0
TRP_215	3-O-acetyl-2-O-p-methoxycinnamoyl-a-L-rhamnopyranose (ningposide D)	UPLC and QTOF MS	Lin et al, 2019	C[C@H]1[C@@H]([C@H]([C@H]([C@@H](O1)O)OC(=O)/C=C/C2=CC=C(C=C2)OC)OC(=O)C)O	https://pubchem.ncbi.nlm.nih.gov/compound/11428560	Terpenes	COc1ccc(cc1)/C=C/C(=O)O[C@H]1[C@H](O)O[C@H]([C@@H]([C@H]1OC(=O)C)O)C	C18H22O8	366.36	26	6	0.44	7	8	2	90.15	111.52	2.38	1.11	0.54	0.34	0.9	1.06	-2.52	1.11	0.00302	Soluble	-3.04	0.33	0.000902	Soluble	-1.54	10.5	0.0286	Soluble	High	No	No	No	No	No	No	No	-7.75	0	0	0	0	0
TRP_216	mudanpioside J	UPLC and QTOF MS	Lin et al, 2019	C[C@]12C[C@@]3([C@@H]4C[C@]1([C@@]4([C@H](O2)O3)COC(=O)C5=CC=CC=C5)O[C@H]6[C@@H]([C@H]([C@@H]([C@H](O6)COC(=O)C7=CC(=C(C=C7)O)OC)O)O)O)O	https://pubchem.ncbi.nlm.nih.gov/compound/21593828	Terpenes	COc1cc(ccc1O)C(=O)OC[C@H]1O[C@@H](O[C@@]23C[C@@H]4[C@@]3(COC(=O)c3ccccc3)[C@@H]3O[C@@]2(C)C[C@]4(O3)O)[C@@H]([C@H]([C@@H]1O)O)O	C31H34O14	630.59	45	12	0.55	11	14	5	147.41	199.9	3.29	0.28	0.22	-0.04	0.8	0.91	-3.4	0.253	0.0004	Soluble	-4.04	0.0576	9.13e-05	Moderately soluble	-3.29	0.32	0.000508	Soluble	Low	No	Yes	No	No	No	No	Yes	-9.95	2	3	2	1	3
TRP_217	6'-O-Benzoyl-4”-hydroxy-3”-methoxypaeoniflorin	UPLC and QTOF MS	Lin et al, 2019	Oc1ccc(cc1OC)C(=O)OC[C@]12[C@H]3C[C@]2(O[C@@H]2O[C@H](COC(=O)c4ccccc4)[C@@H](O)[C@H](O)[C@H]2O)[C@]2(C)C[C@@]3(O)O[C@H]1O2		Terpenes	COc1cc(ccc1O)C(=O)OC[C@@]12[C@H]3O[C@]4([C@@H]1C[C@]2(O[C@@H]1O[C@H](COC(=O)c2ccccc2)[C@H]([C@@H]([C@H]1O)O)O)[C@@](O3)(C4)C)O	C31H34O14	630.59	45	12	0.55	11	14	5	147.41	199.9	2.02	0.28	0.22	-0.04	0.8	0.66	-3.4	0.253	0.0004	Soluble	-4.04	0.0576	9.13e-05	Moderately soluble	-3.29	0.32	0.000508	Soluble	Low	No	Yes	No	No	No	No	Yes	-9.95	2	3	2	1	3
TRP_218	ajugaside A	UPLC and QTOF MS	Lin et al, 2019	CC(CO)C1=C(C(=C2C(=C1)CC[C@@H]3[C@@]2(CCC[C@]3(C)CO[C@H]4[C@@H]([C@H]([C@@H]([C@H](O4)CO)O)O)O)C)O)O[C@H]5[C@@H]([C@H]([C@@H]([C@H](O5)CO)O)O)O	https://pubchem.ncbi.nlm.nih.gov/compound/10770608	Terpenes	OC[C@H]1O[C@@H](OC[C@@]2(C)CCC[C@]3([C@H]2CCc2c3c(O)c(c(c2)C(CO)C)O[C@@H]2O[C@H](CO)[C@H]([C@@H]([C@H]2O)O)O)C)[C@@H]([C@H]([C@@H]1O)O)O	C32H50O14	658.73	46	6	0.81	9	14	10	160.49	239.22	3.12	0.33	-1.51	-2	-0.28	-0.07	-3.63	0.153	0.000232	Soluble	-4.92	0.00797	1.21e-05	Moderately soluble	-0.49	212	0.322	Soluble	Low	No	No	No	No	No	No	No	-10.08	3	4	1	1	4
TRP_219	a-Phellandrene	GC-MS	Abd Rani et al, 2018	CC1=CCC(C=C1)C(C)C	https://pubchem.ncbi.nlm.nih.gov/compound/7460	Terpenes	CC1=CCC(C=C1)C(C)C	C10H16	136.23	10	0	0.6	1	0	0	47.12	0	2.64	3.21	3.16	3.27	2.55	2.97	-2.64	0.311	0.00229	Soluble	-2.88	0.179	0.00131	Soluble	-1.78	2.27	0.0167	Soluble	Low	Yes	No	No	No	No	No	No	-4.85	0	1	0	0	2
TRP_220	p-Cymene	GC-MS	Abd Rani et al, 2018	CC1=CC=C(C=C1)C(C)C	https://pubchem.ncbi.nlm.nih.gov/compound/7463	Terpenes	Cc1ccc(cc1)C(C)C	C10H14	134.22	10	6	0.4	1	0	0	45.99	0	2.51	4.1	3.12	4.47	3.29	3.5	-3.63	0.0312	0.000233	Soluble	-3.81	0.021	0.000156	Soluble	-3.57	0.0358	0.000267	Soluble	Low	Yes	No	No	No	No	Yes	No	-4.21	1	1	0	0	2
TRP_221	6-O-Acetylshanzhiside methyl ester	UPLC and QTOF MS	Lin et al, 2019	CC(=O)O[C@@H]1C[C@]([C@@H]2[C@H]1C(=CO[C@H]2O[C@H]3[C@@H]([C@H]([C@@H]([C@H](O3)CO)O)O)O)C(=O)OC)(C)O	https://pubchem.ncbi.nlm.nih.gov/compound/24150641	Terpenes	OC[C@H]1O[C@@H](O[C@@H]2OC=C([C@@H]3[C@H]2[C@@](C)(O)C[C@H]3OC(=O)C)C(=O)OC)[C@@H]([C@H]([C@@H]1O)O)O	C19H28O12	448.42	31	0	0.79	7	12	5	98.3	181.44	1.84	-2.04	-2.47	-2.09	-2.17	-1.39	-0.87	60.1	0.134	Very soluble	-1.24	25.5	0.0569	Very soluble	1.68	21500	47.9	Soluble	Low	No	No	No	No	No	No	No	-10.48	1	1	1	1	3
TRP_222	8-O-Acetylshanzhiside methyl ester	UPLC and QTOF MS	Lin et al, 2019	CC(=O)O[C@]1(C[C@H]([C@H]2[C@@H]1[C@@H](OC=C2C(=O)OC)O[C@H]3[C@@H]([C@H]([C@@H]([C@H](O3)CO)O)O)O)O)C	https://pubchem.ncbi.nlm.nih.gov/compound/162823	Terpenes	OC[C@H]1O[C@@H](O[C@@H]2OC=C([C@@H]3[C@H]2[C@@](C)(OC(=O)C)C[C@H]3O)C(=O)OC)[C@@H]([C@H]([C@@H]1O)O)O	C19H28O12	448.42	31	0	0.79	7	12	5	98.3	181.44	2.36	-2.04	-2.47	-2.09	-2.17	-1.28	-0.87	60.1	0.134	Very soluble	-1.24	25.5	0.0569	Very soluble	1.68	21500	47.9	Soluble	Low	No	No	No	No	No	No	No	-10.48	1	1	1	1	3
TRP_223	All-E-lutein	LC-MS	Abd Rani et al, 2018; Saini et al, 2014	CC1=C(C(C[C@@H](C1)O)(C)C)/C=C/C(=C/C=C/C(=C/C=C/C=C(\C)/C=C/C=C(\C)/C=C/[C@H]2C(=C[C@@H](CC2(C)C)O)C)/C)/C	https://pubchem.ncbi.nlm.nih.gov/compound/5281243	Terpenes	C/C(=C\C=C\C=C(\C=C\C=C(\C=C\C1=C(C)C[C@H](CC1(C)C)O)/C)/C)/C=C/C=C(/C=C/[C@H]1C(=C[C@@H](CC1(C)C)O)C)\C	C40H56O2	568.87	42	0	0.45	10	2	2	186.76	40.46			10.4
TRP_224	All-E-luteoxanthin	LC-MS	Abd Rani et al, 2018; Saini et al, 2014	C/C(=C\C=C\C=C(/C)\C=C\C=C(/C)\C1C=C2[C@](O1)(C[C@H](CC2(C)C)O)C)/C=C/C=C(\C)/C=C/[C@]34[C@](O3)(C[C@H](CC4(C)C)O)C	https://pubchem.ncbi.nlm.nih.gov/compound/12112747	Terpenes	C/C(=C\C=C\C=C(\C=C\C=C(\C1C=C2[C@@](O1)(C)C[C@H](CC2(C)C)O)/C)/C)/C=C/C=C(/C=C/[C@]12O[C@]2(C)C[C@H](CC1(C)C)O)\C	C40H56O4	600.87	44	0	0.55	9	4	2	185.76	62.22			8.97
TRP_225	13-z-Lutein	LC-MS	Abd Rani et al, 2018; Saini et al, 2014	CC1=C(C(C[C@@H](C1)O)(C)C)/C=C/C(=C/C=C/C(=C\C=C\C=C(/C)\C=C\C=C(/C)\C=C\[C@H]2C(=C[C@@H](CC2(C)C)O)C)/C)/C	https://pubchem.ncbi.nlm.nih.gov/compound/94424893	Terpenes	C/C(=C\C=C\C=C(/C=C/C=C(/C=C/C1=C(C)C[C@H](CC1(C)C)O)\C)\C)/C=C/C=C(/C=C/[C@H]1C(=C[C@@H](CC1(C)C)O)C)\C	C40H56O2	568.87	42	0	0.45	10	2	2	186.76	40.46			10.4
TRP_226	15-z-ß-Carotene	LC-MS	Abd Rani et al, 2018; Saini et al, 2014	CC1=C(C(CCC1)(C)C)/C=C/C(=C/C=C/C(=C/C=C\C=C(\C=C\C=C(\C=C\C2=C(CCCC2(C)C)C)/C)/C)/C)/C	https://pubchem.ncbi.nlm.nih.gov/compound/15-cis-beta-Carotene	Terpenes	C/C(=C\C=C/C=C(/C=C/C=C(/C=C/C1=C(C)CCCC1(C)C)\C)\C)/C=C/C=C(/C=C/C1=C(C)CCCC1(C)C)\C	C40H56	536.87	40	0	0.45	10	0	0	184.43	0			12.61
TRP_227	All-E-Zeaxanthin	LC-MS	Abd Rani et al, 2018; Saini et al, 2014	CC1=C(C(C[C@@H](C1)O)(C)C)/C=C/C(=C/C=C/C(=C/C=C/C=C(/C=C/C=C(/C=C/C2=C(C[C@H](CC2(C)C)O)C)\C)\C)/C)/C	https://pubchem.ncbi.nlm.nih.gov/compound/5280899	Terpenes	O[C@@H]1CC(=C(C(C1)(C)C)/C=C/C(=C/C=C/C(=C/C=C/C=C(/C=C/C=C(/C=C/C1=C(C)C[C@H](CC1(C)C)O)\C)\C)/C)/C)C	C40H56O2	568.87	42	0	0.45	10	2	2	186.76	40.46			10.55
TRP_228	ß-Amyrin	13C and 1H NMR	Abd Rani et al, 2018	C[C@@]12CC[C@@]3(C(=CC[C@H]4[C@]3(CC[C@@H]5[C@@]4(CC[C@@H](C5(C)C)O)C)C)[C@@H]1CC(CC2)(C)C)C	https://pubchem.ncbi.nlm.nih.gov/compound/73145	Terpenes	O[C@H]1CC[C@]2([C@H](C1(C)C)CC[C@@]1([C@@H]2CC=C2[C@@]1(C)CC[C@@]1([C@H]2CC(C)(C)CC1)C)C)C	C30H50O	426.72	31	0	0.93	0	1	1	134.88	20.23	4.63	9.15	8.17	6.92	6.92	7.16	-8.25	2.4e-06	5.62e-09	Poorly soluble	-9.47	1.44e-07	3.38e-10	Poorly soluble	-7.16	2.93e-05	6.85e-08	Poorly soluble	Low	No	No	No	No	No	No	No	-2.41	1	3	0	1	2
TRP_229	a-Amyrin	13C and 1H NMR	Abd Rani et al, 2018	C[C@@H]1CC[C@@]2(CC[C@@]3(C(=CC[C@H]4[C@]3(CC[C@@H]5[C@@]4(CC[C@@H](C5(C)C)O)C)C)[C@@H]2[C@H]1C)C)C	https://pubchem.ncbi.nlm.nih.gov/compound/73170	Terpenes	C[C@@H]1CC[C@]2([C@@H]([C@H]1C)C1=CC[C@H]3[C@@]([C@@]1(CC2)C)(C)CC[C@@H]1[C@]3(C)CC[C@@H](C1(C)C)O)C	C30H50O	426.72	31	0	0.93	0	1	1	135.14	20.23	4.8	9.01	8.02	6.92	6.52	7.06	-8.16	2.94e-06	6.89e-09	Poorly soluble	-9.33	2.02e-07	4.72e-10	Poorly soluble	-6.71	8.23e-05	1.93e-07	Poorly soluble	Low	No	No	No	No	No	No	No	-2.51	1	3	0	1	2
TRP_230	a-Tocopherol	HPLC	Nadeem and Imran, 2016; IMPPAT	CC1=C(C2=C(CC[C@@](O2)(C)CCC[C@H](C)CCC[C@H](C)CCCC(C)C)C(=C1O)C)C	https://pubchem.ncbi.nlm.nih.gov/compound/14985	Terpenes	C[C@@H](CCC[C@]1(C)CCc2c(O1)c(C)c(c(c2C)O)C)CCC[C@@H](CCCC(C)C)C	C29H50O2	430.71	31	6	0.79	12	2	1	139.27	29.46	6.04	10.7	8.84	6.14	9.75	8.29	-8.6	1.08e-06	2.5e-09	Poorly soluble	-11.27	2.3e-09	5.33e-12	Insoluble	-9.16	2.97e-07	6.89e-10	Poorly soluble	Low	No	Yes	No	No	No	No	No	-1.33	1	3	1	1	1
TRP_231	g-Tocopherol	HPLC	Nadeem and Imran, 2016; IMPPAT	CC1=C(C=C2CC[C@@](OC2=C1C)(C)CCC[C@H](C)CCC[C@H](C)CCCC(C)C)O	https://pubchem.ncbi.nlm.nih.gov/compound/92729	Terpenes	C[C@H](CCC[C@@H](CCCC(C)C)C)CCC[C@]1(C)CCc2c(O1)c(C)c(c(c2)O)C	C28H48O2	416.68	30	6	0.79	12	2	1	134.31	29.46	5.16	10.33	8.53	5.94	9.2	7.83	-8.29	2.15e-06	5.16e-09	Poorly soluble	-10.89	5.38e-09	1.29e-11	Insoluble	-8.79	6.8e-07	1.63e-09	Poorly soluble	Low	No	Yes	No	No	No	No	No	-1.51	1	3	1	1	1
TRP_232	d-Tocopherol	HPLC	Nadeem and Imran, 2016; IMPPAT	CC1=CC(=CC2=C1O[C@](CC2)(C)CCC[C@H](C)CCC[C@H](C)CCCC(C)C)O	https://pubchem.ncbi.nlm.nih.gov/compound/92094	Terpenes	C[C@@H](CCC[C@]1(C)CCc2c(O1)c(C)cc(c2)O)CCC[C@@H](CCCC(C)C)C	C27H46O2	402.65	29	6	0.78	12	2	1	129.34	29.46	5.44	9.97	8.22	5.74	8.65	7.6	-7.98	4.23e-06	1.05e-08	Poorly soluble	-10.52	1.23e-08	3.05e-11	Insoluble	-8.41	1.56e-06	3.86e-09	Poorly soluble	Low	No	Yes	No	No	No	No	No	-1.68	1	2	1	1	1
TRP_233	4a,6a-Dihydroxyeudesman-8ß,12-olide	UPLC and QTOF MS	Lin et al, 2019	CC12CCCC(C1C(C3C(C2)OC(=O)C3=C)O)(C)O		Terpenes	OC1C2C(OC(=O)C2=C)CC2(C1C(C)(O)CCC2)C	C15H22O4	266.33	19	0	0.8	0	4	2	70.79	66.76	2.26	1.63	1.41	1.71	1.84	1.77	-2.52	0.808	0.00303	Soluble	-2.64	0.604	0.00227	Soluble	-1.9	3.32	0.0125	Soluble	High	Yes	No	No	No	No	No	No	-6.77	0	0	0	0	0
TRP_234	Aglycone of ajugaside A	Inference	Aglycone of ajugaside A	CC(CO)C1=C(C(=C2C(=C1)CC[C@@H]3[C@@]2(CCC[C@]3(C)CO)C)O)O[C@H]4[C@@H]([C@H]([C@@H]([C@H](O4)CO)O)O)O	https://pubchem.ncbi.nlm.nih.gov/compound/10553313	Terpenes	OC[C@H]1O[C@@H](Oc2c(cc3c(c2O)[C@@]2(C)CCC[C@]([C@@H]2CC3)(C)CO)C(CO)C)[C@@H]([C@H]([C@@H]1O)O)O	C26H40O9	496.59	35	6	0.77	6	9	7	128.1	160.07	2.69	1.93	0.67	0.21	1.76	1.45	-3.87	0.0677	0.000136	Soluble	-4.92	0.00603	1.21e-05	Moderately soluble	-2.3	2.47	0.00497	Soluble	Low	No	Yes	No	No	No	No	No	-7.96	1	2	1	1	2
TRP_235	Paeoniflorgenin	Inference	Aglycone of mudanpioside J	C[C@]12C[C@@]3([C@@H]4C[C@]1([C@@]4([C@H](O2)O3)COC(=O)C5=CC=CC=C5)O)O	https://pubchem.ncbi.nlm.nih.gov/compound/11973336	Terpenes	O=C(c1ccccc1)OC[C@@]12[C@H]3O[C@]4([C@@H]1C[C@]2(O)[C@@](O3)(C4)C)O	C17H18O6	318.32	23	6	0.59	4	6	2	76.88	85.22	2.22	0.57	0.82	1.46	1.74	1.36	-2.1	2.52	0.00791	Soluble	-1.93	3.72	0.0117	Very soluble	-2.89	0.413	0.0013	Soluble	High	No	Yes	No	No	No	Yes	No	-7.84	0	0	0	0	0
TRP_236	Aglycone of 6'-O-Benzoyl-4”-hydroxy-3”-methoxypaeoniflorin	Inference	Aglycone of 6'-O-Benzoyl-4”-hydroxy-3”-methoxypaeoniflorin	Oc1ccc(cc1OC)C(=O)OC[C@]12[C@H]3C[C@]2(O)[C@]2(C)C[C@@]3(O)O[C@H]1O2		Terpenes	COc1cc(ccc1O)C(=O)OC[C@@]12[C@H]3O[C@]4([C@@H]1C[C@]2(O)[C@@](O3)(C4)C)O	C18H20O8	364.35	26	6	0.61	5	8	3	85.39	114.68	2.55	0.19	0.53	0.64	1.32	1.05	-2.06	3.18	0.00872	Soluble	-2.16	2.54	0.00697	Soluble	-2.41	1.41	0.00388	Soluble	High	No	Yes	No	No	No	No	No	-8.39	0	0	0	0	0
TRP_237	Aglycone of 6-O-Acetylshanzhiside methyl ester	Inference	Aglycone of 6-O-Acetylshanzhiside methyl ester	O=C(OC)C1=CO[C@@H](O)[C@H]2[C@@H]1[C@@H](C[C@]2(C)O)OC(C)=O		Terpenes	COC(=O)C1=CO[C@H]([C@H]2[C@@H]1[C@H](OC(=O)C)C[C@]2(C)O)O	C13H18O7	286.28	20	0	0.69	4	7	2	65.92	102.29	1.76	-0.45	-0.29	-0.13	-0.19	0.14	-1.07	24.5	0.0856	Very soluble	-1.23	16.8	0.0586	Very soluble	-0.04	260	0.908	Soluble	High	No	No	No	No	No	No	No	-8.37	0	0	0	0	0
TRP_238	methyl (1R,4aS,5R,7S,7aS)-7-acetyloxy-1,5-dihydroxy-7-methyl-4a,5,6,7a-tetrahydro-1H-cyclopenta[c]pyran-4-carboxylate	Inference	Aglycone of 8-O-Acetylshanzhiside methyl ester	CC(=O)O[C@]1(C[C@H]([C@H]2[C@@H]1[C@@H](OC=C2C(=O)OC)O)O)C	https://pubchem.ncbi.nlm.nih.gov/compound/162930840	Terpenes	COC(=O)C1=CO[C@H]([C@H]2[C@@H]1[C@H](O)C[C@]2(C)OC(=O)C)O	C13H18O7	286.28	20	0	0.69	4	7	2	65.92	102.29	2.05	-0.45	-0.29	-0.13	-0.19	0.2	-1.07	24.5	0.0856	Very soluble	-1.23	16.8	0.0586	Very soluble	-0.04	260	0.908	Soluble	High	No	No	No	No	No	No	No	-8.37	0	0	0	0	0
TRP_239	alpha-Carotene	Unable to access primary reference	IMPPAT	CC1=C(C(CCC1)(C)C)/C=C/C(=C/C=C/C(=C/C=C/C=C(\C)/C=C/C=C(\C)/C=C/[C@H]2C(=CCCC2(C)C)C)/C)/C	https://pubchem.ncbi.nlm.nih.gov/compound/6419725	Terpenes	C/C(=C\C=C\C=C(\C=C\C=C(\C=C\C1=C(C)CCCC1(C)C)/C)/C)/C=C/C=C(/C=C/[C@H]1C(=CCCC1(C)C)C)\C	C40H56	536.87	40	0	0.45	10	0	0	184.43	0			12.46
TRP_240	(3S,9S,10R,13R,14S,17R)-10,13-dimethyl-17-[(2S)-6-methyl-5-methylideneheptan-2-yl]-2,3,4,7,8,9,11,12,14,15,16,17-dodecahydro-1H-cyclopenta[a]phenanthren-3-ol	GC-MS	IMPPAT	C[C@@H](CCC(=C)C(C)C)[C@H]1CC[C@@H]2[C@@]1(CC[C@H]3C2CC=C4[C@@]3(CC[C@@H](C4)O)C)C	https://pubchem.ncbi.nlm.nih.gov/compound/53477901	Terpenes	O[C@H]1CC[C@]2(C(=CCC3[C@@H]2CC[C@]2([C@H]3CC[C@@H]2[C@H](CCC(=C)C(C)C)C)C)C1)C	C28H46O	398.66	29	0	0.86	5	1	1	127.95	20.23	4.85	8.62	7.55	6.43	6.64	6.82	-7.41	1.54e-05	3.87e-08	Poorly soluble	-8.92	4.78e-07	1.2e-09	Poorly soluble	-5.81	0.000622	1.56e-06	Moderately soluble	Low	No	No	No	No	Yes	No	No	-2.61	1	2	0	1	2
TRP_241	28-Isoavenasterol acetate	FAME GC, 1H NMR	IMPPAT	C/C=C(\CC[C@@H](C)[C@H]1CCC2([C@@]1(CCC3C2=CCC4[C@@]3(CC[C@@H](C4)OC(=O)C)C)C)C)/C(C)C	https://pubchem.ncbi.nlm.nih.gov/compound/91746804	Steroids	C/C=C(/C(C)C)\CC[C@H]([C@H]1CCC2([C@]1(C)CCC1C2=CCC2[C@]1(C)CC[C@@H](C2)OC(=O)C)C)C	C32H52O2	468.75	34	0	0.84	7	2	0	147.04	26.3	4.96	9.71	8.91	6.98	7.93	7.7	-8.4	1.86e-06	3.97e-09	Poorly soluble	-10.18	3.1e-08	6.61e-11	Insoluble	-7.03	4.38e-05	9.35e-08	Poorly soluble	Low	No	No	No	No	No	No	No	-2.27	1	3	0	1	1
TRP_242	Violaxanthin	LC-MS	Abd Rani et al, 2018; Saini et al, 2014	C/C(=C\C=C\C=C(\C=C\C=C(\C=C\[C@@]12O[C@@]1(C[C@H](CC2(C)C)O)C)/C)/C)/C=C/C=C(/C=C/[C@@]34O[C@@]3(C[C@H](CC4(C)C)O)C)\C	https://pubchem.ncbi.nlm.nih.gov/compound/448438	Terpenes	C/C(=C\C=C\C=C(\C=C\C=C(\C=C\[C@]12O[C@]2(C)C[C@H](CC1(C)C)O)/C)/C)/C=C/C=C(/C=C/[C@]12O[C@]2(C)C[C@H](CC1(C)C)O)\C	C40H56O4	600.87	44	0	0.55	10	4	2	185.8	65.52			8.97
TRP_243	all-trans-Neoxanthin	LC-MS	Abd Rani et al, 2018; Saini et al, 2014	C/C(=C\C=C\C=C(/C)\C=C\C=C(/C)\C=C=C1[C@](C[C@H](CC1(C)C)O)(C)O)/C=C/C=C(\C)/C=C/[C@]23[C@](O2)(C[C@H](CC3(C)C)O)C	https://pubchem.ncbi.nlm.nih.gov/compound/5281247	Terpenes	C/C(=C\C=C\C=C(\C=C\C=C(\C=C=C1C(C)(C)C[C@@H](C[C@@]1(C)O)O)/C)/C)/C=C/C=C(/C=C/[C@]12O[C@]2(C)C[C@H](CC1(C)C)O)\C	C40H56O4	600.87	44	0	0.53	9	4	3	186.66	73.22			8.72
TRP_244	1,7-Octadien-3-ol, 2,6-dimethyl-	Unable to access primary reference	IMPPAT	CC(CCC(C(=C)C)O)C=C	https://pubchem.ncbi.nlm.nih.gov/compound/90789	Terpenes	C=CC(CCC(C(=C)C)O)C	C10H18O	154.25	11	0	0.6	5	1	1	50.4	20.23	2.52	2.99	2.53	2.59	2.5	2.62	-2.35	0.689	0.00447	Soluble	-3.08	0.129	0.000834	Soluble	-1.86	2.11	0.0137	Soluble	High	Yes	No	No	No	No	No	No	-5.12	0	1	0	0	2
OTH_245	D-allose	GC-MS	Abd Rani et al, 2018	C([C@@H]1[C@H]([C@H]([C@H](C(O1)O)O)O)O)O	https://pubchem.ncbi.nlm.nih.gov/compound/439507	Others	OC[C@H]1OC(O)[C@@H]([C@@H]([C@@H]1O)O)O	C6H12O6	180.16	12	0	1	1	6	5	35.74	110.38	-0.7	-3.24	-3.22	-2.75	-2.3	-2.44	1.15	2550	14.1	Highly soluble	1.49	5610	31.1	Highly soluble	2.62	74200	412	Soluble	Low	No	Yes	No	No	No	No	No	-9.7	0	2	0	0	2
OTH_246	n-Butyl-ß-D-fructopyranoside	UPLC and QTOF MS	Lin et al, 2019	CCCCO[C@]1([C@H]([C@@H]([C@@H](CO1)O)O)O)CO	https://pubchem.ncbi.nlm.nih.gov/compound/n-Butyl-beta-d-fructopyranoside	Others	CCCCO[C@]1(CO)OC[C@H]([C@H]([C@@H]1O)O)O	C10H20O6	236.26	16	0	1	5	6	4	54.93	99.38	0.98	-1.05	-1.4	-1.45	-0.42	-0.67	-0.31	115	0.486	Very soluble	-0.55	66.8	0.283	Very soluble	0.24	411	1.74	Soluble	High	No	Yes	No	No	No	No	No	-8.49	0	1	0	0	0
OTH_247	Ascorbic acid	HPLC DAD	IMPPAT	C([C@@H]([C@@H]1C(=C(C(=O)O1)O)O)O)O	https://pubchem.ncbi.nlm.nih.gov/compound/54670067	Others	OC[C@@H]([C@H]1OC(=O)C(=C1O)O)O	C6H8O6	176.12	12	0	0.5	2	6	4	35.12	107.22	-0.31	-1.64	-1.41	-2.6	-1.15	-1.42	0.23	301	1.71	Highly soluble	-0.1	140	0.793	Very soluble	1.49	5460	31	Soluble	High	No	No	No	No	No	No	No	-8.54	0	2	0	0	1
ALK_248	Aurantiamide	Inference	Hydrolysis product of aurantiamide acetate	C1=CC=C(C=C1)C[C@@H](CO)NC(=O)[C@H](CC2=CC=CC=C2)NC(=O)C3=CC=CC=C3	https://pubchem.ncbi.nlm.nih.gov/compound/Aurantiamide	Alkaloids	OC[C@@H](NC(=O)[C@@H](NC(=O)c1ccccc1)Cc1ccccc1)Cc1ccccc1	C25H26N2O3	402.49	30	18	0.2	11	3	3	116.61	78.43	2.95	3.87	2.75	3.07	4.21	3.37	-4.49	0.013	3.22e-05	Moderately soluble	-5.21	0.00246	6.11e-06	Moderately soluble	-8.09	3.29e-06	8.17e-09	Poorly soluble	High	Yes	Yes	No	Yes	Yes	Yes	Yes	-6.01	0	0	1	0	0
SCN_249	4-a-L-rhamnosyloxybenzylthiocyanate	Inference	Myrosinase degradation product of glucomoringin	N#CSCc1ccc(cc1)O[C@@H]1O[C@@H](C)[C@H](O)[C@@H](O)[C@H]1O		Thiocyanates	N#CSCc1ccc(cc1)O[C@@H]1O[C@@H](C)[C@@H]([C@H]([C@H]1O)O)O	C14H17NO5S	311.35	21	6	0.5	4	6	3	76.54	128.24	1.97	0.47	0.46	0.28	0.35	0.71	-2.01	3.02	0.00968	Soluble	-2.73	0.577	0.00185	Soluble	-1.36	13.5	0.0435	Soluble	High	No	No	No	Yes	No	No	No	-7.87	0	0	0	0	0
SCN_250	4-[(2'-O-acetyl-a-L-rhamnosyloxy) benzyl] thiocyanate	Inference	Myrosinase degradation product of 4-[(2'-O-acetyl-a-L-rhamnosyloxy) benzyl] Glucosinolate	CC(=O)O[C@@H]1[C@H](O)[C@@H](O)[C@H](C)O[C@H]1Oc1ccc(CSC#N)cc1		Thiocyanates	N#CSCc1ccc(cc1)O[C@@H]1O[C@@H](C)[C@@H]([C@H]([C@H]1OC(=O)C)O)O	C16H19NO6S	353.39	24	6	0.5	6	7	2	86.28	134.31	2.37	1.33	1.03	0.71	0.83	1.25	-2.66	0.777	0.0022	Soluble	-3.75	0.0626	0.000177	Soluble	-1.99	3.63	0.0103	Soluble	High	No	No	No	No	No	No	No	-7.51	0	0	0	1	0
SCN_251	4-[(3'-O-acetyl-a-L-rhamnosyloxy) benzyl] thiocyanate	Inference	Myrosinase degradation product of 4-[(3'-O-acetyl-a-L-rhamnosyloxy) benzyl] Glucosinolate	CC(=O)O[C@@H]1[C@@H](O)[C@H](C)O[C@@H](Oc2ccc(CSC#N)cc2)[C@@H]1O		Thiocyanates	N#CSCc1ccc(cc1)O[C@@H]1O[C@@H](C)[C@@H]([C@H]([C@H]1O)OC(=O)C)O	C16H19NO6S	353.39	24	6	0.5	6	7	2	86.28	134.31	2.5	1.33	1.03	0.71	0.83	1.28	-2.66	0.777	0.0022	Soluble	-3.75	0.0626	0.000177	Soluble	-1.99	3.63	0.0103	Soluble	High	No	No	No	No	No	No	No	-7.51	0	0	0	1	0
SCN_252	4-[(4'-O-acetyl-a-L-rhamnosyloxy) benzyl] thiocyanate	Inference	Myrosinase degradation product of 4-[(4'-O-acetyl-a-L-rhamnosyloxy) benzyl] Glucosinolate	CC(=O)O[C@H]1[C@H](C)O[C@@H](Oc2ccc(CSC#N)cc2)[C@H](O)[C@@H]1O		Thiocyanates	N#CSCc1ccc(cc1)O[C@@H]1O[C@@H](C)[C@@H]([C@H]([C@H]1O)O)OC(=O)C	C16H19NO6S	353.39	24	6	0.5	6	7	2	86.28	134.31	2.68	1.33	1.03	0.71	0.83	1.32	-2.66	0.777	0.0022	Soluble	-3.75	0.0626	0.000177	Soluble	-1.99	3.63	0.0103	Soluble	High	No	No	No	No	No	No	No	-7.51	0	0	0	1	0
SCN_253	Benzyl thiocyanate	Inference	Myrosinase degradation product of glucotropaeolin	C1=CC=C(C=C1)CSC#N	https://pubchem.ncbi.nlm.nih.gov/compound/18170	Thiocyanates	N#CSCc1ccccc1	C8H7NS	149.21	10	6	0.12	2	1	0	43.55	49.09	1.95	1.99	2.25	2.57	2.23	2.2	-2.33	0.697	0.00467	Soluble	-2.65	0.336	0.00225	Soluble	-2.98	0.157	0.00105	Soluble	High	Yes	No	Yes	No	No	No	No	-5.8	0	2	0	0	1
SCN_254	(4-Hydroxyphenyl)methyl thiocyanate	Inference	Myrosinase degradation product of glucosinalbin	C1=CC(=CC=C1CSC#N)O	https://pubchem.ncbi.nlm.nih.gov/compound/88998592	Thiocyanates	N#CSCc1ccc(cc1)O	C8H7NOS	165.21	11	6	0.12	2	2	1	45.58	69.32	1.59	1.63	1.95	1.91	1.74	1.77	-2.16	1.14	0.00687	Soluble	-2.7	0.331	0.002	Soluble	-2.42	0.635	0.00385	Soluble	High	Yes	No	Yes	No	No	No	No	-6.15	0	1	0	0	1
CN_255	4-(3'-O-acetyl-a-L-rhamnosyloxy) benzyl nitrile	Inference	Myrosinase degradation product of 4-[(3'-O-acetyl-a-L-rhamnosyloxy) benzyl] Glucosinolate	C[C@H]1[C@@H]([C@H]([C@H]([C@@H](O1)OC2=CC=C(C=C2)CC#N)O)OC(=O)C)O	https://pubchem.ncbi.nlm.nih.gov/compound/165350865	Nitrile	N#CCc1ccc(cc1)O[C@@H]1O[C@@H](C)[C@@H]([C@H]([C@H]1O)OC(=O)C)O	C16H19NO6	321.33	23	6	0.5	5	7	2	78.68	109.01	2.13	0.49	0.53	-0.08	0.71	0.76	-2	3.18	0.00991	Soluble	-2.35	1.44	0.00448	Soluble	-1.9	4.07	0.0127	Soluble	High	No	No	No	No	No	No	No	-7.91	0	0	0	0	0
OTH_256	Benzoquinone	Inference	Degradation product of pterygospermin	C1=CC(=O)C=CC1=O	https://pubchem.ncbi.nlm.nih.gov/compound/4650	Others	O=C1C=CC(=O)C=C1	C6H4O2	108.09	8	0	0	0	2	0	28.29	34.14	0.94	0.2	0.25	-0.23	0.99	0.43	-0.64	25	0.231	Very soluble	-0.48	36.2	0.334	Very soluble	-0.32	51.5	0.476	Soluble	High	No	No	No	No	No	No	No	-6.82	0	3	0	0	1
GSL_257	3-hydroxyglucomoringin	ESI-MS/MS	Maldini et al, 2014; Huang et al, 2022	O[C@@H]1[C@H](O)[C@@H](O)[C@H](C)O[C@H]1Oc1ccc(cc1O)CC(=N\OS([O-])(=O)=O)\S[C@@H]1O[C@H](CO)[C@@H](O)[C@H](O)[C@H]1O		Glucosinolate	OC[C@H]1O[C@@H](S/C(=N\OS(=O)(=O)[O-])/Cc2ccc(c(c2)O)O[C@@H]2O[C@@H](C)[C@@H]([C@H]([C@H]2O)O)O)[C@@H]([C@H]([C@@H]1O)O)O	C20H28NO15S2-	586.56	38	6	0.65	9	16	8	124.73	302	0.69	-2.23	-2.45	-3.74	-4.11	-2.37	-1.59	14.9	0.0254	Very soluble	-3.58	0.155	0.000264	Soluble	2.3	118000	201	Soluble	Low	No	No	No	No	No	No	No	-11.46	3	2	1	1	4
GSL_258	Glucoraphanin	ESI-MS/MS	Maldini et al, 2014; Huang et al, 2022	CS(=O)CCCC/C(=N\OS(=O)(=O)O)/S[C@H]1[C@@H]([C@H]([C@@H]([C@H](O1)CO)O)O)O	https://pubchem.ncbi.nlm.nih.gov/compound/9548634	Glucosinolate	OC[C@H]1O[C@@H](S/C(=N/OS(=O)(=O)O)/CCCCS(=O)C)[C@@H]([C@H]([C@@H]1O)O)O	C12H23NO10S3	437.51	26	0	0.92	10	11	5	94.59	236.07	0.92	-2.07	0.15	-2.77	-2.77	-1.31	-0.59	113	0.258	Very soluble	-2.36	1.91	0.00436	Soluble	0.83	2970	6.79	Soluble	Low	No	Yes	No	No	No	No	No	-10.44	1	0	1	1	3
GSL_259	Glucoiberin	ESI-MS/MS	Maldini et al, 2014; Huang et al, 2022	CS(=O)CCCC(=NOS(=O)(=O)O)S[C@H]1[C@@H]([C@H]([C@@H]([C@H](O1)CO)O)O)O	https://pubchem.ncbi.nlm.nih.gov/compound/656543	Glucosinolate	OC[C@H]1O[C@@H](SC(=NOS(=O)(=O)O)CCCS(=O)C)[C@@H]([C@H]([C@@H]1O)O)O	C11H21NO10S3	423.48	25	0	0.91	9	11	5	89.78	236.07	-2.19	-2.43	-0.24	-3.06	-3.14	-2.21	-0.34	193	0.456	Very soluble	-1.99	4.36	0.0103	Very soluble	1.22	7080	16.7	Soluble	Low	No	Yes	No	No	No	No	No	-10.61	1	0	1	1	3
SCON_260	4-[(b-D-glucopyranosyl-(1→4)-a-L-rhamnosyloxy) benzyl] thiocarboxamide	2D NMR	Oluduro et al, 2010; Huang et al, 2022	OC(=S)NCc1ccc(cc1)O[C@H]1O[C@@H](C)[C@H](O[C@@H]2O[C@H](CO)[C@@H](O)[C@H](O)[C@H]2O)[C@@H](O)[C@H]1O		Thiocarbamate and Other Sulfur-Containing	OC[C@H]1O[C@@H](O[C@H]2[C@H](C)O[C@@H]([C@@H]([C@@H]2O)O)Oc2ccc(cc2)CNC(=S)O)[C@@H]([C@H]([C@@H]1O)O)O	C20H29NO11S	491.51	33	6	0.65	8	11	8	113.75	222.65	2.63	-0.38	-2.5	-2.9	-1.69	-0.97	-2.25	2.74	0.00557	Soluble	-3.83	0.0723	0.000147	Soluble	0.96	4500	9.16	Soluble	Low	No	No	No	No	No	No	No	-9.57	2	2	1	1	3
SCON_261	Niazicin A	2D NMR and MS	Faizi et al, 1994; Huang et al, 2022	C[C@H]1[C@@H]([C@H]([C@H]([C@@H](O1)OC2=CC=C(C=C2)CNC(=S)OC)O)O)OC(=O)C	https://pubchem.ncbi.nlm.nih.gov/compound/10068657	Thiocarbamate and Other Sulfur-Containing	COC(=S)NCc1ccc(cc1)O[C@@H]1O[C@@H](C)[C@@H]([C@H]([C@H]1O)O)OC(=O)C	C17H23NO7S	385.43	26	6	0.53	8	7	3	95.42	138.57	2.89	0.95	0.33	-0.22	1.38	1.07	-2.47	1.3	0.00338	Soluble	-3.45	0.138	0.000357	Soluble	-2.1	3.08	0.00798	Soluble	High	No	Yes	No	No	No	No	No	-7.98	0	0	0	1	0
SCON_262	O-butyl-4-[(a-L-rhamnopyranosyloxy)-benzyl] thiocarbamate	2D NMR and MS	Tewari and Bhakuni, 2006; Huang et al, 2022	CCCCOC(=S)NCc1ccc(cc1)O[C@H]1O[C@@H](C)[C@H](O)[C@@H](O)[C@H]1O		Thiocarbamate and Other Sulfur-Containing	CCCCOC(=S)NCc1ccc(cc1)O[C@H]1O[C@@H](C)[C@@H]([C@H]([C@H]1O)O)O	C18H27NO6S	385.48	26	6	0.61	9	6	4	100.1	132.5	3.33	1.63	0.93	0.08	2.07	1.61	-2.83	0.565	0.00147	Soluble	-4.03	0.0364	9.44e-05	Moderately soluble	-2.66	0.841	0.00218	Soluble	High	No	Yes	No	No	No	No	No	-7.49	0	0	0	1	0
SCON_263	O-ethyl-4-[(a-L-rhamnopyranosyloxy)-3-hydroxybenzyl] thiocarbamate	2D NMR and MS	Tewari and Bhakuni, 2006; Huang et al, 2022	CCOC(=S)NCc1ccc(O[C@H]2O[C@@H](C)[C@H](O)[C@@H](O)[C@H]2O)c(O)c1		Thiocarbamate and Other Sulfur-Containing	CCOC(=S)NCc1ccc(c(c1)O)O[C@H]1O[C@@H](C)[C@@H]([C@H]([C@H]1O)O)O	C16H23NO7S	373.42	25	6	0.56	7	7	5	92.51	152.73	2.23	0.39	-0.14	-0.92	0.82	0.47	-2.12	2.86	0.00765	Soluble	-3.16	0.256	0.000687	Soluble	-1.29	19.3	0.0518	Soluble	Low	No	Yes	No	No	No	No	No	-8.3	0	0	1	1	1
GSL_264	N-[4-(b-L-rhamnopyranosyl)benzyl]-1-O-a-D-glucopyranosyl-thiocarboxamide	2D NMR and MS	Francis et al, 2004; Huang et al, 2022	C[C@H]1[C@@H]([C@H]([C@H]([C@H](O1)OC2=CC=C(C=C2)CNC(=S)O[C@@H]3[C@@H]([C@H]([C@@H]([C@H](O3)CO)O)O)O)O)O)O	https://pubchem.ncbi.nlm.nih.gov/compound/101726980	Glucosinolate	OC[C@H]1O[C@H](OC(=S)NCc2ccc(cc2)O[C@H]2O[C@@H](C)[C@@H]([C@H]([C@H]2O)O)O)[C@@H]([C@H]([C@@H]1O)O)O	C20H29NO11S	491.51	33	6	0.65	8	11	8	113.34	222.65	1.48	-2.04	-3.07	-2.9	-1.69	-1.64	-1.21	30.4	0.0618	Very soluble	-2.11	3.82	0.00776	Soluble	0.96	4500	9.16	Soluble	Low	No	No	No	No	No	No	No	-10.75	2	2	1	1	4
NCOO_265	Methyl N-{4-[(a-L-rhamnopyranosyl)benzyl]}carbamate	2D NMR	Oluduro et al, 2010; Huang et al, 2022	C[C@H]1[C@@H]([C@H]([C@H]([C@H](O1)OC2=CC=C(C=C2)CNC(=O)OC)O)O)O	https://pubchem.ncbi.nlm.nih.gov/compound/101726983	Carbamate	COC(=O)NCc1ccc(cc1)O[C@H]1O[C@@H](C)[C@@H]([C@H]([C@H]1O)O)O	C15H21NO7	327.33	23	6	0.53	6	7	4	78.48	117.48	2.11	-0.22	-0.4	-0.62	-0.57	0.06	-1.53	9.71	0.0297	Very soluble	-1.79	5.31	0.0162	Very soluble	-1.28	17	0.052	Soluble	High	No	Yes	No	No	No	No	No	-8.45	0	1	0	0	0
NCOO_266	O-ethyl-4-[(a-L-rhamnosyloxy)-benzyl] carbamate	2D NMR	Faizi et al, 1998; Huang et al, 2022	O=C(OCC)NCc1ccc(cc1)O[C@H]1O[C@@H](C)[C@H](O)[C@@H](O)[C@H]1O		Carbamate	CCOC(=O)NCc1ccc(cc1)O[C@H]1O[C@@H](C)[C@@H]([C@H]([C@H]1O)O)O	C16H23NO7	341.36	24	6	0.56	7	7	4	83.29	117.48	2.64	0.15	-0.01	-0.37	-0.18	0.45	-1.77	5.75	0.0168	Very soluble	-2.17	2.29	0.0067	Soluble	-1.68	7.13	0.0209	Soluble	High	No	Yes	No	No	No	No	No	-8.28	0	0	0	0	0
NCOO_267	Methyl N-{4-[4'-O-acetyl-a-L-rhamnopyranosyl)benzyl]}carbamate	2D NMR and MS	Francis et al, 2004; Huang et al, 2022	C[C@H]1[C@@H]([C@H]([C@H]([C@H](O1)OC2=CC=C(C=C2)CNC(=O)OC)O)O)OC(=O)C	https://pubchem.ncbi.nlm.nih.gov/compound/101726984	Carbamate	COC(=O)NCc1ccc(cc1)O[C@H]1O[C@@H](C)[C@@H]([C@H]([C@H]1O)O)OC(=O)C	C17H23NO8	369.37	26	6	0.53	8	8	3	88.22	123.55	2.7	0.35	0.17	-0.18	-0.08	0.59	-1.99	3.75	0.0102	Very soluble	-2.51	1.14	0.0031	Soluble	-1.91	4.58	0.0124	Soluble	High	No	Yes	No	No	No	No	No	-8.3	0	0	0	0	0
BZ_268	1-O-phenyl-a-L-rhamnopyranoside	2D NMR and MS	Francis et al, 2004; Huang et al, 2022	C[C@H]1[C@@H]([C@H]([C@H]([C@H](O1)OC2=CC=CC=C2)O)O)O	https://pubchem.ncbi.nlm.nih.gov/compound/22887319	Phenolic, Benzenoid Acids and Esters	O[C@H]1[C@H](O[C@H]([C@@H]([C@H]1O)O)C)Oc1ccccc1	C12H16O5	240.25	17	6	0.5	2	5	3	59.43	79.15	1.63	0.01	-0.11	-0.14	-0.13	0.25	-1.47	8.23	0.0343	Very soluble	-1.22	14.4	0.0597	Very soluble	-0.78	39.6	0.165	Soluble	High	No	No	No	No	No	No	No	-7.76	0	0	0	0	0
FLV_269	Robinetin	UHPLC-MS	Hong et al, 2023; Wang et al, 2022	C1=CC2=C(C=C1O)OC(=C(C2=O)O)C3=CC(=C(C(=C3)O)O)O	https://pubchem.ncbi.nlm.nih.gov/compound/5281692	Flavonoids	Oc1ccc2c(c1)oc(c(c2=O)O)c1cc(O)c(c(c1)O)O	C15H10O7	302.24	22	16	0	1	7	5	78.03	131.36	1	1.61	1.99	-0.56	1.54	1.12	-3.2	0.191	0.00063	Soluble	-3.98	0.0316	0.000105	Soluble	-3.24	0.173	0.000573	Soluble	High	No	No	Yes	No	No	Yes	Yes	-7	0	0	0	0	0
FLV_270	2',3,5,7-Tetrahydroxyflavone	UHPLC-MS	Hong et al, 2023	C1=CC=C(C(=C1)C2=C(C(=O)C3=C(C=C(C=C3O2)O)O)O)O	https://pubchem.ncbi.nlm.nih.gov/compound/5281610	Flavonoids	Oc1cc(O)c2c(c1)oc(c(c2=O)O)c1ccccc1O	C15H10O6	286.24	21	16	0	1	6	4	76.01	111.13	1.85	1.9	2.28	-0.03	2.03	1.61	-3.31	0.14	0.00049	Soluble	-3.86	0.0398	0.000139	Soluble	-3.82	0.0429	0.00015	Soluble	High	No	No	Yes	No	No	Yes	Yes	-6.7	0	0	0	0	0
ST_271	Boldione	UHPLC-MS	Hong et al, 2023	C[C@]12CC[C@H]3[C@H]([C@@H]1CCC2=O)CCC4=CC(=O)C=C[C@]34C	https://pubchem.ncbi.nlm.nih.gov/compound/13472	Steroids	O=C1C=C[C@]2(C(=C1)CC[C@@H]1[C@@H]2CC[C@]2([C@H]1CCC2=O)C)C	C19H24O2	284.39	21	0	0.68	0	2	0	83.92	34.14	2.68	2.96	3.86	3.41	3.76	3.33	-3.47	0.0968	0.00034	Soluble	-3.34	0.13	0.000457	Soluble	-3.71	0.0553	0.000195	Soluble	High	Yes	No	No	Yes	No	No	No	-5.93	0	0	0	0	0
SCN_272	4-a-L-rhamnosyloxy-3-hydroxybenzylthiocyanate	Inference	Myrosinase degradation product of 3-hydroxyglucomoringin	N#CSCc1ccc(O[C@@H]2O[C@@H](C)[C@H](O)[C@@H](O)[C@H]2O)c(O)c1		Thiocyanates	N#CSCc1ccc(c(c1)O)O[C@@H]1O[C@@H](C)[C@@H]([C@H]([C@H]1O)O)O	C14H17NO6S	327.35	22	6	0.5	4	7	4	78.56	148.47	1.66	0.41	0.16	-0.25	-0.11	0.37	-2.07	2.81	0.0086	Soluble	-3.09	0.263	0.000804	Soluble	-0.78	54.6	0.167	Soluble	Low	No	No	No	No	No	No	No	-8.01	0	0	1	1	0
CN_273	4-a-L-rhamnosyloxy-3-hydroxybenzylnitrile	Inference	Myrosinase degradation product of 3-hydroxyglucomoringin	C[C@H]1[C@@H]([C@H]([C@H]([C@@H](O1)OC2=C(C=C(C=C2)CC#N)O)O)O)O	https://pubchem.ncbi.nlm.nih.gov/compound/9926158	Nitrile	N#CCc1ccc(c(c1)O)O[C@@H]1O[C@@H](C)[C@@H]([C@H]([C@H]1O)O)O	C14H17NO6	295.29	21	6	0.5	3	7	4	70.97	123.17	1.58	-0.44	-0.34	-1.04	-0.22	-0.09	-1.41	11.6	0.0392	Very soluble	-1.68	6.15	0.0208	Very soluble	-0.68	61.1	0.207	Soluble	High	No	No	No	No	No	No	No	-8.41	0	0	0	0	0
NCS_274	4-a-L-rhamnosyloxy-3-hydroxybenzylisothiocyanate	Inference	Myrosinase degradation product of 3-hydroxyglucomoringin	S=C=N\Cc1ccc(O[C@@H]2O[C@@H](C)[C@H](O)[C@@H](O)[C@H]2O)c(O)c1		Isothiocyanate	S=C=NCc1ccc(c(c1)O)O[C@@H]1O[C@@H](C)[C@@H]([C@H]([C@H]1O)O)O	C14H17NO6S	327.35	22	6	0.5	4	7	4	80.38	143.83	2.03	1.24	0.05	0.45	1.45	1.04	-2.59	0.844	0.00258	Soluble	-3.86	0.0454	0.000139	Soluble	-0.78	54.6	0.167	Soluble	Low	No	No	No	No	No	No	No	-7.42	0	0	1	1	0
CN_275	{3-[(methanesulfinyl)methyl]thiiran-2-yl}acetonitrile	Inference	Myrosinase degradation product of glucoraphanin	N#CCC1SC1CS(=O)C		Nitrile	N#CCC1SC1CS(=O)C	C6H9NOS2	175.27	10	0	0.83	3	2	0	44.46	85.37	1.26	-0.43	1.63	-0.04	0.54	0.59	-0.46	61.1	0.349	Very soluble	-0.9	22.2	0.127	Very soluble	-1.38	7.34	0.0419	Soluble	High	No	No	No	No	No	No	No	-7.67	0	1	0	0	1
SCN_276	4-Methylsulfinylbutyl thiocyanate	Inference	Myrosinase degradation product of glucoraphanin	CS(=O)CCCCSC#N	https://pubchem.ncbi.nlm.nih.gov/compound/88555251	Thiocyanates	N#CSCCCCS(=O)C	C6H11NOS2	177.29	10	0	0.83	5	2	0	46.57	85.37	1.82	0.74	2.23	1.14	0.6	1.31	-1.08	14.9	0.0841	Very soluble	-2.11	1.37	0.00773	Soluble	-2.1	1.41	0.00796	Soluble	High	No	No	No	No	No	No	No	-6.86	0	0	0	0	1
NCS_277	5-(Methylsulfinyl)pentanenitrile	Inference	Myrosinase degradation product of glucoraphanin	CS(=O)CCCCC#N	https://pubchem.ncbi.nlm.nih.gov/compound/543743	Nitrile	N#CCCCCS(=O)C	C6H11NOS	145.22	9	0	0.83	4	2	0	38.98	60.07	1.43	-0.28	1.92	0.35	0.4	0.76	-0.3	72.8	0.501	Very soluble	-0.52	43.6	0.301	Very soluble	-1.97	1.56	0.0108	Soluble	High	Yes	No	No	No	No	No	No	-7.38	0	2	0	0	1
SCN_278	Sulforaphane	Inference	Myrosinase degradation product of glucoraphanin	CS(=O)CCCCN=C=S	https://pubchem.ncbi.nlm.nih.gov/compound/5350	Isothiocyanate	S=C=NCCCCS(=O)C	C6H11NOS2	177.29	10	0	0.83	5	2	0	48.4	80.73	2.11	1.41	2.11	1.84	2.16	1.93	-1.5	5.64	0.0318	Very soluble	-2.71	0.346	0.00195	Soluble	-2.1	1.41	0.00796	Soluble	High	No	No	No	No	No	No	No	-6.38	0	0	0	0	1
CN_279	[3-(methanesulfinyl)thiiran-2-yl]acetonitrile	Inference	Myrosinase degradation product of glucoiberin	CS(=O)C1SC1CC#N		Nitrile	CS(=O)C1SC1CC#N	C5H7NOS2	161.25	9	0	0.8	2	2	0	39.65	85.37	0.85	-0.37	1.59	-0.42	0.22	0.38	-0.47	54.1	0.335	Very soluble	-0.96	17.7	0.11	Very soluble	-0.97	17.4	0.108	Soluble	High	No	No	No	No	No	No	No	-7.55	0	2	0	0	1
SCN_280	3-Methylsulfinylpropyl thiocyanate	Inference	Myrosinase degradation product of glucoiberin	CS(=O)CCCSC#N	https://pubchem.ncbi.nlm.nih.gov/compound/154289688	Thiocyanates	N#CSCCCS(=O)C	C5H9NOS2	163.26	9	0	0.8	4	2	0	41.77	85.37	1.6	0.38	1.83	0.77	0.23	0.96	-0.83	24.3	0.149	Very soluble	-1.74	2.98	0.0183	Very soluble	-1.69	3.36	0.0206	Soluble	High	No	No	No	No	No	No	No	-7.03	0	1	0	0	1
CN_281	4-(Methylsulfinyl)butanenitrile	Inference	Myrosinase degradation product of glucoiberin	CS(=O)CCCC#N	https://pubchem.ncbi.nlm.nih.gov/compound/100579	Nitrile	N#CCCCS(=O)C	C5H9NOS	131.2	8	0	0.8	3	2	0	34.18	60.07	1.18	-0.63	1.53	-0.02	0.01	0.41	-0.06	115	0.874	Very soluble	-0.16	91	0.694	Very soluble	-1.55	3.71	0.0282	Soluble	High	Yes	No	No	No	No	No	No	-7.55	0	3	0	0	1
NCS_282	Iberin	Inference	Myrosinase degradation product of glucoiberin	CS(=O)CCCN=C=S	https://pubchem.ncbi.nlm.nih.gov/compound/10455	Isothiocyanate	S=C=NCCCS(=O)C	C5H9NOS2	163.26	9	0	0.8	4	2	0	43.59	80.73	1.85	1.05	1.72	1.46	1.79	1.58	-1.25	9.19	0.0563	Very soluble	-2.34	0.753	0.00461	Soluble	-1.69	3.36	0.0206	Soluble	High	No	No	No	No	No	No	No	-6.55	0	1	0	0	1
SCN_283	(3,4-dihydroxyphenyl)methyl thiocyanate	Inference	Aglycone of 4-a-L-rhamnosyloxy-3-hydroxybenzylthiocyanate	Oc1ccc(CSC#N)cc1O		Thiocyanates	N#CSCc1ccc(c(c1)O)O	C8H7NO2S	181.21	12	6	0.12	2	3	2	47.6	89.55	1.41	2.02	1.66	1.3	1.27	1.53	-2.47	0.608	0.00336	Soluble	-3.53	0.0537	0.000297	Soluble	-1.85	2.57	0.0142	Soluble	High	No	No	No	No	No	No	Yes	-5.97	0	1	0	0	1
CN_284	2-(3,4-Dihydroxyphenyl)acetonitrile	Inference	Aglycone of 4-a-L-rhamnosyloxy-3-hydroxybenzylnitrile	C1=CC(=C(C=C1CC#N)O)O	https://pubchem.ncbi.nlm.nih.gov/compound/10909727	Nitrile	N#CCc1ccc(c(c1)O)O	C8H7NO2	149.15	11	6	0.12	1	3	2	40.01	64.25	1.04	1.17	1.16	0.51	1.16	1.01	-1.84	2.16	0.0145	Very soluble	-2.11	1.15	0.00768	Soluble	-1.72	2.85	0.0191	Soluble	High	Yes	No	No	No	No	No	Yes	-6.38	0	2	0	0	1
NCS_285	4-(Isothiocyanatomethyl)benzene-1,2-diol	Inference	Aglycone of 4-a-L-rhamnosyloxy-3-hydroxybenzylisothiocyanate	C1=CC(=C(C=C1CN=C=S)O)O	https://pubchem.ncbi.nlm.nih.gov/compound/140145564	Isothiocyanate	S=C=NCc1ccc(c(c1)O)O	C8H7NO2S	181.21	12	6	0.12	2	3	2	49.42	84.91	1.72	2.85	1.55	2	2.83	2.19	-3	0.182	0.00101	Soluble	-4.29	0.00926	5.11e-05	Moderately soluble	-1.85	2.57	0.0142	Soluble	High	No	No	No	No	No	No	No	-5.38	0	1	0	0	1
SCON_286	(4-Hydroxybenzyl)thiocarbamic acid	Inference	Aglycone of 4-[(b-D-glucopyranosyl-(1→4)-a-L-rhamnosyloxy) benzyl] thiocarboxamide	C1=CC(=CC=C1CNC(=O)S)O	https://pubchem.ncbi.nlm.nih.gov/compound/88475896	Thiocarbamate and Other Sulfur-Containing	SC(=O)NCc1ccc(cc1)O	C8H9NO2S	183.23	12	6	0.12	3	2	2	49.56	88.13	1.52	0.8	1.38	1.05	1.04	1.16	-1.65	4.08	0.0223	Very soluble	-2.23	1.07	0.00586	Soluble	-2.34	0.841	0.00459	Soluble	High	No	No	No	No	No	No	No	-6.85	0	0	0	0	1
SCON_287	O-butyl [(4-hydroxyphenyl)methyl]carbamothioate	Inference	Aglycone of O-butyl-4-[(a-L-rhamnopyranosyloxy)-benzyl] thiocarbamate	Oc1ccc(CNC(=S)OCCCC)cc1		Thiocarbamate and Other Sulfur-Containing	CCCCOC(=S)NCc1ccc(cc1)O	C12H17NO2S	239.33	16	6	0.42	7	2	2	69.14	73.58	2.67	2.93	2.43	1.84	3.35	2.64	-2.99	0.248	0.00103	Soluble	-4.14	0.0175	7.3e-05	Moderately soluble	-3.78	0.0397	0.000166	Soluble	High	Yes	No	Yes	Yes	No	No	No	-5.68	0	0	0	0	0
SCON_288	O-ethyl [(3,4-dihydroxyphenyl)methyl]carbamothioate	Inference	Aglycone of O-ethyl-4-[(a-L-rhamnopyranosyloxy)-3-hydroxybenzyl] thiocarbamate	Oc1ccc(CNC(=S)OCC)cc1O		Thiocarbamate and Other Sulfur-Containing	CCOC(=S)NCc1ccc(c(c1)O)O	C10H13NO3S	227.28	15	6	0.3	5	3	3	61.55	93.81	2.04	1.69	1.36	0.68	2.14	1.58	-2.28	1.19	0.00525	Soluble	-3.27	0.121	0.000531	Soluble	-2.4	0.913	0.00402	Soluble	High	No	No	Yes	No	No	No	No	-6.49	0	0	0	0	0
NCOO_289	methyl N-[(4-hydroxyphenyl)methyl]carbamate	Inference	Aglycone of Methyl N-{4-[(a-L-rhamnopyranosyl)benzyl]}carbamate	COC(=O)NCC1=CC=C(C=C1)O	https://pubchem.ncbi.nlm.nih.gov/compound/53708207	Carbamate	COC(=O)NCc1ccc(cc1)O	C9H11NO3	181.19	13	6	0.22	4	3	2	47.52	58.56	1.76	1.08	1.1	0.93	0.78	1.13	-1.72	3.44	0.019	Very soluble	-1.9	2.27	0.0125	Very soluble	-2.35	0.802	0.00443	Soluble	High	Yes	No	No	No	No	No	No	-6.64	0	0	0	0	1
TRP_290	3-Hydroxy-b-Ionone	LC-ESI-QTOF-MS/MS	Luetragoon et al, 2020	CC1=C(C(C[C@@H](C1)O)(C)C)/C=C/C(=O)C	https://pubchem.ncbi.nlm.nih.gov/compound/11127505	Terpenes	O[C@@H]1CC(=C(C(C1)(C)C)/C=C/C(=O)C)C	C13H20O2	208.3	15	0	0.62	2	2	1	62.64	37.3	2.43	1.57	2.63	2.02	2.92	2.31	-1.99	2.14	0.0103	Very soluble	-1.96	2.26	0.0109	Very soluble	-2.29	1.06	0.00508	Soluble	High	Yes	No	No	No	No	No	No	-6.46	0	0	0	0	0
[truncated: 5 more columns]

## Sheet: 2. Swiss Target nonzero
Phytochemical	Target	Common name	Uniprot ID	ChEMBL ID	Target Class	Probability*	Known actives (3D/2D)
ALK_248	Beta-secretase 1	BACE1	P56817	CHEMBL4822	Protease	0.214435	1120 / 618Â Â Â Â Â
ALK_248	Cathepsin S	CTSS	P25774	CHEMBL2954	Protease	0.17281	288 / 272Â Â Â Â Â
ALK_248	Cathepsin K	CTSK	P43235	CHEMBL268	Protease	0.164472	206 / 253Â Â Â Â Â
ALK_248	Cathepsin (B and K)	CTSB	P07858	CHEMBL4072	Protease	0.147815	70 / 259Â Â Â Â Â
ALK_248	Angiotensin-converting enzyme	ACE	P12821	CHEMBL1808	Protease	0.122827	1 / 347Â Â Â Â Â
ALK_248	Chromobox protein homolog 7	CBX7	O95931	CHEMBL1764946	Reader	0.122827	3 / 19Â Â Â Â Â
ALK_248	Mu opioid receptor	OPRM1	P35372	CHEMBL233	Family A G protein-coupled receptor	0.122827	712 / 1740Â Â Â Â Â
ALK_248	Matrix metalloproteinase 3	MMP3	P08254	CHEMBL283	Protease	0.122827	257 / 309Â Â Â Â Â
ALK_248	Matrix metalloproteinase 9	MMP9	P14780	CHEMBL321	Protease	0.122827	325 / 270Â Â Â Â Â
ALK_248	Matrix metalloproteinase 1	MMP1	P03956	CHEMBL332	Protease	0.122827	381 / 363Â Â Â Â Â
ALK_248	Delta opioid receptor	OPRD1	P41143	CHEMBL236	Family A G protein-coupled receptor	0.114495	608 / 1535Â Â Â Â Â
ALK_248	Cathepsin D	CTSD	P07339	CHEMBL2581	Protease	0.114495	340 / 260Â Â Â Â Â
ALK_248	Histone deacetylase 6	HDAC6	Q9UBN7	CHEMBL1865	Eraser	0.114495	83 / 87Â Â Â Â Â
ALK_248	Cathepsin (V and K)	CTSV	O60911	CHEMBL3272	Protease	0.114495	27 / 46Â Â Â Â Â
ALK_248	Cathepsin L	CTSL	P07711	CHEMBL3837	Protease	0.114495	140 / 291Â Â Â Â Â
ALK_248	Integrin alpha-IIb/beta-3	ITGA2B ITGB3	P08514 P05106	CHEMBL2093869	Membrane receptor	0.114495	0 / 150Â Â Â Â Â
ALK_248	Vasopressin V1a receptor	AVPR1A	P37288	CHEMBL1889	Family A G protein-coupled receptor	0.114495	62 / 92Â Â Â Â Â
ALK_248	Cyclooxygenase-2	PTGS2	P35354	CHEMBL230	Oxidoreductase	0.114495	150 / 10Â Â Â Â Â
ALK_248	Thrombin	F2	P00734	CHEMBL204	Protease	0.106166	194 / 391Â Â Â Â Â
ALK_248	Kappa Opioid receptor	OPRK1	P41145	CHEMBL237	Family A G protein-coupled receptor	0.106166	539 / 544Â Â Â Â Â
ALK_248	Neurokinin 2 receptor	TACR2	P21452	CHEMBL2327	Family A G protein-coupled receptor	0.106166	99 / 414Â Â Â Â Â
ALK_248	Cholecystokinin B receptor	CCKBR	P32239	CHEMBL298	Family A G protein-coupled receptor	0.106166	163 / 450Â Â Â Â Â
ALK_248	Neurotensin receptor 1 (by homology)	NTSR1	P30989	CHEMBL4123	Family A G protein-coupled receptor	0.106166	0 / 132Â Â Â Â Â
ALK_248	Calpain 1	CAPN1	P07384	CHEMBL3891	Protease	0.106166	107 / 117Â Â Â Â Â
ALK_248	Renin	REN	P00797	CHEMBL286	Protease	0.106166	842 / 614Â Â Â Â Â
ALK_248	Peptidyl-prolyl cis-trans isomerase NIMA-interacting 1	PIN1	Q13526	CHEMBL2288	Enzyme	0.106166	4 / 35Â Â Â Â Â
ALK_248	C-C chemokine receptor type 1	CCR1	P32246	CHEMBL2413	Family A G protein-coupled receptor	0.106166	148 / 150Â Â Â Â Â
ALK_248	CDK2/Cyclin A	CCNA2 CDK2	P20248 P24941	CHEMBL3038469	Kinase	0.106166	34 / 21Â Â Â Â Â
ALK_248	Chromobox protein homolog 8	CBX8	Q9HC52	CHEMBL3232684	Unclassified protein	0.106166	0 / 4Â Â Â Â Â
ALK_248	Intercellular adhesion molecule (ICAM-1), Integrin alpha-L/beta-2	ITGAL ICAM1 ITGB2	P20701 P05362 P05107	CHEMBL2096661	Membrane receptor	0.106166	14 / 65Â Â Â Â Â
ALK_248	Thrombin and coagulation factor X	F10	P00742	CHEMBL244	Protease	0.106166	348 / 181Â Â Â Â Â
ALK_248	Histone deacetylase 8	HDAC8	Q9BY41	CHEMBL3192	Eraser	0.106166	22 / 107Â Â Â Â Â
ALK_248	Protein farnesyltransferase	FNTA FNTB	P49354 P49356	CHEMBL2094108	Enzyme	0.106166	130 / 153Â Â Â Â Â
ALK_248	Integrin alpha-4/beta-1	ITGB1 ITGA4	P05556 P13612	CHEMBL1907599	Membrane receptor	0.106166	3 / 324Â Â Â Â Â
ALK_248	Vitamin K-dependent protein C	PROC	P04070	CHEMBL4444	Protease	0.106166	0 / 40Â Â Â Â Â
ALK_248	Proteinase-activated receptor 1	F2R	P25116	CHEMBL3974	Family A G protein-coupled receptor	0.106166	50 / 54Â Â Â Â Â
ALK_248	Gamma-secretase	PSEN2 PSENEN NCSTN APH1A PSEN1 APH1B	P49810 Q9NZ42 Q92542 Q96BI3 P49768 Q8WW43	CHEMBL2094135	Protease	0.106166	237 / 76Â Â Â Â Â
ALK_248	11-beta-hydroxysteroid dehydrogenase 1	HSD11B1	P28845	CHEMBL4235	Enzyme	0.106166	436 / 176Â Â Â Â Â
ALK_248	Cathepsin E	CTSE	P14091	CHEMBL3092	Protease	0.106166	17 / 22Â Â Â Â Â
ALK_248	Melanocortin receptor 4	MC4R	P32245	CHEMBL259	Family A G protein-coupled receptor	0.106166	50 / 1081Â Â Â Â Â
ALK_248	Carbonic anhydrase II	CA2	P00918	CHEMBL205	Lyase	0.106166	135 / 138Â Â Â Â Â
ALK_248	E3 SUMO-protein ligase CBX4	CBX4	O00257	CHEMBL3232685	Enzyme	0.106166	0 / 2Â Â Â Â Â
ALK_248	Endothelin receptor ET-B	EDNRB	P24530	CHEMBL1785	Family A G protein-coupled receptor	0.106166	148 / 81Â Â Â Â Â
ALK_248	HLA class I histocompatibility antigen A-3	HLA-A	P04439	CHEMBL2632	Surface antigen	0.106166	0 / 34Â Â Â Â Â
ALK_248	Serine/threonine-protein kinase PIM1	PIM1	P11309	CHEMBL2147	Kinase	0.106166	185 / 0Â Â Â Â Â
ALK_248	Serine/threonine-protein kinase PIM2	PIM2	Q9P1W9	CHEMBL4523	Kinase	0.106166	119 / 0Â Â Â Â Â
ALK_248	Serine/threonine-protein kinase PIM3	PIM3	Q86V86	CHEMBL5407	Kinase	0.106166	79 / 0Â Â Â Â Â
ALK_248	Lysosomal Pro-X carboxypeptidase	PRCP	P42785	CHEMBL2335	Protease	0.106166	33 / 41Â Â Â Â Â
ALK_248	HERG	KCNH2	Q12809	CHEMBL240	Voltage-gated ion channel	0.106166	260 / 177Â Â Â Â Â
ALK_248	Serotonin 2a (5-HT2a) receptor	HTR2A	P28223	CHEMBL224	Family A G protein-coupled receptor	0.106166	217 / 166Â Â Â Â Â
ALK_248	Carbonic anhydrase I	CA1	P00915	CHEMBL261	Lyase	0.106166	98 / 50Â Â Â Â Â
ALK_248	Dopamine D2 receptor	DRD2	P14416	CHEMBL217	Family A G protein-coupled receptor	0.106166	248 / 290Â Â Â Â Â
ALK_248	Galanin receptor 1 (by homology)	GALR1	P47211	CHEMBL4894	Family A G protein-coupled receptor	0.106166	6 / 7Â Â Â Â Â
ALK_248	Galanin receptor 2 (by homology)	GALR2	O43603	CHEMBL3176	Family A G protein-coupled receptor	0.106166	6 / 7Â Â Â Â Â
ALK_248	Neurokinin 3 receptor	TACR3	P29371	CHEMBL4429	Family A G protein-coupled receptor	0.106166	17 / 160Â Â Â Â Â
ALK_248	Histone deacetylase 2	HDAC2	Q92769	CHEMBL1937	Eraser	0.106166	39 / 42Â Â Â Â Â
ALK_248	Matrix metalloproteinase 2	MMP2	P08253	CHEMBL333	Protease	0.106166	382 / 426Â Â Â Â Â
ALK_248	Neurokinin 1 receptor	TACR1	P25103	CHEMBL249	Family A G protein-coupled receptor	0.106166	187 / 708Â Â Â Â Â
ALK_248	Glutamate receptor ionotropic, AMPA 1	GRIA1	P42261	CHEMBL2009	Ligand-gated ion channel	0.106166	2 / 20Â Â Â Â Â
ALK_248	Epoxide hydratase	EPHX2	P34913	CHEMBL2409	Protease	0.106166	93 / 59Â Â Â Â Â
ALK_248	Phosphodiesterase 10A (by homology)	PDE10A	Q9Y233	CHEMBL4409	Phosphodiesterase	0.106166	1027 / 0Â Â Â Â Â
ALK_248	Matrix metalloproteinase 8	MMP8	P22894	CHEMBL4588	Protease	0.106166	115 / 164Â Â Â Â Â
ALK_248	Beta secretase 2	BACE2	Q9Y5Z0	CHEMBL2525	Protease	0.106166	61 / 71Â Â Â Â Â
ALK_248	HMG-CoA reductase	HMGCR	P04035	CHEMBL402	Oxidoreductase	0.106166	227 / 14Â Â Â Â Â
ALK_248	Nociceptin receptor	OPRL1	P41146	CHEMBL2014	Family A G protein-coupled receptor	0.106166	119 / 124Â Â Â Â Â
ALK_248	Cyclin-dependent kinase 2/cyclin E1	CCNE1 CDK2	P24864 P24941	CHEMBL1907605	Kinase	0.106166	88 / 0Â Â Â Â Â
ALK_248	Cyclin-dependent kinase 7/ cyclin H	CDK7 CCNH	P50613 P51946	CHEMBL2111288	Other cytosolic protein	0.106166	50 / 0Â Â Â Â Â
ALK_248	C-C chemokine receptor type 3	CCR3	P51677	CHEMBL3473	Family A G protein-coupled receptor	0.106166	36 / 62Â Â Â Â Â
ALK_248	Geranylgeranyl transferase type I	PGGT1B FNTA	P53609 P49354	CHEMBL2095164	Enzyme	0.106166	26 / 32Â Â Â Â Â
ALK_248	Cyclin-dependent kinase 9	CDK9	P50750	CHEMBL3116	Kinase	0.106166	52 / 0Â Â Â Â Â
ALK_248	Hypoxia-inducible factor 1 alpha	HIF1A	Q16665	CHEMBL4261	Transcription factor	0.106166	17 / 0Â Â Â Â Â
ALK_248	Serotonin 2c (5-HT2c) receptor	HTR2C	P28335	CHEMBL225	Family A G protein-coupled receptor	0.106166	131 / 108Â Â Â Â Â
ALK_248	c-Jun N-terminal kinase 1	MAPK8	P45983	CHEMBL2276	Kinase	0.106166	155 / 0Â Â Â Â Â
ALK_248	Hepatocyte growth factor receptor	MET	P08581	CHEMBL3717	Kinase	0.106166	246 / 0Â Â Â Â Â
ALK_248	Cyclooxygenase-1	PTGS1	P23219	CHEMBL221	Oxidoreductase	0.106166	17 / 0Â Â Â Â Â
ALK_248	Cyclin-dependent kinase 7	CDK7	P50613	CHEMBL3055	Kinase	0.106166	21 / 0Â Â Â Â Â
ALK_248	Tyrosyl-tRNA synthetase	YARS	P54577	CHEMBL3179	Enzyme	0.106166	0 / 15Â Â Â Â Â
ALK_248	Cyclin-dependent kinase 1/cyclin B1	CDK1 CCNB1	P06493 P14635	CHEMBL1907602	Other cytosolic protein	0.106166	49 / 0Â Â Â Â Â
ALK_248	Lysine-specific histone demethylase 1	KDM1A	O60341	CHEMBL6136	Eraser	0.106166	7 / 98Â Â Â Â Â
ALK_248	Insulin receptor	INSR	P06213	CHEMBL1981	Kinase	0.106166	36 / 0Â Â Â Â Â
ALK_248	Cyclin-dependent kinase 2/cyclin E	CCNE2 CDK2 CCNE1	O96020 P24941 P24864	CHEMBL2094126	Other cytosolic protein	0.106166	72 / 0Â Â Â Â Â
ALK_248	Cyclin-dependent kinase 1/cyclin B	CCNB3 CDK1 CCNB1 CCNB2	Q8WWL7 P06493 P14635 O95067	CHEMBL2094127	Other cytosolic protein	0.106166	40 / 0Â Â Â Â Â
ALK_248	Tyrosine-protein kinase ITK/TSK	ITK	Q08881	CHEMBL2959	Kinase	0.106166	90 / 0Â Â Â Â Â
ALK_248	Cyclin-dependent kinase 1	CDK1	P06493	CHEMBL308	Kinase	0.106166	206 / 0Â Â Â Â Â
ALK_248	Cyclin-dependent kinase 4	CDK4	P11802	CHEMBL331	Kinase	0.106166	53 / 0Â Â Â Â Â
ALK_248	Cyclin-dependent kinase 5/CDK5 activator 1	CDK5	Q00535	CHEMBL4036	Kinase	0.106166	44 / 0Â Â Â Â Â
ALK_248	Serine/threonine-protein kinase PAK 4	PAK4	O96013	CHEMBL4482	Kinase	0.106166	35 / 0Â Â Â Â Â
ALK_248	MAP kinase signal-integrating kinase 2	MKNK2	Q9HBH9	CHEMBL4204	Kinase	0.106166	22 / 0Â Â Â Â Â
ALK_248	Inhibitor of apoptosis protein 3	XIAP	P98170	CHEMBL4198	Other cytosolic protein	0.106166	104 / 272Â Â Â Â Â
ALK_248	MAP kinase ERK2	MAPK1	P28482	CHEMBL4040	Kinase	0.106166	307 / 15Â Â Â Â Â
ALK_248	Period circadian protein homolog 2	PER2	O15055	CHEMBL3751648	Unclassified protein	0.106166	40 / 0Â Â Â Â Â
ALK_248	Cyclin-dependent kinase 4/cyclin D1	CCND1 CDK4	P24385 P11802	CHEMBL1907601	Kinase	0.106166	64 / 12Â Â Â Â Â
ALK_248	Phosphodiesterase 2A	PDE2A	O00408	CHEMBL2652	Phosphodiesterase	0.106166	140 / 0Â Â Â Â Â
ALK_248	Proenkephalin B	PDYN	P01213	CHEMBL2227	Other ion channel	0.106166	0 / 1Â Â Â Â Â
ALK_248	P2X purinoceptor 3	P2RX3	P56373	CHEMBL2998	Ligand-gated ion channel	0.106166	309 / 0Â Â Â Â Â
ALK_248	Caspase-1	CASP1	P29466	CHEMBL4801	Protease	0.106166	140 / 84Â Â Â Â Â
ALK_248	Corticotropin releasing factor receptor 1	CRHR1	P34998	CHEMBL1800	Family B G protein-coupled receptor	0.106166	256 / 0Â Â Â Â Â
ALK_248	Oxytocin receptor	OXTR	P30559	CHEMBL2049	Family A G protein-coupled receptor	0.106166	150 / 139Â Â Â Â Â
ALK_248	Apoptosis regulator Bcl-2	BCL2	P10415	CHEMBL4860	Other ion channel	0.106166	114 / 0Â Â Â Â Â
ALK_248	Tyrosine-protein kinase SRC	SRC	P12931	CHEMBL267	Kinase	0.106166	241 / 108Â Â Â Â Â
ALK_39	Equilibrative nucleoside transporter 1	SLC29A1	Q99808	CHEMBL1997	Electrochemical transporter	0.104672	116 / 0Â Â Â Â Â
ALK_39	Adenosine A2a receptor (by homology)	ADORA2A	P29274	CHEMBL251	Family A G protein-coupled receptor	0.104672	661 / 0Â Â Â Â Â
ALK_39	Adenosine kinase	ADK	P55263	CHEMBL3589	Enzyme	0.104672	129 / 0Â Â Â Â Â
ALK_39	Adenosine A3 receptor	ADORA3	P0DMS8	CHEMBL256	Family A G protein-coupled receptor	0.104672	711 / 0Â Â Â Â Â
ALK_39	Sodium/glucose cotransporter 2	SLC5A2	P31639	CHEMBL3884	Electrochemical transporter	0.104672	890 / 37Â Â Â Â Â
ALK_39	Sodium/glucose cotransporter 1	SLC5A1	P13866	CHEMBL4979	Electrochemical transporter	0.104672	207 / 26Â Â Â Â Â
ALK_39	Matrix metalloproteinase 3	MMP3	P08254	CHEMBL283	Protease	0.104672	51 / 0Â Â Â Â Â
ALK_39	Matrix metalloproteinase 9	MMP9	P14780	CHEMBL321	Protease	0.104672	59 / 0Â Â Â Â Â
ALK_39	Matrix metalloproteinase 1	MMP1	P03956	CHEMBL332	Protease	0.104672	77 / 0Â Â Â Â Â
ALK_39	ADAM17	ADAM17	P78536	CHEMBL3706	Protease	0.104672	49 / 0Â Â Â Â Â
ALK_39	Muscle glycogen phosphorylase	PYGM	P11217	CHEMBL3526	Enzyme	0.104672	21 / 0Â Â Â Â Â
ALK_39	Glyceraldehyde-3-phosphate dehydrogenase liver	GAPDH	P04406	CHEMBL2284	Oxidoreductase	0.104672	8 / 0Â Â Â Â Â
ALK_39	MAP kinase p38 alpha	MAPK14	Q16539	CHEMBL260	Kinase	0.104672	65 / 0Â Â Â Â Â
ALK_39	Sodium/myo-inositol cotransporter 2	SLC5A11	Q8WWX8	CHEMBL1744524	Electrochemical transporter	0.104672	1 / 0Â Â Â Â Â
ALK_39	Adenosine A2b receptor	ADORA2B	P29275	CHEMBL255	Family A G protein-coupled receptor	0.104672	48 / 0Â Â Â Â Â
ALK_39	Heat shock cognate 71 kDa protein	HSPA8	P11142	CHEMBL1275223	Other cytosolic protein	0.104672	9 / 0Â Â Â Â Â
ALK_39	Hexokinase type II	HK2	P52789	CHEMBL2640	Enzyme	0.104672	5 / 0Â Â Â Â Â
ALK_39	Hexokinase type I	HK1	P19367	CHEMBL2688	Enzyme	0.104672	4 / 0Â Â Â Â Â
ALK_39	Glucose transporter (by homology)	SLC2A1	P11166	CHEMBL2535	Electrochemical transporter	0.104672	2 / 0Â Â Â Â Â
ALK_39	78 kDa glucose-regulated protein	HSPA5	P11021	CHEMBL1781865	Unclassified protein	0.104672	8 / 0Â Â Â Â Â
ALK_39	Epidermal growth factor receptor erbB1	EGFR	P00533	CHEMBL203	Kinase	0.104672	76 / 0Â Â Â Â Â
ALK_39	Beta-glucocerebrosidase	GBA	P04062	CHEMBL2179	Enzyme	0.104672	63 / 0Â Â Â Â Â
ALK_39	Sodium/nucleoside cotransporter 2	SLC28A2	O43868	CHEMBL5780	Electrochemical transporter	0.104672	19 / 0Â Â Â Â Â
ALK_39	Cathepsin L	CTSL	P07711	CHEMBL3837	Protease	0.104672	19 / 0Â Â Â Â Â
ALK_39	Platelet-derived growth factor receptor beta	PDGFRB	P09619	CHEMBL1913	Kinase	0.104672	3 / 0Â Â Â Â Â
ALK_39	Tyrosine-protein kinase LCK	LCK	P06239	CHEMBL258	Kinase	0.104672	17 / 0Â Â Â Â Â
ALK_39	c-Jun N-terminal kinase 3	MAPK10	P53779	CHEMBL2637	Kinase	0.104672	8 / 0Â Â Â Â Â
ALK_39	MAP kinase p38 beta	MAPK11	Q15759	CHEMBL3961	Kinase	0.104672	4 / 0Â Â Â Â Â
ALK_39	Ephrin type-A receptor 5	EPHA5	P54756	CHEMBL3987	Kinase	0.104672	1 / 0Â Â Â Â Â
ALK_39	c-Jun N-terminal kinase 2	MAPK9	P45984	CHEMBL4179	Kinase	0.104672	10 / 0Â Â Â Â Â
ALK_39	Serine/threonine-protein kinase GAK	GAK	O14976	CHEMBL4355	Kinase	0.104672	6 / 0Â Â Â Â Â
ALK_39	Purinergic receptor P2Y12 (by homology)	P2RY12	Q9H244	CHEMBL2001	Family A G protein-coupled receptor	0.104672	31 / 0Â Â Â Â Â
ALK_39	Bifunctional protein NCOAT	OGA	O60502	CHEMBL5921	Enzyme	0.104672	24 / 0Â Â Â Â Â
ALK_39	Low affinity sodium-glucose cotransporter	SLC5A4	Q9NY91	CHEMBL1770047	Electrochemical transporter	0.104672	28 / 3Â Â Â Â Â
ALK_39	Cathepsin K	CTSK	P43235	CHEMBL268	Protease	0.104672	17 / 0Â Â Â Â Â
ALK_39	Cathepsin S	CTSS	P25774	CHEMBL2954	Protease	0.104672	17 / 0Â Â Â Â Â
ALK_39	Dual specificity mitogen-activated protein kinase kinase 1	MAP2K1	Q02750	CHEMBL3587	Kinase	0.104672	109 / 0Â Â Â Â Â
ALK_39	Liver glycogen phosphorylase	PYGL	P06737	CHEMBL2568	Enzyme	0.104672	86 / 0Â Â Â Â Â
ALK_39	Uridine phosphorylase 1 (by homology)	UPP1	Q16831	CHEMBL4811	Enzyme	0.104672	19 / 0Â Â Â Â Â
ALK_39	Carbonic anhydrase XIV	CA14	Q9ULX7	CHEMBL3510	Lyase	0.104672	33 / 0Â Â Â Â Â
ALK_39	MAP kinase ERK2	MAPK1	P28482	CHEMBL4040	Kinase	0.104672	91 / 0Â Â Â Â Â
ALK_39	Tyrosine-protein kinase ABL	ABL1	P00519	CHEMBL1862	Kinase	0.104672	26 / 0Â Â Â Â Â
ALK_39	Beta-glucosidase	GBA2	Q9HCG7	CHEMBL3761	Enzyme	0.104672	20 / 0Â Â Â Â Â
ALK_39	Glutamate [NMDA] receptor PROTEIN	GRIN1	Q05586	CHEMBL2015	Ligand-gated ion channel	0.104672	14 / 0Â Â Â Â Â
ALK_39	Serine/threonine-protein kinase Chk1	CHEK1	O14757	CHEMBL4630	Kinase	0.104672	39 / 0Â Â Â Â Â
ALK_39	Caspase-3	CASP3	P42574	CHEMBL2334	Protease	0.104672	51 / 0Â Â Â Â Â
ALK_39	Tyrosine-protein kinase SRC	SRC	P12931	CHEMBL267	Kinase	0.104672	24 / 0Â Â Â Â Â
ALK_39	Vascular endothelial growth factor receptor 3	FLT4	P35916	CHEMBL1955	Kinase	0.104672	9 / 0Â Â Â Â Â
ALK_39	Sodium channel protein type IX alpha subunit	SCN9A	Q15858	CHEMBL4296	Voltage-gated ion channel	0.104672	125 / 0Â Â Â Â Â
ALK_39	Beta-mannosidase	MANBA	O00462	CHEMBL3903	Enzyme	0.104672	2 / 0Â Â Â Â Â
ALK_39	Alkaline phosphatase, tissue-nonspecific isozyme	ALPL	P05186	CHEMBL5979	Enzyme	0.104672	12 / 0Â Â Â Â Â
ALK_39	Type-1 angiotensin II receptor	AGTR1	P30556	CHEMBL227	Family A G protein-coupled receptor	0.104672	25 / 0Â Â Â Â Â
ALK_39	Glutathione S-transferase Pi	GSTP1	P09211	CHEMBL3902	Enzyme	0.104672	4 / 0Â Â Â Â Â
ALK_39	Thymidine kinase, mitochondrial	TK2	O00142	CHEMBL4580	Enzyme	0.104672	10 / 0Â Â Â Â Â
ALK_39	Glutathione S-transferase Mu 2	GSTM2	P28161	CHEMBL4589	Enzyme	0.104672	4 / 0Â Â Â Â Â
ALK_39	Interleukin-1 receptor-associated kinase 4	IRAK4	Q9NWZ3	CHEMBL3778	Kinase	0.104672	46 / 0Â Â Â Â Â
ALK_39	GABA receptor alpha-5 subunit	GABRA5	P31644	CHEMBL5112	Ligand-gated ion channel	0.104672	40 / 0Â Â Â Â Â
ALK_40	Cathepsin (B and K)	CTSB	P07858	CHEMBL4072	Protease	0.11739	350 / 212Â Â Â Â Â
ALK_40	C-C chemokine receptor type 3	CCR3	P51677	CHEMBL3473	Family A G protein-coupled receptor	0.109013	33 / 30Â Â Â Â Â
ALK_40	Cathepsin S	CTSS	P25774	CHEMBL2954	Protease	0.109013	459 / 295Â Â Â Â Â
ALK_40	Cathepsin K	CTSK	P43235	CHEMBL268	Protease	0.100634	626 / 250Â Â Â Â Â
ALK_40	Neurokinin 2 receptor	TACR2	P21452	CHEMBL2327	Family A G protein-coupled receptor	0.100634	71 / 353Â Â Â Â Â
ALK_40	Angiotensin-converting enzyme	ACE	P12821	CHEMBL1808	Protease	0.100634	5 / 306Â Â Â Â Â
ALK_40	Thrombin and coagulation factor X	F10	P00742	CHEMBL244	Protease	0.100634	628 / 142Â Â Â Â Â
ALK_40	Beta-secretase 1	BACE1	P56817	CHEMBL4822	Protease	0.100634	759 / 562Â Â Â Â Â
ALK_40	Delta opioid receptor (by homology)	OPRD1	P41143	CHEMBL236	Family A G protein-coupled receptor	0.100634	122 / 1231Â Â Â Â Â
ALK_40	Mu opioid receptor	OPRM1	P35372	CHEMBL233	Family A G protein-coupled receptor	0.100634	109 / 1336Â Â Â Â Â
ALK_40	Cathepsin L	CTSL	P07711	CHEMBL3837	Protease	0.100634	369 / 267Â Â Â Â Â
ALK_40	Kappa Opioid receptor	OPRK1	P41145	CHEMBL237	Family A G protein-coupled receptor	0.100634	106 / 359Â Â Â Â Â
ALK_40	Matrix metalloproteinase 3	MMP3	P08254	CHEMBL283	Protease	0.100634	217 / 237Â Â Â Â Â
ALK_40	Matrix metalloproteinase 9	MMP9	P14780	CHEMBL321	Protease	0.100634	339 / 178Â Â Â Â Â
ALK_40	Matrix metalloproteinase 1	MMP1	P03956	CHEMBL332	Protease	0.100634	319 / 301Â Â Â Â Â
ALK_40	Thrombin	F2	P00734	CHEMBL204	Protease	0.100634	243 / 276Â Â Â Â Â
ALK_40	HLA class II histocompatibility antigen DRB1-1	HLA-DRB1	P04229	CHEMBL1943	Surface antigen	0.100634	23 / 31Â Â Â Â Â
ALK_40	Gamma-secretase	PSENEN	Q9NZ42	CHEMBL2374	Enzyme	0.100634	1 / 2Â Â Â Â Â
ALK_40	Cyclooxygenase-2	PTGS2	P35354	CHEMBL230	Oxidoreductase	0.100634	680 / 9Â Â Â Â Â
ALK_40	Chymase	CMA1	P23946	CHEMBL4068	Protease	0.100634	115 / 42Â Â Â Â Â
ALK_40	Proteasome Macropain subunit MB1	PSMB5	P28074	CHEMBL4662	Protease	0.100634	77 / 53Â Â Â Â Â
ALK_40	Chromobox protein homolog 7	CBX7	O95931	CHEMBL1764946	Reader	0.100634	0 / 18Â Â Â Â Â
ALK_40	Acyl coenzyme A:cholesterol acyltransferase 1	SOAT1	P35610	CHEMBL2782	Enzyme	0.100634	36 / 6Â Â Â Â Â
ALK_40	Integrin alpha-IIb/beta-3	ITGA2B ITGB3	P08514 P05106	CHEMBL2093869	Membrane receptor	0.100634	0 / 105Â Â Â Â Â
ALK_40	Bromodomain-containing protein 2	BRD2	P25440	CHEMBL1293289	Reader	0.100634	151 / 0Â Â Â Â Â
ALK_40	Methionine aminopeptidase 1	METAP1	P53582	CHEMBL2474	Protease	0.100634	13 / 0Â Â Â Â Â
ALK_40	Cathepsin (V and K)	CTSV	O60911	CHEMBL3272	Protease	0.100634	66 / 47Â Â Â Â Â
ALK_40	Cholecystokinin B receptor	CCKBR	P32239	CHEMBL298	Family A G protein-coupled receptor	0.100634	550 / 394Â Â Â Â Â
ALK_40	MAP kinase p38 alpha	MAPK14	Q16539	CHEMBL260	Kinase	0.100634	1474 / 0Â Â Â Â Â
ALK_40	Sodium channel protein type X alpha subunit	SCN10A	Q9Y5Y9	CHEMBL5451	Voltage-gated ion channel	0.100634	67 / 0Â Â Â Â Â
ALK_40	Ghrelin receptor	GHSR	Q92847	CHEMBL4616	Family A G protein-coupled receptor	0.100634	71 / 51Â Â Â Â Â
ALK_40	Scavenger receptor class B member 1 (by homology)	SCARB1	Q8WTV0	CHEMBL1914272	Unclassified protein	0.100634	43 / 0Â Â Â Â Â
ALK_40	Histone deacetylase 6	HDAC6	Q9UBN7	CHEMBL1865	Eraser	0.100634	185 / 68Â Â Â Â Â
ALK_40	Carbonic anhydrase II	CA2	P00918	CHEMBL205	Lyase	0.100634	761 / 112Â Â Â Â Â
ALK_40	Bromodomain-containing protein 4	BRD4	O60885	CHEMBL1163125	Reader	0.100634	286 / 0Â Â Â Â Â
ALK_40	Histone deacetylase 1	HDAC1	Q13547	CHEMBL325	Eraser	0.100634	489 / 65Â Â Â Â Â
ALK_40	Isocitrate dehydrogenase [NADP] cytoplasmic	IDH1	O75874	CHEMBL2007625	Enzyme	0.100634	274 / 0Â Â Â Â Â
ALK_40	c-Jun N-terminal kinase 1	MAPK8	P45983	CHEMBL2276	Kinase	0.100634	511 / 0Â Â Â Â Â
ALK_40	Hypoxia-inducible factor 1 alpha	HIF1A	Q16665	CHEMBL4261	Transcription factor	0.100634	25 / 0Â Â Â Â Â
ALK_40	Phosphodiesterase 10A (by homology)	PDE10A	Q9Y233	CHEMBL4409	Phosphodiesterase	0.100634	1823 / 0Â Â Â Â Â
ALK_40	Protein farnesyltransferase	FNTA FNTB	P49354 P49356	CHEMBL2094108	Enzyme	0.100634	620 / 106Â Â Â Â Â
ALK_40	Geranylgeranyl transferase type I	PGGT1B FNTA	P53609 P49354	CHEMBL2095164	Enzyme	0.100634	155 / 28Â Â Â Â Â
ALK_40	Monocarboxylate transporter 1	SLC16A1	P53985	CHEMBL4360	Electrochemical transporter	0.100634	4 / 0Â Â Â Â Â
ALK_40	Prostanoid EP1 receptor	PTGER1	P34995	CHEMBL1811	Family A G protein-coupled receptor	0.100634	96 / 0Â Â Â Â Â
ALK_40	Bile acid receptor FXR	NR1H4	Q96RI1	CHEMBL2047	Nuclear receptor	0.100634	75 / 0Â Â Â Â Â
ALK_40	Steroidogenic factor 1	NR5A1	Q13285	CHEMBL4666	Nuclear receptor	0.100634	14 / 0Â Â Â Â Â
ALK_40	Calpain 1	CAPN1	P07384	CHEMBL3891	Protease	0.100634	236 / 80Â Â Â Â Â
ALK_40	Cyclin-dependent kinase 5/CDK5 activator 1	CDK5R1 CDK5	Q15078 Q00535	CHEMBL1907600	Kinase	0.100634	316 / 0Â Â Â Â Â
ALK_40	Dual-specificity tyrosine-phosphorylation regulated kinase 1A	DYRK1A	Q13627	CHEMBL2292	Kinase	0.100634	171 / 0Â Â Â Â Â
ALK_40	Vasopressin V1a receptor	AVPR1A	P37288	CHEMBL1889	Family A G protein-coupled receptor	0.100634	208 / 70Â Â Â Â Â
ALK_40	Leukocyte elastase	ELANE	P08246	CHEMBL248	Protease	0.100634	251 / 71Â Â Â Â Â
ALK_40	Neurotensin receptor 1	NTSR1	P30989	CHEMBL4123	Family A G protein-coupled receptor	0.100634	8 / 131Â Â Â Â Â
ALK_40	Protein Mdm4	MDM4	O15151	CHEMBL1255126	Unclassified protein	0.100634	43 / 0Â Â Â Â Â
ALK_40	Thromboxane A2 receptor	TBXA2R	P21731	CHEMBL2069	Family A G protein-coupled receptor	0.100634	25 / 0Â Â Â Â Â
ALK_40	Histone deacetylase 2	HDAC2	Q92769	CHEMBL1937	Eraser	0.100634	142 / 26Â Â Â Â Â
ALK_40	Neurokinin 3 receptor	TACR3	P29371	CHEMBL4429	Family A G protein-coupled receptor	0.100634	226 / 110Â Â Â Â Â
ALK_40	Somatostatin receptor 3	SSTR3	P32745	CHEMBL2028	Family A G protein-coupled receptor	0.100634	55 / 24Â Â Â Â Â
ALK_40	Gamma-secretase	PSEN2 PSENEN NCSTN APH1A PSEN1 APH1B	P49810 Q9NZ42 Q92542 Q96BI3 P49768 Q8WW43	CHEMBL2094135	Protease	0.100634	429 / 61Â Â Â Â Â
ALK_40	11-beta-hydroxysteroid dehydrogenase 1	HSD11B1	P28845	CHEMBL4235	Enzyme	0.100634	724 / 35Â Â Â Â Â
ALK_40	Tyrosine-protein kinase JAK3	JAK3	P52333	CHEMBL2148	Kinase	0.100634	477 / 0Â Â Â Â Â
ALK_40	Serine/threonine-protein kinase Aurora-B	AURKB	Q96GD4	CHEMBL2185	Kinase	0.100634	304 / 0Â Â Â Â Â
ALK_40	Tyrosine-protein kinase JAK1	JAK1	P23458	CHEMBL2835	Kinase	0.100634	363 / 0Â Â Â Â Â
ALK_40	NF-kappaB inhibitor alpha	NFKBIA	P25963	CHEMBL2898	Other cytosolic protein	0.100634	1 / 0Â Â Â Â Â
ALK_40	Tyrosine-protein kinase JAK2	JAK2	O60674	CHEMBL2971	Kinase	0.100634	645 / 0Â Â Â Â Â
ALK_40	JAK3/JAK1	JAK3 JAK1	P52333 P23458	CHEMBL3038491	Kinase	0.100634	30 / 0Â Â Â Â Â
ALK_40	JAK2/JAK1	JAK1 JAK2	P23458 O60674	CHEMBL3038492	Kinase	0.100634	7 / 0Â Â Â Â Â
ALK_40	Cyclin-dependent kinase 1	CDK1	P06493	CHEMBL308	Kinase	0.100634	194 / 0Â Â Â Â Â
ALK_40	PI3-kinase p110-delta subunit	PIK3CD	O00329	CHEMBL3130	Enzyme	0.100634	382 / 0Â Â Â Â Â
ALK_40	PI3-kinase p110-beta subunit	PIK3CB	P42338	CHEMBL3145	Enzyme	0.100634	243 / 0Â Â Â Â Â
ALK_40	PI3-kinase p110-gamma subunit	PIK3CG	P48736	CHEMBL3267	Enzyme	0.100634	325 / 0Â Â Â Â Â
ALK_40	PI3-kinase p110-alpha subunit	PIK3CA	P42336	CHEMBL4005	Enzyme	0.100634	852 / 0Â Â Â Â Â
ALK_40	Insulin-like growth factor I receptor	IGF1R	P08069	CHEMBL1957	Kinase	0.100634	300 / 0Â Â Â Â Â
ALK_40	Nerve growth factor receptor Trk-A	NTRK1	P04629	CHEMBL2815	Kinase	0.100634	365 / 0Â Â Â Â Â
ALK_40	Dual specificity mitogen-activated protein kinase kinase 1	MAP2K1	Q02750	CHEMBL3587	Kinase	0.100634	112 / 0Â Â Â Â Â
ALK_40	MAP kinase signal-integrating kinase 2	MKNK2	Q9HBH9	CHEMBL4204	Kinase	0.100634	41 / 0Â Â Â Â Â
ALK_40	Transient receptor potential cation channel subfamily V member 3	TRPV3	Q8NET8	CHEMBL5522	Voltage-gated ion channel	0.100634	1 / 0Â Â Â Â Â
ALK_40	Cholesteryl ester transfer protein	CETP	P11597	CHEMBL3572	Other ion channel	0.100634	33 / 1Â Â Â Â Â
ALK_40	Cyclin-dependent kinase 4/cyclin D	CCND3 CCND1 CDK4 CCND2	P30281 P24385 P11802 P30279	CHEMBL2095942	Other cytosolic protein	0.100634	39 / 0Â Â Â Â Â
ALK_40	3-phosphoinositide dependent protein kinase-1	PDPK1	O15530	CHEMBL2534	Kinase	0.100634	176 / 0Â Â Â Â Â
ALK_40	Prolactin-releasing peptide receptor	PRLHR	P49683	CHEMBL1681611	Family A G protein-coupled receptor	0.100634	10 / 0Â Â Â Â Â
ALK_40	Tyrosine-protein kinase receptor FLT3	FLT3	P36888	CHEMBL1974	Kinase	0.100634	279 / 0Â Â Â Â Â
ALK_40	Long-chain fatty acid transport protein 1	SLC27A1	Q6PCB7	CHEMBL2052038	Electrochemical transporter	0.100634	27 / 0Â Â Â Â Â
ALK_40	Sphingosine 1-phosphate receptor Edg-3	S1PR3	Q99500	CHEMBL3892	Family A G protein-coupled receptor	0.100634	146 / 0Â Â Â Â Â
ALK_40	5-lipoxygenase activating protein	ALOX5AP	P20292	CHEMBL4550	Other cytosolic protein	0.100634	192 / 0Â Â Â Â Â
ALK_40	G-protein coupled bile acid receptor 1	GPBAR1	Q8TDU6	CHEMBL5409	Family A G protein-coupled receptor	0.100634	75 / 0Â Â Â Â Â
ALK_40	Vascular endothelial growth factor receptor 1	FLT1	P17948	CHEMBL1868	Kinase	0.100634	193 / 0Â Â Â Â Â
ALK_40	Platelet-derived growth factor receptor alpha	PDGFRA	P16234	CHEMBL2007	Kinase	0.100634	97 / 0Â Â Â Â Â
ALK_40	Vascular endothelial growth factor receptor 2	KDR	P35968	CHEMBL279	Kinase	0.100634	1275 / 0Â Â Â Â Â
ALK_40	Fibroblast growth factor receptor 1	FGFR1	P11362	CHEMBL3650	Kinase	0.100634	153 / 0Â Â Â Â Â
ALK_40	Peptidyl-glycine alpha-amidating monooxygenase	PAM	P19021	CHEMBL2544	Enzyme	0.100634	0 / 3Â Â Â Â Â
ALK_40	Protein Wnt-3a	WNT3A	P56704	CHEMBL1255137	Unclassified protein	0.100634	8 / 0Â Â Â Â Â
ALK_40	Tyrosine-protein kinase SYK	SYK	P43405	CHEMBL2599	Kinase	0.100634	509 / 0Â Â Â Â Â
ALK_40	TGF-beta receptor type I	TGFBR1	P36897	CHEMBL4439	Kinase	0.100634	346 / 0Â Â Â Â Â
ALK_40	Chromobox protein homolog 8	CBX8	Q9HC52	CHEMBL3232684	Unclassified protein	0.100634	0 / 4Â Â Â Â Â
ALK_40	E3 SUMO-protein ligase CBX4	CBX4	O00257	CHEMBL3232685	Enzyme	0.100634	0 / 2Â Â Â Â Â
ALK_40	JAK1/JAK2/TYK2	TYK2 JAK2 JAK1	P29597 O60674 P23458	CHEMBL3301390	Kinase	0.100634	5 / 0Â Â Â Â Â
ALK_40	Tyrosine-protein kinase TYK2	TYK2	P29597	CHEMBL3553	Kinase	0.100634	134 / 0Â Â Â Â Â
ALK_40	Caspase-1	CASP1	P29466	CHEMBL4801	Protease	0.100634	19 / 137Â Â Â Â Â
ALK_40	Histone deacetylase 8	HDAC8	Q9BY41	CHEMBL3192	Eraser	0.100634	75 / 84Â Â Â Â Â
ALK_40	Bromodomain-containing protein 3	BRD3	Q15059	CHEMBL1795186	Reader	0.100634	158 / 0Â Â Â Â Â
ALK_41	Thrombin	F2	P00734	CHEMBL204	Protease	0.126154	74 / 2Â Â Â Â Â
ALK_41	Leukocyte elastase	ELANE	P08246	CHEMBL248	Protease	0.126154	134 / 3Â Â Â Â Â
ALK_41	Chymase	CMA1	P23946	CHEMBL4068	Protease	0.126154	48 / 4Â Â Â Â Â
ALK_41	Plasminogen	PLG	P00747	CHEMBL1801	Protease	0.117056	2 / 1Â Â Â Â Â
ALK_41	Chymotrypsin C	CTRC	Q99895	CHEMBL2386	Protease	0.117056	3 / 1Â Â Â Â Â
ALK_41	Cathepsin G	CTSG	P08311	CHEMBL4071	Protease	0.117056	13 / 1Â Â Â Â Â
ALK_41	Epoxide hydrolase 1	EPHX1	P07099	CHEMBL1968	Protease	0.062622	114 / 17Â Â Â Â Â
ALK_41	Alcohol dehydrogenase gamma chain	ADH1C	P00326	CHEMBL3285	Oxidoreductase	0.0535561	2 / 1Â Â Â Â Â
ALK_41	Epoxide hydratase	EPHX2	P34913	CHEMBL2409	Protease	0.0535561	382 / 30Â Â Â Â Â
ALK_41	Prostaglandin E synthase	PTGES	O14684	CHEMBL5658	Enzyme	0.0535561	34 / 28Â Â Â Â Â
ALK_41	Sigma opioid receptor	SIGMAR1	Q99720	CHEMBL287	Membrane receptor	0.0535561	31 / 8Â Â Â Â Â
ALK_41	Matrix metalloproteinase 9	MMP9	P14780	CHEMBL321	Protease	0.0535561	51 / 0Â Â Â Â Â
ALK_41	Matrix metalloproteinase 1	MMP1	P03956	CHEMBL332	Protease	0.0535561	50 / 0Â Â Â Â Â
ALK_41	Matrix metalloproteinase 2	MMP2	P08253	CHEMBL333	Protease	0.0535561	58 / 0Â Â Â Â Â
ALK_41	Alcohol dehydrogenase beta chain	ADH1B	P00325	CHEMBL3284	Oxidoreductase	0.0535561	1 / 1Â Â Â Â Â
ALK_41	Melatonin receptor 1B	MTNR1B	P49286	CHEMBL1946	Family A G protein-coupled receptor	0.0535561	394 / 0Â Â Â Â Â
ALK_41	Cathepsin K	CTSK	P43235	CHEMBL268	Protease	0.0535561	335 / 0Â Â Â Â Â
ALK_41	Cathepsin L	CTSL	P07711	CHEMBL3837	Protease	0.0535561	195 / 0Â Â Â Â Â
ALK_41	Cathepsin (B and K)	CTSB	P07858	CHEMBL4072	Protease	0.0535561	156 / 0Â Â Â Â Â
ALK_41	Neuromedin B receptor	NMBR	P28336	CHEMBL3636	Family A G protein-coupled receptor	0.0535561	37 / 0Â Â Â Â Â
ALK_41	Heat shock protein HSP 90-alpha	HSP90AA1	P07900	CHEMBL3880	Other cytosolic protein	0.0535561	49 / 0Â Â Â Â Â
ALK_41	Protein farnesyltransferase	FNTA FNTB	P49354 P49356	CHEMBL2094108	Enzyme	0.0535561	390 / 0Â Â Â Â Â
ALK_41	Geranylgeranyl transferase type I	PGGT1B FNTA	P53609 P49354	CHEMBL2095164	Enzyme	0.0535561	107 / 0Â Â Â Â Â
ALK_41	Phosphodiesterase 10A	PDE10A	Q9Y233	CHEMBL4409	Phosphodiesterase	0.0535561	1241 / 0Â Â Â Â Â
ALK_41	Endothelin-converting enzyme 1	ECE1	P42892	CHEMBL4791	Protease	0.0535561	11 / 0Â Â Â Â Â
ALK_41	c-Jun N-terminal kinase 1	MAPK8	P45983	CHEMBL2276	Kinase	0.0535561	213 / 0Â Â Â Â Â
ALK_41	c-Jun N-terminal kinase 2	MAPK9	P45984	CHEMBL4179	Kinase	0.0535561	100 / 0Â Â Â Â Â
ALK_41	Estrogen receptor alpha	ESR1	P03372	CHEMBL206	Nuclear receptor	0.0535561	47 / 0Â Â Â Â Â
ALK_41	Protein kinase C gamma (by homology)	PRKCG	P05129	CHEMBL2938	Kinase	0.0535561	48 / 0Â Â Â Â Â
ALK_41	P2X purinoceptor 7	P2RX7	Q99572	CHEMBL4805	Ligand-gated ion channel	0.0535561	466 / 0Â Â Â Â Â
ALK_41	Short transient receptor potential channel 6	TRPC6	Q9Y210	CHEMBL2417347	Voltage-gated ion channel	0.0535561	22 / 0Â Â Â Â Â
ALK_41	Short transient receptor potential channel 3	TRPC3	Q13507	CHEMBL2417348	Voltage-gated ion channel	0.0535561	20 / 0Â Â Â Â Â
ALK_41	Serotonin 1a (5-HT1a) receptor	HTR1A	P08908	CHEMBL214	Family A G protein-coupled receptor	0.0535561	167 / 0Â Â Â Â Â
ALK_41	Serotonin 6 (5-HT6) receptor	HTR6	P50406	CHEMBL3371	Family A G protein-coupled receptor	0.0535561	238 / 0Â Â Â Â Â
ALK_41	Voltage-gated N-type calcium channel alpha-1B subunit	CACNA1B	Q00975	CHEMBL4478	Voltage-gated ion channel	0.0535561	27 / 0Â Â Â Â Â
ALK_41	FK506-binding protein 1A	FKBP1A	P62942	CHEMBL1902	Isomerase	0.0535561	96 / 0Â Â Â Â Â
ALK_41	MAP kinase p38 alpha	MAPK14	Q16539	CHEMBL260	Kinase	0.0535561	762 / 0Â Â Â Â Â
ALK_41	Gamma-secretase	PSEN2 PSENEN NCSTN APH1A PSEN1 APH1B	P49810 Q9NZ42 Q92542 Q96BI3 P49768 Q8WW43	CHEMBL2094135	Protease	0.0535561	281 / 0Â Â Â Â Â
ALK_41	Prolyl endopeptidase	PREP	P48147	CHEMBL3202	Protease	0.0535561	137 / 0Â Â Â Â Â
ALK_41	Metabotropic glutamate receptor 5	GRM5	P41594	CHEMBL3227	Family C G protein-coupled receptor	0.0535561	944 / 0Â Â Â Â Â
ALK_41	Monocarboxylate transporter 1	SLC16A1	P53985	CHEMBL4360	Electrochemical transporter	0.0535561	3 / 0Â Â Â Â Â
ALK_41	Orexin receptor 2	HCRTR2	O43614	CHEMBL4792	Family A G protein-coupled receptor	0.0535561	832 / 0Â Â Â Â Â
ALK_41	Orexin receptor 1	HCRTR1	O43613	CHEMBL5113	Family A G protein-coupled receptor	0.0535561	691 / 0Â Â Â Â Â
ALK_41	Cathepsin S	CTSS	P25774	CHEMBL2954	Protease	0.0535561	244 / 0Â Â Â Â Â
ALK_41	Adenosine A1 receptor (by homology)	ADORA1	P30542	CHEMBL226	Family A G protein-coupled receptor	0.0535561	615 / 0Â Â Â Â Â
ALK_41	Adenosine A3 receptor	ADORA3	P0DMS8	CHEMBL256	Family A G protein-coupled receptor	0.0535561	361 / 0Â Â Â Â Â
ALK_41	Dual specificity phosphatase Cdc25B	CDC25B	P30305	CHEMBL4804	Phosphatase	0.0535561	40 / 0Â Â Â Â Â
ALK_41	Protein-tyrosine phosphatase 1B	PTPN1	P18031	CHEMBL335	Phosphatase	0.0535561	30 / 3Â Â Â Â Â
ALK_41	Vascular endothelial growth factor receptor 1	FLT1	P17948	CHEMBL1868	Kinase	0.0535561	129 / 0Â Â Â Â Â
ALK_41	Oxytocin receptor (by homology)	OXTR	P30559	CHEMBL2049	Family A G protein-coupled receptor	0.0535561	133 / 0Â Â Â Â Â
ALK_41	Neurokinin 1 receptor	TACR1	P25103	CHEMBL249	Family A G protein-coupled receptor	0.0535561	127 / 0Â Â Â Â Â
ALK_41	Vascular endothelial growth factor receptor 2	KDR	P35968	CHEMBL279	Kinase	0.0535561	466 / 0Â Â Â Â Â
ALK_41	Dual specificity phosphatase Cdc25A	CDC25A	P30304	CHEMBL3775	Phosphatase	0.0535561	14 / 0Â Â Â Â Â
ALK_41	Voltage-gated potassium channel subunit Kv1.5	KCNA5	P22460	CHEMBL4306	Voltage-gated ion channel	0.0535561	168 / 0Â Â Â Â Â
ALK_41	Transient receptor potential cation channel subfamily M member 8 (by homology)	TRPM8	Q7Z2W7	CHEMBL1075319	Voltage-gated ion channel	0.0535561	32 / 0Â Â Â Â Â
ALK_41	Anandamide amidohydrolase	FAAH	O00519	CHEMBL2243	Enzyme	0.0535561	224 / 0Â Â Â Â Â
ALK_41	Neuropeptides B/W receptor type 1	NPBWR1	P48145	CHEMBL1293293	Family A G protein-coupled receptor	0.0535561	39 / 0Â Â Â Â Â
ALK_41	Cytochrome P450 19A1	CYP19A1	P11511	CHEMBL1978	Cytochrome P450	0.0535561	523 / 0Â Â Â Â Â
ALK_41	6-phosphofructo-2-kinase/fructose-2,6-bisphosphatase 3	PFKFB3	Q16875	CHEMBL2331053	Enzyme	0.0535561	134 / 0Â Â Â Â Â
ALK_41	Calpain 1	CAPN1	P07384	CHEMBL3891	Protease	0.0535561	98 / 0Â Â Â Â Â
ALK_41	Tankyrase-2	TNKS2	Q9H2K2	CHEMBL6154	Enzyme	0.0535561	75 / 0Â Â Â Â Â
ALK_41	Receptor protein-tyrosine kinase erbB-2	ERBB2	P04626	CHEMBL1824	Kinase	0.0535561	119 / 0Â Â Â Â Â
ALK_41	Matrix metalloproteinase 3	MMP3	P08254	CHEMBL283	Protease	0.0535561	22 / 0Â Â Â Â Â
ALK_41	Matrix metalloproteinase 7	MMP7	P09237	CHEMBL4073	Protease	0.0535561	4 / 0Â Â Â Â Â
ALK_41	NAD-dependent deacetylase sirtuin 2	SIRT2	Q8IXJ6	CHEMBL4462	Eraser	0.0535561	87 / 0Â Â Â Â Â
ALK_41	Tankyrase-1	TNKS	O95271	CHEMBL6164	Enzyme	0.0535561	54 / 0Â Â Â Â Â
ALK_41	Cytochrome P450 11B1	CYP11B1	P15538	CHEMBL1908	Cytochrome P450	0.0535561	291 / 0Â Â Â Â Â
ALK_41	Cytochrome P450 11B2	CYP11B2	P19099	CHEMBL2722	Cytochrome P450	0.0535561	345 / 0Â Â Â Â Â
ALK_41	Aryl hydrocarbon receptor	AHR	P35869	CHEMBL3201	Transcription factor	0.0535561	13 / 0Â Â Â Â Â
ALK_41	Hepatocyte growth factor receptor	MET	P08581	CHEMBL3717	Kinase	0.0535561	300 / 0Â Â Â Â Â
ALK_41	Metabotropic glutamate receptor 2	GRM2	Q14416	CHEMBL5137	Family C G protein-coupled receptor	0.0535561	89 / 0Â Â Â Â Â
ALK_41	Transitional endoplasmic reticulum ATPase	VCP	P55072	CHEMBL1075145	Primary active transporter	0.0535561	53 / 0Â Â Â Â Â
ALK_41	Phosphodiesterase 5A	PDE5A	O76074	CHEMBL1827	Phosphodiesterase	0.0535561	243 / 0Â Â Â Â Â
ALK_41	Progesterone receptor	PGR	P06401	CHEMBL208	Nuclear receptor	0.0535561	244 / 0Â Â Â Â Â
ALK_41	Acyl coenzyme A:cholesterol acyltransferase	CES1	P23141	CHEMBL2265	Enzyme	0.0535561	45 / 0Â Â Â Â Â
ALK_41	Carboxylesterase 2	CES2	O00748	CHEMBL3180	Enzyme	0.0535561	11 / 0Â Â Â Â Â
ALK_41	Pantothenate kinase 3	PANK3	Q9H999	CHEMBL3407328	Enzyme	0.0535561	7 / 0Â Â Â Â Â
ALK_41	Neurokinin 3 receptor	TACR3	P29371	CHEMBL4429	Family A G protein-coupled receptor	0.0535561	150 / 0Â Â Â Â Â
ALK_41	Sodium channel protein type X alpha subunit	SCN10A	Q9Y5Y9	CHEMBL5451	Voltage-gated ion channel	0.0535561	47 / 0Â Â Â Â Â
ALK_41	Regulator of G-protein signaling 4	RGS4	P49798	CHEMBL1795091	Unclassified protein	0.0535561	28 / 0Â Â Â Â Â
ALK_41	Interleukin-8	CXCL8	P10145	CHEMBL2157	Secreted protein	0.0535561	3 / 0Â Â Â Â Â
ALK_41	Arachidonate 5-lipoxygenase	ALOX5	P09917	CHEMBL215	Oxidoreductase	0.0535561	100 / 0Â Â Â Â Â
ALK_41	Neurokinin 2 receptor	TACR2	P21452	CHEMBL2327	Family A G protein-coupled receptor	0.0535561	25 / 0Â Â Â Â Â
ALK_41	Peroxisome proliferator-activated receptor gamma	PPARG	P37231	CHEMBL235	Nuclear receptor	0.0535561	23 / 0Â Â Â Â Â
ALK_41	Peroxisome proliferator-activated receptor alpha	PPARA	Q07869	CHEMBL239	Nuclear receptor	0.0535561	2 / 0Â Â Â Â Â
ALK_41	Phosphodiesterase 4A	PDE4A	P27815	CHEMBL254	Phosphodiesterase	0.0535561	104 / 0Â Â Â Â Â
ALK_41	LXR-alpha	NR1H3	Q13133	CHEMBL2808	Nuclear receptor	0.0535561	56 / 0Â Â Â Â Â
ALK_41	DNA-dependent protein kinase	PRKDC	P78527	CHEMBL3142	Kinase	0.0535561	56 / 0Â Â Â Â Â
ALK_41	Peroxisome proliferator-activated receptor delta	PPARD	Q03181	CHEMBL3979	Nuclear receptor	0.0535561	2 / 0Â Â Â Â Â
ALK_41	LXR-beta	NR1H2	P55055	CHEMBL4093	Nuclear receptor	0.0535561	54 / 0Â Â Â Â Â
ALK_41	5-lipoxygenase activating protein	ALOX5AP	P20292	CHEMBL4550	Other cytosolic protein	0.0535561	79 / 0Â Â Â Â Â
ALK_41	Fibroblast activation protein alpha (by homology)	FAP	Q12884	CHEMBL4683	Protease	0.0535561	59 / 0Â Â Â Â Â
ALK_41	p53-binding protein Mdm-2	MDM2	Q00987	CHEMBL5023	Other nuclear protein	0.0535561	124 / 0Â Â Â Â Â
ALK_41	Biotin--protein ligase	HLCS	P50747	CHEMBL2062354	Enzyme	0.0535561	4 / 0Â Â Â Â Â
ALK_41	Thromboxane A2 receptor	TBXA2R	P21731	CHEMBL2069	Family A G protein-coupled receptor	0.0535561	13 / 0Â Â Â Â Â
ALK_41	Muscarinic acetylcholine receptor M1	CHRM1	P11229	CHEMBL216	Family A G protein-coupled receptor	0.0535561	110 / 0Â Â Â Â Â
ALK_41	Liver glycogen phosphorylase	PYGL	P06737	CHEMBL2568	Enzyme	0.0535561	49 / 0Â Â Â Â Â
ALK_41	Phosphodiesterase 4B	PDE4B	Q07343	CHEMBL275	Phosphodiesterase	0.0535561	148 / 0Â Â Â Â Â
ALK_41	Phosphodiesterase 7A	PDE7A	Q13946	CHEMBL3012	Phosphodiesterase	0.0535561	79 / 0Â Â Â Â Â
ALK_41	Muscle glycogen phosphorylase	PYGM	P11217	CHEMBL3526	Enzyme	0.0535561	21 / 0Â Â Â Â Â
ALK_42	Insulin-like growth factor binding protein 3	IGFBP3	P17936	CHEMBL3997	Secreted protein	0.111502	23 / 0Â Â Â Â Â
ALK_42	Lysosomal alpha-glucosidase	GAA	P10253	CHEMBL2608	Hydrolase	0.111502	9 / 0Â Â Â Â Â
ALK_42	Beta-mannosidase (by homology)	MANBA	O00462	CHEMBL3903	Enzyme	0.111502	1 / 0Â Â Â Â Â
ALK_42	Bifunctional protein NCOAT	OGA	O60502	CHEMBL5921	Enzyme	0.111502	35 / 0Â Â Â Â Â
ALK_42	Tyrosine-protein kinase JAK2	JAK2	O60674	CHEMBL2971	Kinase	0.111502	0 / 11Â Â Â Â Â
ALK_42	G-protein coupled receptor 35	GPR35	Q9HC97	CHEMBL1293267	Family A G protein-coupled receptor	0.111502	11 / 0Â Â Â Â Â
ALK_42	DNA polymerase beta	POLB	P06746	CHEMBL2392	Enzyme	0.111502	1 / 0Â Â Â Â Â
ALK_42	Aldo-keto-reductase family 1 member C3	AKR1C3	P42330	CHEMBL4681	Enzyme	0.111502	33 / 0Â Â Â Â Â
ALK_42	Adenosine deaminase	ADA	P00813	CHEMBL1910	Hydrolase	0.111502	7 / 0Â Â Â Â Â
ALK_42	NADPH oxidase 4	NOX4	Q9NPH5	CHEMBL1250375	Enzyme	0.111502	2 / 0Â Â Â Â Â
ALK_42	P2X purinoceptor 3	P2RX3	P56373	CHEMBL2998	Ligand-gated ion channel	0.111502	11 / 0Â Â Â Â Â
ALK_42	Lysine-specific demethylase 4C	KDM4C	Q9H3R0	CHEMBL6175	Eraser	0.111502	16 / 0Â Â Â Â Â
ALK_42	Epidermal growth factor receptor erbB1	EGFR	P00533	CHEMBL203	Kinase	0.111502	12 / 0Â Â Â Â Â
ALK_42	CaM-kinase kinase beta	CAMKK2	Q96RR4	CHEMBL5284	Kinase	0.111502	1 / 0Â Â Â Â Â
ALK_42	Serine/threonine-protein kinase/endoribonuclease IRE1	ERN1	O75460	CHEMBL1163101	Enzyme	0.111502	10 / 0Â Â Â Â Â
ALK_42	Progesterone receptor	PGR	P06401	CHEMBL208	Nuclear receptor	0.111502	0 / 24Â Â Â Â Â
ALK_42	Small conductance calcium-activated potassium channel protein 3	KCNN3	Q9UGI6	CHEMBL3381	Voltage-gated ion channel	0.111502	0 / 5Â Â Â Â Â
ALK_42	Small conductance calcium-activated potassium channel protein 2	KCNN2	Q9H2S1	CHEMBL4469	Voltage-gated ion channel	0.111502	0 / 5Â Â Â Â Â
ALK_42	MAP kinase signal-integrating kinase 2	MKNK2	Q9HBH9	CHEMBL4204	Kinase	0.111502	5 / 0Â Â Â Â Â
ALK_42	Axin1/beta-catenin	CTNNB1	P35222	CHEMBL5866	Unclassified protein	0.111502	3 / 0Â Â Â Â Â
ALK_42	Aminopeptidase N	ANPEP	P15144	CHEMBL1907	Protease	0.111502	10 / 0Â Â Â Â Â
ALK_42	Neprilysin	MME	P08473	CHEMBL1944	Protease	0.111502	49 / 0Â Â Â Â Â
ALK_42	Leukotriene A4 hydrolase	LTA4H	P09960	CHEMBL4618	Protease	0.111502	11 / 0Â Â Â Â Â
ALK_42	Endothelin-converting enzyme 1	ECE1	P42892	CHEMBL4791	Protease	0.111502	13 / 0Â Â Â Â Â
ALK_42	6-phosphofructo-2-kinase/fructose-2,6-bisphosphatase 3	PFKFB3	Q16875	CHEMBL2331053	Enzyme	0.111502	5 / 0Â Â Â Â Â
ALK_42	Vascular endothelial growth factor receptor 1	FLT1	P17948	CHEMBL1868	Kinase	0.111502	2 / 0Â Â Â Â Â
ALK_42	Stem cell growth factor receptor	KIT	P10721	CHEMBL1936	Kinase	0.111502	2 / 0Â Â Â Â Â
ALK_42	Leukotriene B4 receptor 1	LTB4R	Q15722	CHEMBL3911	Family A G protein-coupled receptor	0.111502	1 / 10Â Â Â Â Â
ALK_42	Carboxypeptidase A1	CPA1	P15085	CHEMBL2088	Protease	0.111502	12 / 0Â Â Â Â Â
ALK_42	Insulin-like growth factor binding protein 5	IGFBP5	P24593	CHEMBL2665	Secreted protein	0.111502	7 / 0Â Â Â Â Â
ALK_42	Liver glycogen phosphorylase	PYGL	P06737	CHEMBL2568	Enzyme	0.111502	57 / 0Â Â Â Â Â
ALK_42	Muscle glycogen phosphorylase	PYGM	P11217	CHEMBL3526	Enzyme	0.111502	22 / 0Â Â Â Â Â
ALK_43	Bifunctional protein NCOAT	OGA	O60502	CHEMBL5921	Enzyme	0.111502	22 / 0Â Â Â Â Â
ALK_43	Insulin-like growth factor binding protein 3	IGFBP3	P17936	CHEMBL3997	Secreted protein	0.111502	27 / 0Â Â Â Â Â
ALK_43	Lysine-specific demethylase 4D	KDM4D	Q6B0I6	CHEMBL6138	Eraser	0.111502	2 / 0Â Â Â Â Â
ALK_43	Lysine-specific demethylase 4C	KDM4C	Q9H3R0	CHEMBL6175	Eraser	0.111502	14 / 0Â Â Â Â Â
ALK_43	Carbonic anhydrase I	CA1	P00915	CHEMBL261	Lyase	0.111502	141 / 0Â Â Â Â Â
ALK_43	P2X purinoceptor 3	P2RX3	P56373	CHEMBL2998	Ligand-gated ion channel	0.111502	12 / 0Â Â Â Â Â
ALK_43	AMP deaminase 3	AMPD3	Q01432	CHEMBL2912	Enzyme	0.111502	11 / 0Â Â Â Â Â
ALK_43	Dual specificity phosphatase Cdc25B	CDC25B	P30305	CHEMBL4804	Phosphatase	0.111502	2 / 0Â Â Â Â Â
ALK_43	Histone acetyltransferase p300	EP300	Q09472	CHEMBL3784	Writer	0.111502	2 / 0Â Â Â Â Â
ALK_43	Caspase-3	CASP3	P42574	CHEMBL2334	Protease	0.111502	47 / 0Â Â Â Â Â
ALK_43	Caspase-6	CASP6	P55212	CHEMBL3308	Protease	0.111502	7 / 0Â Â Â Â Â
ALK_43	Caspase-7	CASP7	P55210	CHEMBL3468	Protease	0.111502	8 / 0Â Â Â Â Â
ALK_43	Caspase-8	CASP8	Q14790	CHEMBL3776	Protease	0.111502	8 / 0Â Â Â Â Â
ALK_43	Caspase-1	CASP1	P29466	CHEMBL4801	Protease	0.111502	9 / 0Â Â Â Â Â
ALK_43	Caspase-2	CASP2	P42575	CHEMBL4884	Protease	0.111502	3 / 0Â Â Â Â Â
ALK_43	Bcl-2-related protein A1	BCL2A1	Q16548	CHEMBL6044	Unclassified protein	0.111502	2 / 0Â Â Â Â Â
ALK_43	Integrin alpha-4/beta-1	ITGB1 ITGA4	P05556 P13612	CHEMBL1907599	Membrane receptor	0.111502	28 / 0Â Â Â Â Â
ALK_43	Aminopeptidase N	ANPEP	P15144	CHEMBL1907	Protease	0.111502	16 / 0Â Â Â Â Â
ALK_43	Neprilysin	MME	P08473	CHEMBL1944	Protease	0.111502	80 / 0Â Â Â Â Â
ALK_43	MAP kinase signal-integrating kinase 2	MKNK2	Q9HBH9	CHEMBL4204	Kinase	0.111502	6 / 0Â Â Â Â Â
ALK_43	Leukotriene A4 hydrolase	LTA4H	P09960	CHEMBL4618	Protease	0.111502	15 / 0Â Â Â Â Â
ALK_43	Endothelin-converting enzyme 1	ECE1	P42892	CHEMBL4791	Protease	0.111502	14 / 0Â Â Â Â Â
ALK_43	Leukotriene B4 receptor 1	LTB4R	Q15722	CHEMBL3911	Family A G protein-coupled receptor	0.111502	3 / 10Â Â Â Â Â
ALK_43	Liver glycogen phosphorylase	PYGL	P06737	CHEMBL2568	Enzyme	0.111502	59 / 0Â Â Â Â Â
ALK_43	Serine/threonine-protein kinase/endoribonuclease IRE1	ERN1	O75460	CHEMBL1163101	Enzyme	0.111502	11 / 0Â Â Â Â Â
ALK_43	Progesterone receptor	PGR	P06401	CHEMBL208	Nuclear receptor	0.111502	0 / 24Â Â Â Â Â
ALK_43	Vascular endothelial growth factor receptor 1	FLT1	P17948	CHEMBL1868	Kinase	0.111502	4 / 0Â Â Â Â Â
ALK_43	Adenosine deaminase	ADA	P00813	CHEMBL1910	Hydrolase	0.111502	5 / 0Â Â Â Â Â
ALK_43	Stem cell growth factor receptor	KIT	P10721	CHEMBL1936	Kinase	0.111502	2 / 0Â Â Â Â Â
ALK_43	Small conductance calcium-activated potassium channel protein 3	KCNN3	Q9UGI6	CHEMBL3381	Voltage-gated ion channel	0.111502	0 / 5Â Â Â Â Â
ALK_43	Small conductance calcium-activated potassium channel protein 2	KCNN2	Q9H2S1	CHEMBL4469	Voltage-gated ion channel	0.111502	0 / 5Â Â Â Â Â
ALK_43	Insulin-like growth factor I receptor	IGF1R	P08069	CHEMBL1957	Kinase	0.111502	3 / 0Â Â Â Â Â
ALK_43	Tyrosine-protein kinase TIE-2	TEK	Q02763	CHEMBL4128	Kinase	0.111502	1 / 0Â Â Â Â Â
ALK_43	NADPH oxidase 4	NOX4	Q9NPH5	CHEMBL1250375	Enzyme	0.111502	2 / 0Â Â Â Â Â
ALK_43	G-protein coupled receptor 35	GPR35	Q9HC97	CHEMBL1293267	Family A G protein-coupled receptor	0.111502	15 / 0Â Â Â Â Â
ALK_43	DNA polymerase beta	POLB	P06746	CHEMBL2392	Enzyme	0.111502	1 / 0Â Â Â Â Â
ALK_43	Leucine aminopeptidase	LAP3	P28838	CHEMBL3965	Protease	0.111502	12 / 0Â Â Â Â Â
ALK_43	Carbonic anhydrase XII	CA12	O43570	CHEMBL3242	Lyase	0.111502	42 / 0Â Â Â Â Â
ALK_43	Carbonic anhydrase IX	CA9	Q16790	CHEMBL3594	Lyase	0.111502	42 / 0Â Â Â Â Â
ALK_43	Nuclear receptor subfamily 4 group A member 1	NR4A1	P22736	CHEMBL1293229	Nuclear receptor	0.111502	1 / 0Â Â Â Â Â
ALK_43	Egl nine homolog 1	EGLN1	Q9GZT9	CHEMBL5697	Oxidoreductase	0.111502	26 / 0Â Â Â Â Â
ALK_43	G protein-coupled receptor kinase 6	GRK6	P43250	CHEMBL6144	Kinase	0.111502	18 / 0Â Â Â Â Â
ALK_43	AICAR transformylase	ATIC	P31939	CHEMBL2518	Enzyme	0.111502	2 / 0Â Â Â Â Â
ALK_43	Arachidonate 12-lipoxygenase	ALOX12	P18054	CHEMBL3687	Enzyme	0.111502	1 / 0Â Â Â Â Â
ALK_43	Angiotensin-converting enzyme	ACE	P12821	CHEMBL1808	Protease	0.111502	120 / 0Â Â Â Â Â
ALK_43	Lysine-specific demethylase 3A	KDM3A	Q9Y4C1	CHEMBL1938209	Eraser	0.111502	2 / 0Â Â Â Â Â
ALK_43	Alpha-ketoglutarate-dependent dioxygenase FTO	FTO	Q9C0B1	CHEMBL2331065	Oxidoreductase	0.111502	1 / 0Â Â Â Â Â
ALK_43	Lysine-specific demethylase 5B	KDM5B	Q9UGL1	CHEMBL3774295	Eraser	0.111502	3 / 0Â Â Â Â Â
ALK_43	Protein-tyrosine phosphatase 2C	PTPN11	Q06124	CHEMBL3864	Phosphatase	0.111502	7 / 0Â Â Â Â Â
ALK_43	HMG-CoA reductase	HMGCR	P04035	CHEMBL402	Oxidoreductase	0.111502	57 / 0Â Â Â Â Â
ALK_43	Receptor protein-tyrosine kinase erbB-2	ERBB2	P04626	CHEMBL1824	Kinase	0.111502	3 / 0Â Â Â Â Â
ALK_45	Thrombin	F2	P00734	CHEMBL204	Protease	0.187831	0 / 3Â Â Â Â Â
ALK_45	Serotonin 2a (5-HT2a) receptor	HTR2A	P28223	CHEMBL224	Family A G protein-coupled receptor	0.0743165	1 / 2Â Â Â Â Â
ALK_45	Indoleamine 2,3-dioxygenase	IDO1	P14902	CHEMBL4685	Enzyme	0.0443083	0 / 4Â Â Â Â Â
ALK_45	Thrombin and coagulation factor X	F10	P00742	CHEMBL244	Protease	0.0339707	0 / 1Â Â Â Â Â
ALK_45	Poly [ADP-ribose] polymerase-1	PARP1	P09874	CHEMBL3105	Enzyme	0.0339707	0 / 3Â Â Â Â Â
ALK_45	Trypsin I	PRSS1	P07477	CHEMBL209	Protease	0.0339707	0 / 3Â Â Â Â Â
ALK_45	Urokinase-type plasminogen activator	PLAU	P00749	CHEMBL3286	Protease	0.0339707	0 / 7Â Â Â Â Â
ALK_45	Acetylcholinesterase	ACHE	P22303	CHEMBL220	Hydrolase	0.0238327	0 / 11Â Â Â Â Â
ALK_45	Histamine H3 receptor	HRH3	Q9Y5N1	CHEMBL264	Family A G protein-coupled receptor	0.0238327	0 / 3Â Â Â Â Â
ALK_45	Intermediate conductance calcium-activated potassium channel protein 4	KCNN4	O15554	CHEMBL4305	Voltage-gated ion channel	0.0238327	0 / 5Â Â Â Â Â
ALK_46	Dopamine D5 receptor	DRD5	P21918	CHEMBL1850	Family A G protein-coupled receptor	0.0535179	0 / 9Â Â Â Â Â
ALK_46	Dopamine D4 receptor	DRD4	P21917	CHEMBL219	Family A G protein-coupled receptor	0.0535179	0 / 9Â Â Â Â Â
ALK_46	Norepinephrine transporter	SLC6A2	P23975	CHEMBL222	Electrochemical transporter	0.0535179	0 / 22Â Â Â Â Â
ALK_46	Trace amine-associated receptor 1 (by homology)	TAAR1	Q96RJ0	CHEMBL5857	Family A G protein-coupled receptor	0.0439186	36 / 11Â Â Â Â Â
ALK_46	Serine/threonine-protein kinase Chk1	CHEK1	O14757	CHEMBL4630	Kinase	0.0439186	7 / 0Â Â Â Â Â
ALK_46	D-amino-acid oxidase	DAO	P14920	CHEMBL5485	Enzyme	0.0439186	22 / 0Â Â Â Â Â
ALK_47	Alpha-2a adrenergic receptor	ADRA2A	P08913	CHEMBL1867	Family A G protein-coupled receptor	0.10934	30 / 17Â Â Â Â Â
ALK_47	Cyclooxygenase-1	PTGS1	P23219	CHEMBL221	Oxidoreductase	0.10934	9 / 0Â Â Â Â Â
ALK_47	Cyclooxygenase-2 (by homology)	PTGS2	P35354	CHEMBL230	Oxidoreductase	0.10934	25 / 0Â Â Â Â Â
ALK_47	Adenosine A1 receptor (by homology)	ADORA1	P30542	CHEMBL226	Family A G protein-coupled receptor	0.10934	65 / 0Â Â Â Â Â
ALK_47	Inosine-5'-monophosphate dehydrogenase 1	IMPDH1	P20839	CHEMBL1822	Oxidoreductase	0.10934	16 / 0Â Â Â Â Â
ALK_47	Inosine-5'-monophosphate dehydrogenase 2	IMPDH2	P12268	CHEMBL2002	Oxidoreductase	0.10934	32 / 0Â Â Â Â Â
ALK_47	Tyrosine-protein kinase JAK3	JAK3	P52333	CHEMBL2148	Kinase	0.10934	62 / 0Â Â Â Â Â
ALK_47	Tyrosine-protein kinase JAK1	JAK1	P23458	CHEMBL2835	Kinase	0.10934	61 / 0Â Â Â Â Â
ALK_47	Tyrosine-protein kinase JAK2	JAK2	O60674	CHEMBL2971	Kinase	0.10934	61 / 0Â Â Â Â Â
ALK_47	Delta opioid receptor	OPRD1	P41143	CHEMBL236	Family A G protein-coupled receptor	0.10934	187 / 17Â Â Â Â Â
ALK_47	Androgen Receptor	AR	P10275	CHEMBL1871	Nuclear receptor	0.10934	79 / 0Â Â Â Â Â
ALK_47	Sodium channel protein type IX alpha subunit	SCN9A	Q15858	CHEMBL4296	Voltage-gated ion channel	0.10934	277 / 0Â Â Â Â Â
ALK_47	Adenosine A3 receptor	ADORA3	P0DMS8	CHEMBL256	Family A G protein-coupled receptor	0.10934	72 / 1Â Â Â Â Â
ALK_47	HMG-CoA reductase (by homology)	HMGCR	P04035	CHEMBL402	Oxidoreductase	0.10934	70 / 0Â Â Â Â Â
ALK_49	Carbonic anhydrase VII	CA7	P43166	CHEMBL2326	Lyase	0.0414703	89 / 0Â Â Â Â Â
ALK_49	Carbonic anhydrase XIV	CA14	Q9ULX7	CHEMBL3510	Lyase	0.0414703	68 / 0Â Â Â Â Â
ALK_49	Carbonic anhydrase IV	CA4	P22748	CHEMBL3729	Lyase	0.0312266	30 / 0Â Â Â Â Â
ALK_49	Carbonic anhydrase XIII (by homology)	CA13	Q8N1Q1	CHEMBL3912	Lyase	0.0312266	35 / 0Â Â Â Â Â
ALK_49	Carbonic anhydrase VB	CA5B	Q9Y2D0	CHEMBL3969	Lyase	0.0312266	16 / 0Â Â Â Â Â
ALK_49	Carbonic anhydrase VA	CA5A	P35218	CHEMBL4789	Lyase	0.0312266	15 / 0Â Â Â Â Â
ALK_49	Phosphodiesterase 2A	PDE2A	O00408	CHEMBL2652	Phosphodiesterase	0.0312266	28 / 0Â Â Â Â Â
ALK_49	Phosphodiesterase 10A	PDE10A	Q9Y233	CHEMBL4409	Phosphodiesterase	0.0312266	268 / 0Â Â Â Â Â
ALK_49	Ribosomal protein S6 kinase alpha 2	RPS6KA2	Q15349	CHEMBL3906	Kinase	0.0312266	9 / 0Â Â Â Â Â
ALK_49	Estrogen receptor beta	ESR2	Q92731	CHEMBL242	Nuclear receptor	0.0312266	222 / 0Â Â Â Â Â
ALK_49	Ribosomal protein S6 kinase alpha 3	RPS6KA3	P51812	CHEMBL2345	Kinase	0.0312266	69 / 0Â Â Â Â Â
ALK_49	Fibroblast growth factor receptor 1	FGFR1	P11362	CHEMBL3650	Kinase	0.0312266	63 / 0Â Â Â Â Â
ALK_49	Estradiol 17-beta-dehydrogenase 3	HSD17B3	P37058	CHEMBL4234	Enzyme	0.0312266	34 / 0Â Â Â Â Â
ALK_49	Phospholipase A-2-activating protein	PLAA	Q9Y263	CHEMBL6114	Unclassified protein	0.0312266	12 / 0Â Â Â Â Â
ALK_49	Macrophage migration inhibitory factor	MIF	P14174	CHEMBL2085	Enzyme	0.0312266	55 / 0Â Â Â Â Â
ALK_49	Hepatocyte growth factor receptor	MET	P08581	CHEMBL3717	Kinase	0.0312266	325 / 0Â Â Â Â Â
ALK_49	MAP kinase-interacting serine/threonine-protein kinase MNK1	MKNK1	Q9BUB5	CHEMBL4718	Kinase	0.0312266	18 / 0Â Â Â Â Â
ALK_49	3-phosphoinositide dependent protein kinase-1	PDPK1	O15530	CHEMBL2534	Kinase	0.0312266	46 / 0Â Â Â Â Â
ALK_49	Matrix metalloproteinase 9	MMP9	P14780	CHEMBL321	Protease	0.0312266	279 / 0Â Â Â Â Â
ALK_49	Matrix metalloproteinase 2	MMP2	P08253	CHEMBL333	Protease	0.0312266	244 / 0Â Â Â Â Â
ALK_49	Vascular endothelial growth factor receptor 2	KDR	P35968	CHEMBL279	Kinase	0.0312266	458 / 0Â Â Â Â Â
ALK_49	Cytochrome P450 19A1	CYP19A1	P11511	CHEMBL1978	Cytochrome P450	0.0312266	322 / 0Â Â Â Â Â
ALK_49	Serotonin 6 (5-HT6) receptor	HTR6	P50406	CHEMBL3371	Family A G protein-coupled receptor	0.0312266	42 / 0Â Â Â Â Â
ALK_49	GABA-A receptor; alpha-5/beta-3/gamma-2	GABRB3 GABRG2 GABRA5	P28472 P18507 P31644	CHEMBL2094122	Ligand-gated ion channel	0.0312266	44 / 0Â Â Â Â Â
ALK_49	Adenosine A1 receptor (by homology)	ADORA1	P30542	CHEMBL226	Family A G protein-coupled receptor	0.0312266	311 / 0Â Â Â Â Â
ALK_49	Caspase-3	CASP3	P42574	CHEMBL2334	Protease	0.0312266	53 / 0Â Â Â Â Â
ALK_49	Caspase-7	CASP7	P55210	CHEMBL3468	Protease	0.0312266	31 / 0Â Â Â Â Â
ALK_49	Epidermal growth factor receptor erbB1	EGFR	P00533	CHEMBL203	Kinase	0.0312266	536 / 0Â Â Â Â Â
ALK_49	Lysine-specific histone demethylase 1	KDM1A	O60341	CHEMBL6136	Eraser	0.0312266	16 / 0Â Â Â Â Â
ALK_49	Cyclin-dependent kinase 5/CDK5 activator 1	CDK5R1 CDK5	Q15078 Q00535	CHEMBL1907600	Kinase	0.0312266	157 / 0Â Â Â Â Â
ALK_49	Kinesin-like protein 1	KIF11	P52732	CHEMBL4581	Other cytosolic protein	0.0312266	43 / 0Â Â Â Â Â
ALK_49	Transmembrane domain-containing protein TMIGD3	TMIGD3	P0DMS9	CHEMBL3712907	Unclassified protein	0.0312266	10 / 0Â Â Â Â Â
ALK_49	Runt-related transcription factor 1/Core-binding factor subunit beta	CBFB	Q13951	CHEMBL1615386	Unclassified protein	0.0312266	2 / 0Â Â Â Â Â
ALK_49	Estrogen receptor alpha	ESR1	P03372	CHEMBL206	Nuclear receptor	0.0312266	215 / 0Â Â Â Â Â
ALK_49	Transitional endoplasmic reticulum ATPase	VCP	P55072	CHEMBL1075145	Primary active transporter	0.0312266	19 / 0Â Â Â Â Â
ALK_49	Cyclin-dependent kinase 1/cyclin B	CCNB3 CDK1 CCNB1 CCNB2	Q8WWL7 P06493 P14635 O95067	CHEMBL2094127	Other cytosolic protein	0.0312266	70 / 0Â Â Â Â Â
ALK_49	Protein kinase C mu	PRKD1	Q15139	CHEMBL3863	Kinase	0.0312266	6 / 0Â Â Â Â Â
ALK_49	Tankyrase-2	TNKS2	Q9H2K2	CHEMBL6154	Enzyme	0.0312266	44 / 0Â Â Â Â Â
ALK_49	Tankyrase-1	TNKS	O95271	CHEMBL6164	Enzyme	0.0312266	34 / 0Â Â Â Â Â
ALK_49	Glutamate receptor ionotropic, AMPA 1	GRIA1	P42261	CHEMBL2009	Ligand-gated ion channel	0.0312266	8 / 0Â Â Â Â Â
ALK_49	Cyclooxygenase-2	PTGS2	P35354	CHEMBL230	Oxidoreductase	0.0312266	185 / 0Â Â Â Â Â
ALK_49	MAP kinase ERK2	MAPK1	P28482	CHEMBL4040	Kinase	0.0312266	275 / 0Â Â Â Â Â
ALK_49	Macrophage colony stimulating factor receptor	CSF1R	P07333	CHEMBL1844	Kinase	0.0312266	115 / 0Â Â Â Â Â
ALK_49	Macrophage-expressed gene 1 protein	MPEG1	Q2M385	CHEMBL3414409	Unclassified protein	0.0312266	2 / 0Â Â Â Â Â
ALK_49	Inhibitor of apoptosis protein 3	XIAP	P98170	CHEMBL4198	Other cytosolic protein	0.0312266	2 / 0Â Â Â Â Â
ALK_49	Cyclin-dependent kinase 4/cyclin D	CCND3 CCND1 CDK4 CCND2	P30281 P24385 P11802 P30279	CHEMBL2095942	Other cytosolic protein	0.0312266	15 / 0Â Â Â Â Â
ALK_49	Sphingosine kinase 2	SPHK2	Q9NRA0	CHEMBL3023	Enzyme	0.0312266	4 / 0Â Â Â Â Â
ALK_49	Sphingosine kinase 1	SPHK1	Q9NYA1	CHEMBL4394	Enzyme	0.0312266	4 / 0Â Â Â Â Â
ALK_49	Dual-specificity tyrosine-phosphorylation regulated kinase 1A	DYRK1A	Q13627	CHEMBL2292	Kinase	0.0312266	164 / 0Â Â Â Â Â
ALK_49	Plectin	PLEC	Q15149	CHEMBL1293240	Unclassified protein	0.0312266	3 / 0Â Â Â Â Â
ALK_49	Tyrosine-protein kinase LCK	LCK	P06239	CHEMBL258	Kinase	0.0312266	81 / 0Â Â Â Â Â
ALK_49	Aldo-keto reductase family 1 member B10	AKR1B10	O60218	CHEMBL5983	Enzyme	0.0312266	10 / 0Â Â Â Â Â
ALK_49	Cathepsin K	CTSK	P43235	CHEMBL268	Protease	0.0312266	107 / 2Â Â Â Â Â
ALK_49	Dopamine D1 receptor	DRD1	P21728	CHEMBL2056	Family A G protein-coupled receptor	0.0312266	75 / 0Â Â Â Â Â
ALK_49	Interleukin-8 receptor B	CXCR2	P25025	CHEMBL2434	Family A G protein-coupled receptor	0.0312266	75 / 0Â Â Â Â Â
ALK_49	Vascular endothelial growth factor receptor 1	FLT1	P17948	CHEMBL1868	Kinase	0.0312266	83 / 0Â Â Â Â Â
ALK_49	Cytochrome P450 11B1	CYP11B1	P15538	CHEMBL1908	Cytochrome P450	0.0312266	152 / 0Â Â Â Â Â
ALK_49	Platelet-derived growth factor receptor beta	PDGFRB	P09619	CHEMBL1913	Kinase	0.0312266	48 / 0Â Â Â Â Â
ALK_49	Platelet-derived growth factor receptor alpha	PDGFRA	P16234	CHEMBL2007	Kinase	0.0312266	43 / 0Â Â Â Â Â
ALK_49	Catechol O-methyltransferase	COMT	P21964	CHEMBL2023	Transferase	0.0312266	17 / 0Â Â Â Â Â
ALK_49	Adenosine A2b receptor	ADORA2B	P29275	CHEMBL255	Family A G protein-coupled receptor	0.0312266	94 / 0Â Â Â Â Â
ALK_49	Cystinyl aminopeptidase	LNPEP	Q9UIQ6	CHEMBL2693	Protease	0.0312266	19 / 0Â Â Â Â Â
ALK_49	Cytochrome P450 11B2	CYP11B2	P19099	CHEMBL2722	Cytochrome P450	0.0312266	165 / 0Â Â Â Â Â
ALK_49	Melatonin receptor 1B	MTNR1B	P49286	CHEMBL1946	Family A G protein-coupled receptor	0.0312266	278 / 0Â Â Â Â Â
ALK_49	Glucagon receptor	GCGR	P47871	CHEMBL1985	Family B G protein-coupled receptor	0.0312266	30 / 0Â Â Â Â Â
ALK_49	Alkaline phosphatase placental-like	ALPG	P10696	CHEMBL3402	Enzyme	0.0312266	6 / 0Â Â Â Â Â
ALK_49	Methyl-CpG-binding domain protein 2	MBD2	Q9UBB5	CHEMBL3707462	Reader	0.0312266	3 / 0Â Â Â Â Â
ALK_49	Serine/threonine-protein kinase ILK-1	ILK	Q13418	CHEMBL5247	Kinase	0.0312266	16 / 0Â Â Â Â Â
ALK_49	Serine/threonine-protein kinase PLK4	PLK4	O00444	CHEMBL3788	Kinase	0.0312266	24 / 0Â Â Â Â Â
ALK_49	Serine/threonine-protein kinase AKT	AKT1	P31749	CHEMBL4282	Kinase	0.0312266	36 / 0Â Â Â Â Â
ALK_49	Alkaline phosphatase, tissue-nonspecific isozyme	ALPL	P05186	CHEMBL5979	Enzyme	0.0312266	60 / 0Â Â Â Â Â
ALK_49	Dual specificty protein kinase CLK1 (by homology)	CLK1	P49759	CHEMBL4224	Kinase	0.0312266	100 / 0Â Â Â Â Â
ALK_49	Glutaminyl-peptide cyclotransferase	QPCT	Q16769	CHEMBL4508	Enzyme	0.0312266	65 / 0Â Â Â Â Â
ALK_49	Interferon-induced, double-stranded RNA-activated protein kinase	EIF2AK2	P19525	CHEMBL5785	Kinase	0.0312266	8 / 0Â Â Â Â Â
ALK_49	Neuronal acetylcholine receptor protein alpha-7 subunit	CHRNA7	P36544	CHEMBL2492	Ligand-gated ion channel	0.0312266	14 / 0Â Â Â Â Â
ALK_49	Testis-specific androgen-binding protein	SHBG	P04278	CHEMBL3305	Secreted protein	0.0312266	11 / 0Â Â Â Â Â
ALK_49	Kinesin-1 heavy chain/ Tyrosine-protein kinase receptor RET	RET	P07949	CHEMBL2041	Kinase	0.0312266	84 / 0Â Â Â Â Â
ALK_49	dCTP pyrophosphatase 1	DCTPP1	Q9H773	CHEMBL3769292	Enzyme	0.0312266	17 / 0Â Â Â Â Â
ALK_49	Serine/threonine-protein kinase RIPK2	RIPK2	O43353	CHEMBL5014	Kinase	0.0312266	7 / 0Â Â Â Â Â
ALK_49	Dual specificity protein phosphatase 3	DUSP3	P51452	CHEMBL2635	Phosphatase	0.0312266	18 / 0Â Â Â Â Â
ALK_49	Matrix metalloproteinase 3	MMP3	P08254	CHEMBL283	Protease	0.0312266	161 / 0Â Â Â Â Â
ALK_49	Glutaminyl-peptide cyclotransferase-like protein	QPCTL	Q9NXS2	CHEMBL3638349	Transferase	0.0312266	7 / 0Â Â Â Â Â
ALK_49	Matrix metalloproteinase 14	MMP14	P50281	CHEMBL3869	Protease	0.0312266	26 / 0Â Â Â Â Â
ALK_49	Lysine-specific demethylase 4C	KDM4C	Q9H3R0	CHEMBL6175	Eraser	0.0312266	20 / 0Â Â Â Â Â
ALK_49	Neuronal acetylcholine receptor protein alpha-4 subunit	CHRNA4	P43681	CHEMBL1882	Ligand-gated ion channel	0.0312266	0 / 2Â Â Â Â Â
ALK_49	Neuronal acetylcholine receptor subunit alpha-3	CHRNA3	P32297	CHEMBL3068	Ligand-gated ion channel	0.0312266	0 / 1Â Â Â Â Â
ALK_49	Tyrosine-protein kinase receptor FLT3	FLT3	P36888	CHEMBL1974	Kinase	0.0312266	141 / 0Â Â Â Â Â
ALK_49	Cannabinoid receptor 1 (by homology)	CNR1	P21554	CHEMBL218	Family A G protein-coupled receptor	0.0312266	115 / 0Â Â Â Â Â
ALK_49	Cannabinoid receptor 2	CNR2	P34972	CHEMBL253	Family A G protein-coupled receptor	0.0312266	97 / 0Â Â Â Â Â
ALK_49	Thyroid hormone receptor beta-1	THRB	P10828	CHEMBL1947	Nuclear receptor	0.0312266	8 / 0Â Â Â Â Â
ALK_49	TGF-beta receptor type I	TGFBR1	P36897	CHEMBL4439	Kinase	0.0312266	74 / 0Â Â Â Â Â
ALK_49	Aldehyde dehydrogenase	ALDH2	P05091	CHEMBL1935	Oxidoreductase	0.0312266	5 / 0Â Â Â Â Â
ALK_49	Interleukin-1 receptor-associated kinase 4	IRAK4	Q9NWZ3	CHEMBL3778	Kinase	0.0312266	32 / 0Â Â Â Â Â
ALK_49	Huntingtin	HTT	P42858	CHEMBL5514	Unclassified protein	0.0312266	4 / 0Â Â Â Â Â
ALK_49	Cyclooxygenase-1	PTGS1	P23219	CHEMBL221	Oxidoreductase	0.0312266	45 / 0Â Â Â Â Â
ALK_49	Alpha-1d adrenergic receptor	ADRA1D	P25100	CHEMBL223	Family A G protein-coupled receptor	0.0312266	36 / 0Â Â Â Â Â
ALK_49	Induced myeloid leukemia cell differentiation protein Mcl-1	MCL1	Q07820	CHEMBL4361	Other cytosolic protein	0.0312266	43 / 0Â Â Â Â Â
ALK_49	Rho-associated protein kinase	ROCK2 ROCK1	O75116 Q13464	CHEMBL2111459	Kinase	0.0312266	5 / 0Â Â Â Â Â
ALK_49	Serotonin 2b (5-HT2b) receptor	HTR2B	P41595	CHEMBL1833	Family A G protein-coupled receptor	0.0312266	35 / 0Â Â Â Â Â
ALK_49	Tubulin beta-1 chain	TUBB1	Q9H4B7	CHEMBL1915	Structural protein	0.0312266	21 / 0Â Â Â Â Â
ALK_51	Hydroxycarboxylic acid receptor 2	HCAR2	Q8TDS4	CHEMBL3785	Family A G protein-coupled receptor	0.999487	6 / 1Â Â Â Â Â
ALK_51	D-aspartate oxidase	DDO	Q99489	CHEMBL5887	Oxidoreductase	0.0544879	1 / 1Â Â Â Â Â
ALK_51	NAD-dependent deacetylase sirtuin 3	SIRT3	Q9NTG7	CHEMBL4461	Eraser	0.0339707	0 / 1Â Â Â Â Â
ALK_51	NAD-dependent deacetylase sirtuin 2	SIRT2	Q8IXJ6	CHEMBL4462	Eraser	0.0339707	0 / 1Â Â Â Â Â
ALK_51	Solute carrier family 22 member 6 (by homology)	SLC22A6	Q4U2R8	CHEMBL1641347	Electrochemical transporter	0.0238327	2 / 0Â Â Â Â Â
ALK_51	Tyrosine-protein kinase FYN	FYN	P06241	CHEMBL1841	Kinase	0.0238327	1 / 0Â Â Â Â Â
ALK_51	Tyrosine-protein kinase LCK	LCK	P06239	CHEMBL258	Kinase	0.0238327	1 / 0Â Â Â Â Â
ALK_52	Dual specificity phosphatase Cdc25A	CDC25A	P30304	CHEMBL3775	Phosphatase	0.0893705	0 / 1Â Â Â Â Â
ALK_52	Tryptophan 2,3-dioxygenase (by homology)	TDO2	P48775	CHEMBL2140	Enzyme	0.08057	1 / 0Â Â Â Â Â
ALK_52	Hydroxycarboxylic acid receptor 2 (by homology)	HCAR2	Q8TDS4	CHEMBL3785	Family A G protein-coupled receptor	0.0717872	41 / 0Â Â Â Â Â
ALK_52	Cyclooxygenase-2	PTGS2	P35354	CHEMBL230	Oxidoreductase	0.0717872	13 / 38Â Â Â Â Â
ALK_52	Poly [ADP-ribose] polymerase 2 (by homology)	PARP2	Q9UGN5	CHEMBL5366	Enzyme	0.0717872	4 / 0Â Â Â Â Â
ALK_52	Palmitoleoyl-protein carboxylesterase NOTUM	NOTUM	Q6P988	CHEMBL3714531	Hydrolase	0.0717872	42 / 0Â Â Â Â Â
ALK_52	Heat shock protein HSP 90-alpha	HSP90AA1	P07900	CHEMBL3880	Other cytosolic protein	0.0717872	2 / 0Â Â Â Â Â
ALK_52	Calpain 2	CAPN2	P17655	CHEMBL2382	Protease	0.0717872	2 / 0Â Â Â Â Â
ALK_52	Calpain 1	CAPN1	P07384	CHEMBL3891	Protease	0.0717872	2 / 0Â Â Â Â Â
ALK_52	Serine/threonine-protein kinase PLK1	PLK1	P53350	CHEMBL3024	Kinase	0.0717872	0 / 7Â Â Â Â Â
ALK_52	Lysine-specific demethylase 2A	KDM2A	Q9Y2K7	CHEMBL1938210	Eraser	0.0717872	6 / 0Â Â Â Â Â
ALK_52	Histone lysine demethylase PHF8	PHF8	Q9UPP1	CHEMBL1938212	Eraser	0.0717872	4 / 0Â Â Â Â Â
ALK_52	Egl nine homolog 1	EGLN1	Q9GZT9	CHEMBL5697	Oxidoreductase	0.0717872	5 / 0Â Â Â Â Â
ALK_52	Casein kinase II alpha	CSNK2A1	P68400	CHEMBL3629	Kinase	0.0717872	9 / 2Â Â Â Â Â
ALK_52	Mast cell carboxypeptidase A	CPA3	P15088	CHEMBL2645	Protease	0.0717872	3 / 0Â Â Â Â Â
ALK_52	Norepinephrine transporter	SLC6A2	P23975	CHEMBL222	Electrochemical transporter	0.0717872	0 / 14Â Â Â Â Â
ALK_52	Egl nine homolog 3	EGLN3	Q9H6Z9	CHEMBL5705	Enzyme	0.0717872	4 / 0Â Â Â Â Â
ALK_53	Hydroxycarboxylic acid receptor 2	HCAR2	Q8TDS4	CHEMBL3785	Family A G protein-coupled receptor	0.0743165	0 / 1Â Â Â Â Â
ALK_53	D-aspartate oxidase	DDO	Q99489	CHEMBL5887	Oxidoreductase	0.0443083	0 / 1Â Â Â Â Â
BZ_268	Tyrosinase	TYR	P14679	CHEMBL1973	Oxidoreductase	0.0489529	5 / 14Â Â Â Â Â
BZ_268	Beta-glucocerebrosidase	GBA	P04062	CHEMBL2179	Enzyme	0.0489529	6 / 0Â Â Â Â Â
BZ_268	Adenosine kinase	ADK	P55263	CHEMBL3589	Enzyme	0.0489529	50 / 0Â Â Â Â Â
BZ_268	Cytidine deaminase	CDA	P32320	CHEMBL4502	Enzyme	0.0489529	25 / 0Â Â Â Â Â
BZ_268	Adenosylhomocysteinase	AHCY	P23526	CHEMBL2664	Enzyme	0.0489529	96 / 0Â Â Â Â Â
BZ_268	Sodium/glucose cotransporter 2	SLC5A2	P31639	CHEMBL3884	Electrochemical transporter	0.0489529	51 / 53Â Â Â Â Â
BZ_268	Adenosine A2a receptor	ADORA2A	P29274	CHEMBL251	Family A G protein-coupled receptor	0.0489529	143 / 0Â Â Â Â Â
BZ_268	Adenosine A3 receptor	ADORA3	P0DMS8	CHEMBL256	Family A G protein-coupled receptor	0.0489529	117 / 0Â Â Â Â Â
BZ_268	Glutathione S-transferase Pi	GSTP1	P09211	CHEMBL3902	Enzyme	0.0489529	2 / 0Â Â Â Â Â
BZ_268	Glutathione S-transferase Mu 2	GSTM2	P28161	CHEMBL4589	Enzyme	0.0489529	2 / 0Â Â Â Â Â
BZ_268	Bifunctional protein NCOAT	OGA	O60502	CHEMBL5921	Enzyme	0.0489529	30 / 0Â Â Â Â Â
BZ_268	Thymidine kinase, cytosolic	TK1	P04183	CHEMBL2883	Transferase	0.0489529	13 / 0Â Â Â Â Â
BZ_268	Sodium/glucose cotransporter 1	SLC5A1	P13866	CHEMBL4979	Electrochemical transporter	0.0489529	29 / 32Â Â Â Â Â
BZ_268	Alpha-L-fucosidase I	FUCA1	P04066	CHEMBL4176	Enzyme	0.0489529	20 / 0Â Â Â Â Â
BZ_268	Thymidylate synthase (by homology)	TYMS	P04818	CHEMBL1952	Transferase	0.0489529	2 / 0Â Â Â Â Â
BZ_268	CDK9/cyclin T1	CDK9 CCNT1	P50750 O60563	CHEMBL2111389	Other cytosolic protein	0.0489529	1 / 0Â Â Â Â Â
BZ_268	Histone deacetylase 1	HDAC1	Q13547	CHEMBL325	Eraser	0.0489529	1 / 0Â Â Â Â Â
BZ_268	Casein kinase II alpha	CSNK2A1	P68400	CHEMBL3629	Kinase	0.0489529	2 / 0Â Â Â Â Â
BZ_268	Low affinity sodium-glucose cotransporter	SLC5A4	Q9NY91	CHEMBL1770047	Electrochemical transporter	0.0489529	5 / 16Â Â Â Â Â
BZ_268	Purine nucleoside phosphorylase	PNP	P00491	CHEMBL4338	Enzyme	0.0489529	18 / 0Â Â Â Â Â
BZ_268	Carbonic anhydrase I	CA1	P00915	CHEMBL261	Lyase	0.0489529	65 / 6Â Â Â Â Â
BZ_268	Carbonic anhydrase XII	CA12	O43570	CHEMBL3242	Lyase	0.0489529	49 / 9Â Â Â Â Â
BZ_268	Carbonic anhydrase IX	CA9	Q16790	CHEMBL3594	Lyase	0.0489529	49 / 9Â Â Â Â Â
BZ_268	D-amino-acid oxidase	DAO	P14920	CHEMBL5485	Enzyme	0.0489529	29 / 0Â Â Â Â Â
BZ_268	Epidermal growth factor receptor erbB1	EGFR	P00533	CHEMBL203	Kinase	0.0489529	6 / 0Â Â Â Â Â
BZ_268	Indoleamine 2,3-dioxygenase	IDO1	P14902	CHEMBL4685	Enzyme	0.0489529	4 / 0Â Â Â Â Â
BZ_268	Lysosomal alpha-glucosidase	GAA	P10253	CHEMBL2608	Hydrolase	0.0489529	4 / 0Â Â Â Â Â
BZ_268	78 kDa glucose-regulated protein	HSPA5	P11021	CHEMBL1781865	Unclassified protein	0.0489529	4 / 0Â Â Â Â Â
BZ_268	Heat shock cognate 71 kDa protein	HSPA8	P11142	CHEMBL1275223	Other cytosolic protein	0.0489529	9 / 0Â Â Â Â Â
BZ_268	Aldose reductase (by homology)	AKR1B1	P15121	CHEMBL1900	Enzyme	0.0489529	8 / 5Â Â Â Â Â
BZ_268	Glycine receptor subunit alpha-1	GLRA1	P23415	CHEMBL5845	Ligand-gated ion channel	0.0489529	6 / 0Â Â Â Â Â
BZ_268	Glycine receptor subunit alpha-2	GLRA2	P23416	CHEMBL5871	Ligand-gated ion channel	0.0489529	5 / 0Â Â Â Â Â
BZ_268	Lysine-specific demethylase 4D-like	KDM4E	B2RXH2	CHEMBL1293226	Eraser	0.0489529	3 / 0Â Â Â Â Â
BZ_268	Carbonic anhydrase II	CA2	P00918	CHEMBL205	Lyase	0.0489529	70 / 1Â Â Â Â Â
BZ_268	Glyceraldehyde-3-phosphate dehydrogenase liver	GAPDH	P04406	CHEMBL2284	Oxidoreductase	0.0489529	2 / 0Â Â Â Â Â
BZ_268	Adenosine deaminase (by homology)	ADA	P00813	CHEMBL1910	Hydrolase	0.0489529	10 / 0Â Â Â Â Â
BZ_268	Adenosine A2b receptor	ADORA2B	P29275	CHEMBL255	Family A G protein-coupled receptor	0.0489529	8 / 0Â Â Â Â Â
BZ_268	Estrogen receptor beta	ESR2	Q92731	CHEMBL242	Nuclear receptor	0.0489529	4 / 0Â Â Â Â Â
BZ_268	Prostaglandin E synthase	PTGES	O14684	CHEMBL5658	Enzyme	0.0489529	4 / 0Â Â Â Â Â
BZ_268	Aldo-keto reductase family 1 member C1	AKR1C1	Q04828	CHEMBL5905	Enzyme	0.0489529	1 / 0Â Â Â Â Â
BZ_268	Thrombin	F2	P00734	CHEMBL204	Protease	0.0489529	2 / 0Â Â Â Â Â
BZ_54	Tyrosyl-DNA phosphodiesterase 1	TDP1	Q9NUW8	CHEMBL1075138	Enzyme	0.0978745	0 / 2Â Â Â Â Â
BZ_54	Epoxide hydratase	EPHX2	P34913	CHEMBL2409	Protease	0.0978745	0 / 3Â Â Â Â Â
BZ_54	Tyrosinase	TYR	P14679	CHEMBL1973	Oxidoreductase	0.0978745	0 / 14Â Â Â Â Â
BZ_54	Low affinity sodium-glucose cotransporter	SLC5A4	Q9NY91	CHEMBL1770047	Electrochemical transporter	0.0978745	0 / 20Â Â Â Â Â
BZ_54	Sodium/glucose cotransporter 2	SLC5A2	P31639	CHEMBL3884	Electrochemical transporter	0.0978745	0 / 81Â Â Â Â Â
BZ_54	Steroid 5-alpha-reductase 1	SRD5A1	P18405	CHEMBL1787	Oxidoreductase	0.0978745	0 / 1Â Â Â Â Â
BZ_54	Maltase-glucoamylase	MGAM	O43451	CHEMBL2074	Hydrolase	0.0978745	3 / 0Â Â Â Â Â
BZ_54	Vascular endothelial growth factor receptor 2	KDR	P35968	CHEMBL279	Kinase	0.0978745	2 / 0Â Â Â Â Â
BZ_54	Phospholipase A2 group 1VB	PLA2G4B	P0C869	CHEMBL4136	Enzyme	0.0978745	0 / 17Â Â Â Â Â
BZ_54	Protein-tyrosine phosphatase 1B	PTPN1	P18031	CHEMBL335	Phosphatase	0.0978745	2 / 8Â Â Â Â Â
BZ_54	Heat shock protein HSP 90-alpha	HSP90AA1	P07900	CHEMBL3880	Other cytosolic protein	0.0978745	0 / 5Â Â Â Â Â
BZ_56	Tyrosinase	TYR	P14679	CHEMBL1973	Oxidoreductase	0.100579	6 / 14Â Â Â Â Â
BZ_56	Adenosine deaminase	ADA	P00813	CHEMBL1910	Hydrolase	0.100579	12 / 0Â Â Â Â Â
BZ_56	Adenosine kinase	ADK	P55263	CHEMBL3589	Enzyme	0.100579	51 / 0Â Â Â Â Â
BZ_56	Adenosine A2a receptor (by homology)	ADORA2A	P29274	CHEMBL251	Family A G protein-coupled receptor	0.100579	111 / 0Â Â Â Â Â
BZ_56	Thymidine kinase, cytosolic	TK1	P04183	CHEMBL2883	Transferase	0.100579	8 / 0Â Â Â Â Â
BZ_56	Purine nucleoside phosphorylase	PNP	P00491	CHEMBL4338	Enzyme	0.100579	45 / 0Â Â Â Â Â
BZ_56	Adenosine A3 receptor	ADORA3	P0DMS8	CHEMBL256	Family A G protein-coupled receptor	0.100579	87 / 0Â Â Â Â Â
BZ_56	Dipeptidyl peptidase IV	DPP4	P27487	CHEMBL284	Protease	0.100579	3 / 0Â Â Â Â Â
BZ_56	Sodium/glucose cotransporter 2	SLC5A2	P31639	CHEMBL3884	Electrochemical transporter	0.100579	53 / 72Â Â Â Â Â
BZ_56	MAP kinase ERK2	MAPK1	P28482	CHEMBL4040	Kinase	0.100579	1 / 0Â Â Â Â Â
BZ_56	Cytidine deaminase	CDA	P32320	CHEMBL4502	Enzyme	0.100579	31 / 0Â Â Â Â Â
BZ_56	Adenosylhomocysteinase	AHCY	P23526	CHEMBL2664	Enzyme	0.100579	60 / 0Â Â Â Â Â
BZ_56	Alpha-L-fucosidase I	FUCA1	P04066	CHEMBL4176	Enzyme	0.100579	19 / 0Â Â Â Â Â
BZ_56	Steroid 5-alpha-reductase 1	SRD5A1	P18405	CHEMBL1787	Oxidoreductase	0.100579	0 / 1Â Â Â Â Â
BZ_56	Aldose reductase	AKR1B1	P15121	CHEMBL1900	Enzyme	0.100579	40 / 8Â Â Â Â Â
BZ_56	Heat shock cognate 71 kDa protein	HSPA8	P11142	CHEMBL1275223	Other cytosolic protein	0.100579	8 / 0Â Â Â Â Â
BZ_56	Rhodopsin kinase	GRK1	Q15835	CHEMBL5607	Kinase	0.100579	1 / 0Â Â Â Â Â
BZ_56	Thymidylate synthase (by homology)	TYMS	P04818	CHEMBL1952	Transferase	0.100579	1 / 0Â Â Â Â Â
BZ_56	Glycogen synthase kinase-3 beta	GSK3B	P49841	CHEMBL262	Kinase	0.100579	1 / 0Â Â Â Â Â
BZ_56	Cyclin-dependent kinase 1/cyclin B1	CDK1 CCNB1	P06493 P14635	CHEMBL1907602	Other cytosolic protein	0.100579	2 / 0Â Â Â Â Â
BZ_56	Cyclin-dependent kinase 2/cyclin A	CDK2 CCNA1 CCNA2	P24941 P78396 P20248	CHEMBL2094128	Other cytosolic protein	0.100579	3 / 0Â Â Â Â Â
BZ_56	Bifunctional protein NCOAT	OGA	O60502	CHEMBL5921	Enzyme	0.100579	41 / 0Â Â Â Â Â
BZ_56	78 kDa glucose-regulated protein	HSPA5	P11021	CHEMBL1781865	Unclassified protein	0.100579	2 / 0Â Â Â Â Â
BZ_56	Protein-tyrosine phosphatase 1B	PTPN1	P18031	CHEMBL335	Phosphatase	0.100579	29 / 7Â Â Â Â Â
BZ_56	Glutamate carboxypeptidase II	FOLH1	Q04609	CHEMBL1892	Protease	0.100579	26 / 0Â Â Â Â Â
BZ_56	Serine/threonine-protein kinase PIM1	PIM1	P11309	CHEMBL2147	Kinase	0.100579	1 / 0Â Â Â Â Â
BZ_56	Induced myeloid leukemia cell differentiation protein Mcl-1	MCL1	Q07820	CHEMBL4361	Other cytosolic protein	0.100579	2 / 0Â Â Â Â Â
BZ_56	Sodium/glucose cotransporter 1	SLC5A1	P13866	CHEMBL4979	Electrochemical transporter	0.100579	26 / 47Â Â Â Â Â
BZ_56	Glyceraldehyde-3-phosphate dehydrogenase liver	GAPDH	P04406	CHEMBL2284	Oxidoreductase	0.100579	3 / 0Â Â Â Â Â
BZ_56	Muscle glycogen phosphorylase	PYGM	P11217	CHEMBL3526	Enzyme	0.100579	9 / 0Â Â Â Â Â
BZ_56	CDK9/cyclin T1	CDK9 CCNT1	P50750 O60563	CHEMBL2111389	Other cytosolic protein	0.100579	1 / 0Â Â Â Â Â
BZ_56	Casein kinase II alpha	CSNK2A1	P68400	CHEMBL3629	Kinase	0.100579	2 / 0Â Â Â Â Â
BZ_56	Indoleamine 2,3-dioxygenase	IDO1	P14902	CHEMBL4685	Enzyme	0.100579	1 / 0Â Â Â Â Â
BZ_56	Beta-glucocerebrosidase	GBA	P04062	CHEMBL2179	Enzyme	0.100579	9 / 0Â Â Â Â Â
BZ_56	Lysosomal alpha-glucosidase	GAA	P10253	CHEMBL2608	Hydrolase	0.100579	5 / 0Â Â Â Â Â
BZ_56	Thrombin	F2	P00734	CHEMBL204	Protease	0.100579	6 / 0Â Â Â Â Â
BZ_56	D-amino-acid oxidase	DAO	P14920	CHEMBL5485	Enzyme	0.100579	7 / 0Â Â Â Â Â
BZ_56	Prostaglandin E synthase	PTGES	O14684	CHEMBL5658	Enzyme	0.100579	5 / 0Â Â Â Â Â
BZ_56	Epoxide hydratase	EPHX2	P34913	CHEMBL2409	Protease	0.100579	1 / 1Â Â Â Â Â
BZ_56	Beta-hexosaminidase subunit alpha	HEXA	P06865	CHEMBL1250415	Enzyme	0.100579	1 / 0Â Â Â Â Â
BZ_56	Beta-N-acetyl-D-hexosaminidase-A/B	HEXB	P07686	CHEMBL5877	Enzyme	0.100579	1 / 0Â Â Â Â Â
BZ_56	Lysine-specific demethylase 4D-like	KDM4E	B2RXH2	CHEMBL1293226	Eraser	0.100579	5 / 0Â Â Â Â Â
BZ_56	Thymidylate kinase	DTYMK	P23919	CHEMBL4388	Transferase	0.100579	1 / 0Â Â Â Â Â
BZ_56	Gamma-glutamyl hydrolase	GGH	Q92820	CHEMBL2223	Protease	0.100579	1 / 0Â Â Â Â Â
BZ_56	Maltase-glucoamylase	MGAM	O43451	CHEMBL2074	Hydrolase	0.100579	18 / 0Â Â Â Â Â
BZ_56	Cyclin-dependent kinase 4/cyclin D1	CCND1 CDK4	P24385 P11802	CHEMBL1907601	Kinase	0.100579	1 / 0Â Â Â Â Â
BZ_56	Carbonic anhydrase XIV	CA14	Q9ULX7	CHEMBL3510	Lyase	0.100579	18 / 0Â Â Â Â Â
BZ_56	Low affinity sodium-glucose cotransporter	SLC5A4	Q9NY91	CHEMBL1770047	Electrochemical transporter	0.100579	4 / 18Â Â Â Â Â
BZ_58	Galectin-3	LGALS3	P17931	CHEMBL4531	Other cytosolic protein	0.111502	4 / 1Â Â Â Â Â
BZ_58	Galectin-9	LGALS9	O00182	CHEMBL5474	Other cytosolic protein	0.111502	2 / 1Â Â Â Â Â
BZ_58	Sodium/glucose cotransporter 2	SLC5A2	P31639	CHEMBL3884	Electrochemical transporter	0.111502	404 / 96Â Â Â Â Â
BZ_58	Aldose reductase	AKR1B1	P15121	CHEMBL1900	Enzyme	0.111502	102 / 1Â Â Â Â Â
BZ_58	Squalene monooxygenase (by homology)	SQLE	Q14534	CHEMBL3592	Enzyme	0.111502	0 / 11Â Â Â Â Â
BZ_58	Bifunctional protein NCOAT	OGA	O60502	CHEMBL5921	Enzyme	0.111502	44 / 0Â Â Â Â Â
BZ_58	Cyclin-dependent kinase 2/cyclin A	CDK2 CCNA1 CCNA2	P24941 P78396 P20248	CHEMBL2094128	Other cytosolic protein	0.111502	7 / 0Â Â Â Â Â
BZ_58	Adenosine A1 receptor (by homology)	ADORA1	P30542	CHEMBL226	Family A G protein-coupled receptor	0.111502	607 / 0Â Â Â Â Â
BZ_58	Adenosine A2a receptor (by homology)	ADORA2A	P29274	CHEMBL251	Family A G protein-coupled receptor	0.111502	387 / 0Â Â Â Â Â
BZ_58	AMY1C	AMY1A	P04745	CHEMBL2478	Enzyme	0.111502	0 / 1Â Â Â Â Â
BZ_58	Plasminogen activator inhibitor-1	SERPINE1	P05121	CHEMBL3475	Secreted protein	0.111502	0 / 9Â Â Â Â Â
BZ_58	Adenosine kinase	ADK	P55263	CHEMBL3589	Enzyme	0.111502	112 / 0Â Â Â Â Â
BZ_58	Glyceraldehyde-3-phosphate dehydrogenase liver	GAPDH	P04406	CHEMBL2284	Oxidoreductase	0.111502	5 / 0Â Â Â Â Â
BZ_58	Adenosine A3 receptor	ADORA3	P0DMS8	CHEMBL256	Family A G protein-coupled receptor	0.111502	291 / 0Â Â Â Â Â
BZ_58	Lysosomal alpha-glucosidase	GAA	P10253	CHEMBL2608	Hydrolase	0.111502	6 / 0Â Â Â Â Â
BZ_58	Thymidine kinase, cytosolic	TK1	P04183	CHEMBL2883	Transferase	0.111502	8 / 0Â Â Â Â Â
BZ_58	Carbonic anhydrase XIV	CA14	Q9ULX7	CHEMBL3510	Lyase	0.111502	24 / 0Â Â Â Â Â
BZ_58	Heat shock cognate 71 kDa protein	HSPA8	P11142	CHEMBL1275223	Other cytosolic protein	0.111502	10 / 0Â Â Â Â Â
BZ_58	Vascular endothelial growth factor A	VEGFA	P15692	CHEMBL1783	Secreted protein	0.111502	0 / 2Â Â Â Â Â
BZ_58	Acidic fibroblast growth factor	FGF1	P05230	CHEMBL2120	Secreted protein	0.111502	0 / 2Â Â Â Â Â
BZ_58	Basic fibroblast growth factor	FGF2	P09038	CHEMBL3107	Secreted protein	0.111502	0 / 2Â Â Â Â Â
BZ_58	Beta-glucocerebrosidase	GBA	P04062	CHEMBL2179	Enzyme	0.111502	35 / 0Â Â Â Â Â
BZ_58	Beta-mannosidase	MANBA	O00462	CHEMBL3903	Enzyme	0.111502	2 / 0Â Â Â Â Â
BZ_58	Protein-tyrosine phosphatase 1B	PTPN1	P18031	CHEMBL335	Phosphatase	0.111502	22 / 7Â Â Â Â Â
BZ_58	Equilibrative nucleoside transporter 1	SLC29A1	Q99808	CHEMBL1997	Electrochemical transporter	0.111502	77 / 0Â Â Â Â Â
BZ_58	Sodium/glucose cotransporter 1	SLC5A1	P13866	CHEMBL4979	Electrochemical transporter	0.111502	133 / 40Â Â Â Â Â
BZ_58	Hexokinase type II	HK2	P52789	CHEMBL2640	Enzyme	0.111502	8 / 0Â Â Â Â Â
BZ_58	Hexokinase type I	HK1	P19367	CHEMBL2688	Enzyme	0.111502	7 / 0Â Â Â Â Â
BZ_58	Rhodopsin kinase	GRK1	Q15835	CHEMBL5607	Kinase	0.111502	1 / 0Â Â Â Â Â
BZ_58	Carbonic anhydrase VII	CA7	P43166	CHEMBL2326	Lyase	0.111502	16 / 0Â Â Â Â Â
BZ_58	Carbonic anhydrase XIII	CA13	Q8N1Q1	CHEMBL3912	Lyase	0.111502	11 / 0Â Â Â Â Â
BZ_58	T-cell protein-tyrosine phosphatase	PTPN2	P17706	CHEMBL3807	Phosphatase	0.111502	3 / 3Â Â Â Â Â
BZ_58	Liver glycogen phosphorylase	PYGL	P06737	CHEMBL2568	Enzyme	0.111502	73 / 0Â Â Â Â Â
BZ_58	Cytidine deaminase	CDA	P32320	CHEMBL4502	Enzyme	0.111502	24 / 0Â Â Â Â Â
BZ_58	Norepinephrine transporter	SLC6A2	P23975	CHEMBL222	Electrochemical transporter	0.111502	0 / 1Â Â Â Â Â
BZ_58	78 kDa glucose-regulated protein	HSPA5	P11021	CHEMBL1781865	Unclassified protein	0.111502	8 / 0Â Â Â Â Â
BZ_58	Epidermal growth factor receptor erbB1	EGFR	P00533	CHEMBL203	Kinase	0.111502	18 / 0Â Â Â Â Â
BZ_58	Adenosine deaminase	ADA	P00813	CHEMBL1910	Hydrolase	0.111502	10 / 0Â Â Â Â Â
BZ_58	c-Jun N-terminal kinase 3	MAPK10	P53779	CHEMBL2637	Kinase	0.111502	1 / 0Â Â Â Â Â
BZ_58	Cyclin-dependent kinase 1	CDK1	P06493	CHEMBL308	Kinase	0.111502	2 / 0Â Â Â Â Â
BZ_58	Aldo-keto reductase family 1 member C1	AKR1C1	Q04828	CHEMBL5905	Enzyme	0.111502	3 / 0Â Â Â Â Â
BZ_58	Cyclin-dependent kinase 1/cyclin B1	CDK1 CCNB1	P06493 P14635	CHEMBL1907602	Other cytosolic protein	0.111502	3 / 0Â Â Â Â Â
BZ_58	Sodium/nucleoside cotransporter 2	SLC28A2	O43868	CHEMBL5780	Electrochemical transporter	0.111502	9 / 0Â Â Â Â Â
BZ_58	Adenosylhomocysteinase	AHCY	P23526	CHEMBL2664	Enzyme	0.111502	69 / 0Â Â Â Â Â
BZ_58	Muscle glycogen phosphorylase	PYGM	P11217	CHEMBL3526	Enzyme	0.111502	32 / 0Â Â Â Â Â
BZ_58	Neprilysin	MME	P08473	CHEMBL1944	Protease	0.111502	32 / 0Â Â Â Â Â
BZ_58	Purine nucleoside phosphorylase	PNP	P00491	CHEMBL4338	Enzyme	0.111502	86 / 0Â Â Â Â Â
BZ_58	MAP kinase ERK2	MAPK1	P28482	CHEMBL4040	Kinase	0.111502	9 / 0Â Â Â Â Â
BZ_58	Adenosine A2b receptor	ADORA2B	P29275	CHEMBL255	Family A G protein-coupled receptor	0.111502	27 / 0Â Â Â Â Â
BZ_58	G-protein coupled receptor 35	GPR35	Q9HC97	CHEMBL1293267	Family A G protein-coupled receptor	0.111502	40 / 0Â Â Â Â Â
BZ_58	Glutamate carboxypeptidase II	FOLH1	Q04609	CHEMBL1892	Protease	0.111502	34 / 0Â Â Â Â Â
BZ_58	Glutathione S-transferase Pi	GSTP1	P09211	CHEMBL3902	Enzyme	0.111502	4 / 0Â Â Â Â Â
BZ_58	Glutathione S-transferase Mu 2	GSTM2	P28161	CHEMBL4589	Enzyme	0.111502	4 / 0Â Â Â Â Â
BZ_58	Uridine phosphorylase 1 (by homology)	UPP1	Q16831	CHEMBL4811	Enzyme	0.111502	12 / 0Â Â Â Â Â
BZ_58	Dual specificity mitogen-activated protein kinase kinase 1	MAP2K1	Q02750	CHEMBL3587	Kinase	0.111502	55 / 0Â Â Â Â Â
BZ_58	Histone deacetylase 1	HDAC1	Q13547	CHEMBL325	Eraser	0.111502	6 / 0Â Â Â Â Â
BZ_58	Dual specificity phosphatase Cdc25A	CDC25A	P30304	CHEMBL3775	Phosphatase	0.111502	7 / 0Â Â Â Â Â
BZ_58	Thrombin	F2	P00734	CHEMBL204	Protease	0.111502	7 / 0Â Â Â Â Â
BZ_58	Induced myeloid leukemia cell differentiation protein Mcl-1	MCL1	Q07820	CHEMBL4361	Other cytosolic protein	0.111502	19 / 0Â Â Â Â Â
BZ_58	Endothelin receptor ET-A	EDNRA	P25101	CHEMBL252	Family A G protein-coupled receptor	0.111502	40 / 0Â Â Â Â Â
BZ_58	Glycogen synthase kinase-3 beta	GSK3B	P49841	CHEMBL262	Kinase	0.111502	13 / 0Â Â Â Â Â
BZ_59	Retinoic acid receptor beta	RARB	P10826	CHEMBL2008	Nuclear receptor	0.0604246	0 / 52Â Â Â Â Â
BZ_59	Retinoic acid receptor alpha	RARA	P10276	CHEMBL2055	Nuclear receptor	0.0604246	0 / 36Â Â Â Â Â
BZ_59	Leucine-rich repeat serine/threonine-protein kinase 2	LRRK2	Q5S007	CHEMBL1075104	Kinase	0.0604246	103 / 0Â Â Â Â Â
BZ_59	Voltage-gated N-type calcium channel alpha-1B subunit	CACNA1B	Q00975	CHEMBL4478	Voltage-gated ion channel	0.0604246	28 / 0Â Â Â Â Â
BZ_59	Serotonin transporter	SLC6A4	P31645	CHEMBL228	Electrochemical transporter	0.0604246	59 / 37Â Â Â Â Â
BZ_59	P2X purinoceptor 7	P2RX7	Q99572	CHEMBL4805	Ligand-gated ion channel	0.0604246	509 / 0Â Â Â Â Â
BZ_59	Steroid 5-alpha-reductase 2	SRD5A2	P31213	CHEMBL1856	Oxidoreductase	0.0604246	2 / 27Â Â Â Â Â
BZ_59	GABA receptor alpha-1 subunit	GABRA1	P14867	CHEMBL1962	Ligand-gated ion channel	0.0604246	29 / 0Â Â Â Â Â
BZ_59	GABA receptor alpha-5 subunit	GABRA5	P31644	CHEMBL5112	Ligand-gated ion channel	0.0604246	27 / 0Â Â Â Â Â
BZ_59	Endothelin-converting enzyme 2	ECE2	O60344	CHEMBL5890	Protease	0.0604246	1 / 0Â Â Â Â Â
BZ_59	Toll-like receptor (TLR7/TLR9)	TLR9	Q9NR96	CHEMBL5804	Toll-like and Il-1 receptors	0.0604246	30 / 0Â Â Â Â Â
BZ_59	GABA-A receptor; alpha-3/beta-3/gamma-2	GABRB3 GABRA3 GABRG2	P28472 P34903 P18507	CHEMBL2094120	Ligand-gated ion channel	0.0604246	174 / 0Â Â Â Â Â
BZ_59	GABA-A receptor; alpha-1/beta-3/gamma-2	GABRB3 GABRG2 GABRA1	P28472 P18507 P14867	CHEMBL2094121	Ligand-gated ion channel	0.0604246	157 / 0Â Â Â Â Â
BZ_59	GABA-A receptor; alpha-5/beta-3/gamma-2	GABRB3 GABRG2 GABRA5	P28472 P18507 P31644	CHEMBL2094122	Ligand-gated ion channel	0.0604246	170 / 0Â Â Â Â Â
BZ_59	GABA-A receptor; alpha-2/beta-3/gamma-2	GABRA2 GABRB3 GABRG2	P47869 P28472 P18507	CHEMBL2094130	Ligand-gated ion channel	0.0604246	156 / 0Â Â Â Â Â
BZ_59	Nuclear receptor subfamily 1 group D member 1	NR1D1	P20393	CHEMBL1961783	Nuclear receptor	0.0604246	8 / 0Â Â Â Â Â
BZ_59	Dopamine transporter	SLC6A3	Q01959	CHEMBL238	Electrochemical transporter	0.0604246	86 / 59Â Â Â Â Â
BZ_59	Orexin receptor 2	HCRTR2	O43614	CHEMBL4792	Family A G protein-coupled receptor	0.0604246	806 / 0Â Â Â Â Â
BZ_59	Orexin receptor 1	HCRTR1	O43613	CHEMBL5113	Family A G protein-coupled receptor	0.0604246	668 / 0Â Â Â Â Â
BZ_59	Cyclin-dependent kinase 2/cyclin E	CCNE2 CDK2 CCNE1	O96020 P24941 P24864	CHEMBL2094126	Other cytosolic protein	0.0604246	81 / 0Â Â Â Â Â
BZ_59	Gamma-secretase	PSEN2 PSENEN NCSTN APH1A PSEN1 APH1B	P49810 Q9NZ42 Q92542 Q96BI3 P49768 Q8WW43	CHEMBL2094135	Protease	0.0604246	234 / 0Â Â Â Â Â
BZ_59	Cathepsin K	CTSK	P43235	CHEMBL268	Protease	0.0604246	262 / 0Â Â Â Â Â
BZ_59	MAP kinase p38 alpha	MAPK14	Q16539	CHEMBL260	Kinase	0.0604246	501 / 0Â Â Â Â Â
BZ_59	Norepinephrine transporter	SLC6A2	P23975	CHEMBL222	Electrochemical transporter	0.0604246	35 / 22Â Â Â Â Â
BZ_59	Thrombin	F2	P00734	CHEMBL204	Protease	0.0604246	38 / 13Â Â Â Â Â
BZ_59	Cyclin-dependent kinase 1/cyclin B	CCNB3 CDK1 CCNB1 CCNB2	Q8WWL7 P06493 P14635 O95067	CHEMBL2094127	Other cytosolic protein	0.0604246	74 / 0Â Â Â Â Â
BZ_59	Prolyl endopeptidase	PREP	P48147	CHEMBL3202	Protease	0.0604246	140 / 0Â Â Â Â Â
BZ_59	Probable G-protein coupled receptor 139	GPR139	Q6DWJ6	CHEMBL3632455	Family A G protein-coupled receptor	0.0604246	19 / 0Â Â Â Â Â
BZ_59	Fibroblast activation protein alpha (by homology)	FAP	Q12884	CHEMBL4683	Protease	0.0604246	67 / 0Â Â Â Â Â
BZ_59	DNA-dependent protein kinase	PRKDC	P78527	CHEMBL3142	Kinase	0.0604246	64 / 0Â Â Â Â Â
BZ_59	GABA-A receptor; alpha-6/beta-3/gamma-2	GABRG2 GABRB3 GABRA6	P18507 P28472 Q16445	CHEMBL2095190	Ligand-gated ion channel	0.0604246	28 / 0Â Â Â Â Â
BZ_59	Melatonin receptor 1A	MTNR1A	P48039	CHEMBL1945	Family A G protein-coupled receptor	0.0604246	496 / 0Â Â Â Â Â
BZ_59	Melatonin receptor 1B	MTNR1B	P49286	CHEMBL1946	Family A G protein-coupled receptor	0.0604246	430 / 0Â Â Â Â Â
BZ_59	TGF-beta receptor type I	TGFBR1	P36897	CHEMBL4439	Kinase	0.0604246	121 / 0Â Â Â Â Â
BZ_59	Prostanoid EP3 receptor	PTGER3	P43115	CHEMBL3710	Family A G protein-coupled receptor	0.0604246	8 / 3Â Â Â Â Â
BZ_59	Prostanoid EP2 receptor	PTGER2	P43116	CHEMBL1881	Family A G protein-coupled receptor	0.0604246	22 / 4Â Â Â Â Â
BZ_59	GABA-A receptor; alpha-1/beta-2/gamma-2	GABRA1 GABRB2 GABRG2	P14867 P47870 P18507	CHEMBL2095172	Ligand-gated ion channel	0.0604246	26 / 0Â Â Â Â Â
BZ_59	GABA A receptor alpha-3/beta-2/gamma-2	GABRA3 GABRB2 GABRG2	P34903 P47870 P18507	CHEMBL2111339	Ligand-gated ion channel	0.0604246	8 / 0Â Â Â Â Â
BZ_59	GABA A receptor alpha-2/beta-2/gamma-2	GABRA2 GABRB2 GABRG2	P47869 P47870 P18507	CHEMBL2111413	Ligand-gated ion channel	0.0604246	9 / 0Â Â Â Â Â
BZ_59	Hypoxia-inducible factor 1 alpha	HIF1A	Q16665	CHEMBL4261	Transcription factor	0.0604246	6 / 0Â Â Â Â Â
BZ_59	Neurokinin 3 receptor	TACR3	P29371	CHEMBL4429	Family A G protein-coupled receptor	0.0604246	128 / 0Â Â Â Â Â
BZ_59	Cathepsin S	CTSS	P25774	CHEMBL2954	Protease	0.0604246	192 / 0Â Â Â Â Â
BZ_59	Cathepsin L	CTSL	P07711	CHEMBL3837	Protease	0.0604246	147 / 0Â Â Â Â Â
BZ_59	Cathepsin (B and K)	CTSB	P07858	CHEMBL4072	Protease	0.0604246	141 / 0Â Â Â Â Â
BZ_59	Serine-protein kinase ATM	ATM	Q13315	CHEMBL3797	Kinase	0.0604246	4 / 0Â Â Â Â Â
BZ_59	Hydroxyacid oxidase 1	HAO1	Q9UJM8	CHEMBL4229	Enzyme	0.0604246	0 / 9Â Â Â Â Â
BZ_59	Cyclin-dependent kinase 4/cyclin D	CCND3 CCND1 CDK4 CCND2	P30281 P24385 P11802 P30279	CHEMBL2095942	Other cytosolic protein	0.0604246	28 / 0Â Â Â Â Â
BZ_59	Leukocyte elastase	ELANE	P08246	CHEMBL248	Protease	0.0604246	82 / 0Â Â Â Â Â
BZ_59	Mucosa-associated lymphoid tissue lymphoma translocation protein 1	MALT1	Q9UDY8	CHEMBL3632452	Hydrolase	0.0604246	6 / 0Â Â Â Â Â
BZ_59	Phosphodiesterase 10A	PDE10A	Q9Y233	CHEMBL4409	Phosphodiesterase	0.0604246	984 / 0Â Â Â Â Â
BZ_59	c-Jun N-terminal kinase 1	MAPK8	P45983	CHEMBL2276	Kinase	0.0604246	212 / 0Â Â Â Â Â
BZ_59	c-Jun N-terminal kinase 3	MAPK10	P53779	CHEMBL2637	Kinase	0.0604246	137 / 0Â Â Â Â Â
BZ_59	Tumor necrosis factor receptor R1	TNFRSF1A	P19438	CHEMBL3378	Membrane receptor	0.0604246	16 / 0Â Â Â Â Â
BZ_59	Calpain 1	CAPN1	P07384	CHEMBL3891	Protease	0.0604246	81 / 0Â Â Â Â Â
BZ_59	Cytochrome P450 2C19	CYP2C19	P33261	CHEMBL3622	Cytochrome P450	0.0604246	23 / 0Â Â Â Â Â
BZ_59	Alpha-1b adrenergic receptor	ADRA1B	P35368	CHEMBL232	Family A G protein-coupled receptor	0.0604246	46 / 0Â Â Â Â Â
BZ_59	Neurokinin 1 receptor	TACR1	P25103	CHEMBL249	Family A G protein-coupled receptor	0.0604246	70 / 0Â Â Â Â Â
BZ_59	NAD-dependent deacetylase sirtuin 2	SIRT2	Q8IXJ6	CHEMBL4462	Eraser	0.0604246	63 / 0Â Â Â Â Â
BZ_59	Translocator protein (by homology)	TSPO	P30536	CHEMBL5742	Membrane receptor	0.0604246	403 / 0Â Â Â Â Â
BZ_59	Cytochrome P450 11B1	CYP11B1	P15538	CHEMBL1908	Cytochrome P450	0.0604246	247 / 0Â Â Â Â Â
BZ_59	Cyclin-dependent kinase 7/ cyclin H	CDK7 CCNH	P50613 P51946	CHEMBL2111288	Other cytosolic protein	0.0604246	2 / 0Â Â Â Â Â
BZ_59	Cytochrome P450 1A1	CYP1A1	P04798	CHEMBL2231	Cytochrome P450	0.0604246	7 / 0Â Â Â Â Â
BZ_59	C5a anaphylatoxin chemotactic receptor	C5AR1	P21730	CHEMBL2373	Family A G protein-coupled receptor	0.0604246	10 / 0Â Â Â Â Â
BZ_59	Cytochrome P450 11B2	CYP11B2	P19099	CHEMBL2722	Cytochrome P450	0.0604246	286 / 0Â Â Â Â Â
BZ_59	Cytochrome P450 1B1	CYP1B1	Q16678	CHEMBL4878	Cytochrome P450	0.0604246	15 / 0Â Â Â Â Â
BZ_59	Cytochrome P450 2A6	CYP2A6	P11509	CHEMBL5282	Cytochrome P450	0.0604246	5 / 0Â Â Â Â Â
BZ_59	6-phosphofructo-2-kinase/fructose-2,6-bisphosphatase 3	PFKFB3	Q16875	CHEMBL2331053	Enzyme	0.0604246	95 / 0Â Â Â Â Â
BZ_59	GABA receptor alpha-4 subunit	GABRA4	P48169	CHEMBL2472	Ligand-gated ion channel	0.0604246	2 / 0Â Â Â Â Â
BZ_59	GABA receptor alpha-3 subunit	GABRA3	P34903	CHEMBL3026	Ligand-gated ion channel	0.0604246	5 / 0Â Â Â Â Â
BZ_59	Voltage-gated potassium channel subunit Kv1.5	KCNA5	P22460	CHEMBL4306	Voltage-gated ion channel	0.0604246	135 / 0Â Â Â Â Â
BZ_59	GABA receptor alpha-2 subunit	GABRA2	P47869	CHEMBL4956	Ligand-gated ion channel	0.0604246	14 / 0Â Â Â Â Â
BZ_59	Adenosine A2a receptor (by homology)	ADORA2A	P29274	CHEMBL251	Family A G protein-coupled receptor	0.0604246	357 / 0Â Â Â Â Â
BZ_59	Signal transducer and activator of transcription 3	STAT3	P40763	CHEMBL4026	Transcription factor	0.0604246	55 / 0Â Â Â Â Â
BZ_59	Retinoic acid receptor gamma	RARG	P13631	CHEMBL2003	Nuclear receptor	0.0604246	0 / 50Â Â Â Â Â
BZ_59	Protein farnesyltransferase	FNTA FNTB	P49354 P49356	CHEMBL2094108	Enzyme	0.0604246	269 / 0Â Â Â Â Â
BZ_59	Geranylgeranyl transferase type I	PGGT1B FNTA	P53609 P49354	CHEMBL2095164	Enzyme	0.0604246	75 / 0Â Â Â Â Â
BZ_59	Cathepsin (V and K)	CTSV	O60911	CHEMBL3272	Protease	0.0604246	30 / 0Â Â Â Â Â
BZ_59	Matrix metalloproteinase 13	MMP13	P45452	CHEMBL280	Protease	0.0604246	32 / 5Â Â Â Â Â
BZ_59	Glycine transporter 1	SLC6A9	P48067	CHEMBL2337	Electrochemical transporter	0.0604246	80 / 0Â Â Â Â Â
BZ_59	Macrophage colony stimulating factor receptor	CSF1R	P07333	CHEMBL1844	Kinase	0.0604246	109 / 0Â Â Â Â Â
BZ_59	FK506-binding protein 1A	FKBP1A	P62942	CHEMBL1902	Isomerase	0.0604246	57 / 0Â Â Â Â Â
BZ_59	Regulator of G-protein signaling 8	RGS8	P57771	CHEMBL2034803	Enzyme	0.0604246	11 / 0Â Â Â Â Â
BZ_59	Phosphodiesterase 4A	PDE4A	P27815	CHEMBL254	Phosphodiesterase	0.0604246	83 / 0Â Â Â Â Â
BZ_59	Ribosomal protein S6 kinase alpha 2	RPS6KA2	Q15349	CHEMBL3906	Kinase	0.0604246	9 / 0Â Â Â Â Â
BZ_59	Chymase	CMA1	P23946	CHEMBL4068	Protease	0.0604246	42 / 0Â Â Â Â Â
BZ_59	Retinoid X receptor beta	RXRB	P28702	CHEMBL1870	Nuclear receptor	0.0604246	0 / 31Â Â Â Â Â
BZ_59	Retinoid X receptor gamma	RXRG	P48443	CHEMBL2004	Nuclear receptor	0.0604246	0 / 51Â Â Â Â Â
BZ_59	Retinoid X receptor alpha	RXRA	P19793	CHEMBL2061	Nuclear receptor	0.0604246	0 / 73Â Â Â Â Â
BZ_59	Thrombin and coagulation factor X	F10	P00742	CHEMBL244	Protease	0.0604246	128 / 11Â Â Â Â Â
BZ_59	Probable ubiquitin carboxyl-terminal hydrolase FAF-X	USP9X	Q93008	CHEMBL2406899	Enzyme	0.0604246	1 / 0Â Â Â Â Â
BZ_59	Ubiquitin carboxyl-terminal hydrolase 5	USP5	P45974	CHEMBL6158	Protease	0.0604246	1 / 0Â Â Â Â Â
BZ_59	Ubiquitin carboxyl-terminal hydrolase isozyme L1	UCHL1	P09936	CHEMBL6159	Enzyme	0.0604246	4 / 0Â Â Â Â Â
BZ_59	p53-binding protein Mdm-2	MDM2	Q00987	CHEMBL5023	Other nuclear protein	0.0604246	66 / 0Â Â Â Â Â
BZ_59	Protein tyrosine kinase 2 beta	PTK2B	Q14289	CHEMBL5469	Kinase	0.0604246	14 / 0Â Â Â Â Â
BZ_59	Bromodomain adjacent to zinc finger domain protein 2B	BAZ2B	Q9UIF8	CHEMBL1741220	Reader	0.0604246	8 / 0Â Â Â Â Â
BZ_59	Serotonin 4 (5-HT4) receptor	HTR4	Q13639	CHEMBL1875	Family A G protein-coupled receptor	0.0604246	6 / 0Â Â Â Â Â
BZ_59	Matrix metalloproteinase 8	MMP8	P22894	CHEMBL4588	Protease	0.0604246	9 / 0Â Â Â Â Â
BZ_59	Alkaline phosphatase, tissue-nonspecific isozyme	ALPL	P05186	CHEMBL5979	Enzyme	0.0604246	38 / 0Â Â Â Â Â
BZ_59	Glutathione S-transferase Pi	GSTP1	P09211	CHEMBL3902	Enzyme	0.0604246	10 / 0Â Â Â Â Â
BZ_59	Intermediate conductance calcium-activated potassium channel protein 4	KCNN4	O15554	CHEMBL4305	Voltage-gated ion channel	0.0604246	21 / 0Â Â Â Â Â
BZ_60	Serine/threonine-protein kinase/endoribonuclease IRE1	ERN1	O75460	CHEMBL1163101	Enzyme	0.261668	32 / 77Â Â Â Â Â
BZ_60	Carbonic anhydrase II	CA2	P00918	CHEMBL205	Lyase	0.168421	36 / 39Â Â Â Â Â
BZ_60	Carbonic anhydrase VII	CA7	P43166	CHEMBL2326	Lyase	0.0630257	17 / 25Â Â Â Â Â
BZ_60	Carbonic anhydrase I	CA1	P00915	CHEMBL261	Lyase	0.0630257	24 / 35Â Â Â Â Â
BZ_60	Carbonic anhydrase XII	CA12	O43570	CHEMBL3242	Lyase	0.0630257	24 / 29Â Â Â Â Â
BZ_60	Carbonic anhydrase XIV	CA14	Q9ULX7	CHEMBL3510	Lyase	0.0630257	13 / 25Â Â Â Â Â
BZ_60	Carbonic anhydrase IX	CA9	Q16790	CHEMBL3594	Lyase	0.0630257	32 / 27Â Â Â Â Â
BZ_60	Carbonic anhydrase IV	CA4	P22748	CHEMBL3729	Lyase	0.0630257	0 / 4Â Â Â Â Â
BZ_60	Carbonic anhydrase III	CA3	P07451	CHEMBL2885	Lyase	0.0535179	0 / 3Â Â Â Â Â
BZ_60	Carbonic anhydrase VI	CA6	P23280	CHEMBL3025	Lyase	0.0535179	0 / 6Â Â Â Â Â
BZ_60	Carbonic anhydrase VA	CA5A	P35218	CHEMBL4789	Lyase	0.0535179	0 / 4Â Â Â Â Â
BZ_60	Dual specificity phosphatase Cdc25B	CDC25B	P30305	CHEMBL4804	Phosphatase	0.0535179	3 / 0Â Â Â Â Â
BZ_60	Leukocyte common antigen	PTPRC	P08575	CHEMBL3243	Enzyme	0.0439186	5 / 0Â Â Â Â Â
BZ_60	Histone acetyltransferase p300	EP300	Q09472	CHEMBL3784	Writer	0.0439186	1 / 0Â Â Â Â Â
BZ_60	Transthyretin	TTR	P02766	CHEMBL3194	Secreted protein	0.0439186	2 / 9Â Â Â Â Â
BZ_60	Arylamine N-acetyltransferase 1	NAT1	P18440	CHEMBL5101	Enzyme	0.0439186	2 / 0Â Â Â Â Â
BZ_60	Alkaline phosphatase placental-like	ALPG	P10696	CHEMBL3402	Enzyme	0.0439186	2 / 0Â Â Â Â Â
BZ_60	Phospholipase A-2-activating protein	PLAA	Q9Y263	CHEMBL6114	Unclassified protein	0.0439186	5 / 0Â Â Â Â Â
BZ_60	Aldo-keto-reductase family 1 member C3	AKR1C3	P42330	CHEMBL4681	Enzyme	0.0439186	0 / 2Â Â Â Â Â
BZ_61	Potassium channel subfamily K member 2 (by homology)	KCNK2	O95069	CHEMBL2321615	Voltage-gated ion channel	0.988802	1 / 1Â Â Â Â Â
BZ_61	Cytochrome P450 11B1	CYP11B1	P15538	CHEMBL1908	Cytochrome P450	0.0312266	131 / 0Â Â Â Â Â
BZ_61	Cytochrome P450 11B2	CYP11B2	P19099	CHEMBL2722	Cytochrome P450	0.0312266	156 / 0Â Â Â Â Â
BZ_61	Aldehyde dehydrogenase	ALDH2	P05091	CHEMBL1935	Oxidoreductase	0.0312266	9 / 0Â Â Â Â Â
BZ_61	Thromboxane-A synthase	TBXAS1	P24557	CHEMBL1835	Cytochrome P450	0.0312266	25 / 0Â Â Â Â Â
BZ_61	Transient receptor potential cation channel subfamily M member 8 (by homology)	TRPM8	Q7Z2W7	CHEMBL1075319	Voltage-gated ion channel	0.0312266	11 / 0Â Â Â Â Â
BZ_61	Leukocyte elastase	ELANE	P08246	CHEMBL248	Protease	0.0312266	66 / 0Â Â Â Â Â
BZ_61	Dopamine transporter	SLC6A3	Q01959	CHEMBL238	Electrochemical transporter	0.0312266	87 / 94Â Â Â Â Â
BZ_61	Phosphodiesterase 10A	PDE10A	Q9Y233	CHEMBL4409	Phosphodiesterase	0.0312266	65 / 0Â Â Â Â Â
BZ_61	GABA A receptor alpha-2/beta-2/gamma-2	GABRA2 GABRB2 GABRG2	P47869 P47870 P18507	CHEMBL2111413	Ligand-gated ion channel	0.0312266	5 / 0Â Â Â Â Â
BZ_61	PI3-kinase p110-delta/p85-alpha	PIK3CD PIK3R1	O00329 P27986	CHEMBL2111432	Enzyme	0.0312266	2 / 0Â Â Â Â Â
BZ_61	Chymotrypsin C	CTRC	Q99895	CHEMBL2386	Protease	0.0312266	4 / 0Â Â Â Â Â
BZ_61	Intercellular adhesion molecule-1	ICAM1	P05362	CHEMBL3070	Adhesion	0.0312266	3 / 0Â Â Â Â Â
BZ_61	Vascular cell adhesion protein 1	VCAM1	P19320	CHEMBL3735	Adhesion	0.0312266	4 / 0Â Â Â Â Â
BZ_61	Selectin E	SELE	P16581	CHEMBL3890	Adhesion	0.0312266	3 / 0Â Â Â Â Â
BZ_61	Indoleamine 2,3-dioxygenase	IDO1	P14902	CHEMBL4685	Enzyme	0.0312266	10 / 0Â Â Â Â Â
BZ_61	P2X purinoceptor 7	P2RX7	Q99572	CHEMBL4805	Ligand-gated ion channel	0.0312266	27 / 0Â Â Â Â Â
BZ_61	Hepatocyte growth factor receptor	MET	P08581	CHEMBL3717	Kinase	0.0312266	33 / 0Â Â Â Â Â
BZ_61	Cytochrome P450 17A1 (by homology)	CYP17A1	P05093	CHEMBL3522	Cytochrome P450	0.0312266	54 / 0Â Â Â Â Â
BZ_61	Cytochrome P450 2A6	CYP2A6	P11509	CHEMBL5282	Cytochrome P450	0.0312266	20 / 0Â Â Â Â Â
BZ_61	Exportin-1	XPO1	O14980	CHEMBL5661	Unclassified protein	0.0312266	2 / 0Â Â Â Â Â
BZ_61	Polyadenylate-binding protein 1	PABPC1	P11940	CHEMBL1293286	Unclassified protein	0.0312266	7 / 0Â Â Â Â Â
BZ_61	Cathepsin K	CTSK	P43235	CHEMBL268	Protease	0.0312266	80 / 0Â Â Â Â Â
BZ_61	Beta-chymotrypsin	CTRB1	P17538	CHEMBL4796	Protease	0.0312266	9 / 0Â Â Â Â Â
BZ_61	Cathepsin (H and K)	CTSH	P09668	CHEMBL2225	Protease	0.0312266	7 / 0Â Â Â Â Â
BZ_61	Methionine aminopeptidase 1	METAP1	P53582	CHEMBL2474	Protease	0.0312266	5 / 0Â Â Â Â Â
BZ_61	Cathepsin L	CTSL	P07711	CHEMBL3837	Protease	0.0312266	37 / 0Â Â Â Â Â
BZ_61	Cathepsin (B and K)	CTSB	P07858	CHEMBL4072	Protease	0.0312266	38 / 0Â Â Â Â Â
BZ_61	Dipeptidyl peptidase I	CTSC	P53634	CHEMBL2252	Protease	0.0312266	11 / 0Â Â Â Â Â
BZ_61	C-C chemokine receptor type 1	CCR1	P32246	CHEMBL2413	Family A G protein-coupled receptor	0.0312266	17 / 0Â Â Â Â Â
BZ_61	Cathepsin S	CTSS	P25774	CHEMBL2954	Protease	0.0312266	24 / 0Â Â Â Â Â
BZ_61	Cathepsin (V and K)	CTSV	O60911	CHEMBL3272	Protease	0.0312266	4 / 0Â Â Â Â Â
BZ_61	C-C chemokine receptor type 8	CCR8	P51685	CHEMBL4596	Family A G protein-coupled receptor	0.0312266	13 / 0Â Â Â Â Â
BZ_61	Glycogen synthase kinase-3 beta	GSK3B	P49841	CHEMBL262	Kinase	0.0312266	25 / 0Â Â Â Â Â
BZ_61	Cholesterol esterase	CEL	P19835	CHEMBL3219	Enzyme	0.0312266	6 / 0Â Â Â Â Â
BZ_61	Corticotropin releasing factor receptor 1 (by homology)	CRHR1	P34998	CHEMBL1800	Family B G protein-coupled receptor	0.0312266	22 / 0Â Â Â Â Â
BZ_61	Neuronal acetylcholine receptor; alpha3/beta4	CHRNA3 CHRNB4	P32297 P30926	CHEMBL1907594	Ligand-gated ion channel	0.0312266	7 / 0Â Â Â Â Â
BZ_61	Myeloperoxidase	MPO	P05164	CHEMBL2439	Enzyme	0.0312266	20 / 0Â Â Â Â Â
BZ_62	Thrombin	F2	P00734	CHEMBL204	Protease	0.0604246	17 / 0Â Â Â Â Â
BZ_62	Urokinase-type plasminogen activator	PLAU	P00749	CHEMBL3286	Protease	0.0604246	9 / 0Â Â Â Â Â
BZ_62	Acyl coenzyme A:cholesterol acyltransferase	CES1	P23141	CHEMBL2265	Enzyme	0.0604246	47 / 0Â Â Â Â Â
BZ_62	Carboxylesterase 2	CES2	O00748	CHEMBL3180	Enzyme	0.0604246	38 / 0Â Â Â Â Â
BZ_62	Macrophage migration inhibitory factor	MIF	P14174	CHEMBL2085	Enzyme	0.0604246	5 / 0Â Â Â Â Â
BZ_62	Cathepsin G	CTSG	P08311	CHEMBL4071	Protease	0.0604246	3 / 0Â Â Â Â Â
BZ_62	Thromboxane-A synthase	TBXAS1	P24557	CHEMBL1835	Cytochrome P450	0.0604246	17 / 0Â Â Â Â Â
BZ_62	Acetylcholinesterase	ACHE	P22303	CHEMBL220	Hydrolase	0.0604246	34 / 0Â Â Â Â Â
BZ_62	Dipeptidyl peptidase I	CTSC	P53634	CHEMBL2252	Protease	0.0604246	8 / 0Â Â Â Â Â
BZ_62	Cathepsin K	CTSK	P43235	CHEMBL268	Protease	0.0604246	56 / 0Â Â Â Â Â
BZ_62	Cathepsin S	CTSS	P25774	CHEMBL2954	Protease	0.0604246	21 / 0Â Â Â Â Â
BZ_62	Cathepsin (V and K)	CTSV	O60911	CHEMBL3272	Protease	0.0604246	4 / 0Â Â Â Â Â
BZ_62	Cathepsin L	CTSL	P07711	CHEMBL3837	Protease	0.0604246	27 / 0Â Â Â Â Â
BZ_62	Cathepsin (B and K)	CTSB	P07858	CHEMBL4072	Protease	0.0604246	30 / 0Â Â Â Â Â
BZ_62	Alpha-2a adrenergic receptor	ADRA2A	P08913	CHEMBL1867	Family A G protein-coupled receptor	0.0604246	9 / 0Â Â Â Â Â
BZ_62	Adrenergic receptor alpha-2	ADRA2C	P18825	CHEMBL1916	Family A G protein-coupled receptor	0.0604246	8 / 0Â Â Â Â Â
BZ_62	Leucine-rich repeat serine/threonine-protein kinase 2	LRRK2	Q5S007	CHEMBL1075104	Kinase	0.0604246	15 / 0Â Â Â Â Â
BZ_62	Plasma kallikrein	KLKB1	P03952	CHEMBL2000	Protease	0.0604246	3 / 0Â Â Â Â Â
BZ_62	Cytochrome P450 11B2	CYP11B2	P19099	CHEMBL2722	Cytochrome P450	0.0604246	68 / 0Â Â Â Â Â
BZ_62	Hematopoietic prostaglandin D synthase	HPGDS	O60760	CHEMBL5879	Transferase	0.0604246	1 / 0Â Â Â Â Â
BZ_62	Aldehyde dehydrogenase dimeric NADP-preferring	ALDH3A1	P30838	CHEMBL3578	Enzyme	0.0604246	16 / 0Â Â Â Â Â
BZ_62	Cathepsin (H and K)	CTSH	P09668	CHEMBL2225	Protease	0.0604246	7 / 0Â Â Â Â Â
BZ_62	Cathepsin F	CTSF	Q9UBX1	CHEMBL2517	Protease	0.0604246	2 / 0Â Â Â Â Â
BZ_62	Cytochrome P450 11B1	CYP11B1	P15538	CHEMBL1908	Cytochrome P450	0.0604246	63 / 0Â Â Â Â Â
BZ_62	Norepinephrine transporter	SLC6A2	P23975	CHEMBL222	Electrochemical transporter	0.0604246	12 / 0Â Â Â Â Â
BZ_64	Carbonic anhydrase II	CA2	P00918	CHEMBL205	Lyase	0.926268	14 / 51Â Â Â Â Â
BZ_64	Carbonic anhydrase VII	CA7	P43166	CHEMBL2326	Lyase	0.926268	6 / 27Â Â Â Â Â
BZ_64	Carbonic anhydrase I	CA1	P00915	CHEMBL261	Lyase	0.926268	14 / 49Â Â Â Â Â
BZ_64	Carbonic anhydrase VI	CA6	P23280	CHEMBL3025	Lyase	0.926268	5 / 6Â Â Â Â Â
BZ_64	Carbonic anhydrase XII	CA12	O43570	CHEMBL3242	Lyase	0.926268	10 / 31Â Â Â Â Â
BZ_64	Carbonic anhydrase XIV	CA14	Q9ULX7	CHEMBL3510	Lyase	0.926268	6 / 27Â Â Â Â Â
BZ_64	Carbonic anhydrase IX	CA9	Q16790	CHEMBL3594	Lyase	0.926268	9 / 29Â Â Â Â Â
BZ_64	Carbonic anhydrase IV	CA4	P22748	CHEMBL3729	Lyase	0.926268	3 / 4Â Â Â Â Â
BZ_64	Carbonic anhydrase III	CA3	P07451	CHEMBL2885	Lyase	0.110992	2 / 3Â Â Â Â Â
BZ_64	Carbonic anhydrase VB	CA5B	Q9Y2D0	CHEMBL3969	Lyase	0.110992	3 / 3Â Â Â Â Â
BZ_64	Carbonic anhydrase VA	CA5A	P35218	CHEMBL4789	Lyase	0.110992	3 / 4Â Â Â Â Â
BZ_64	Carbonic anhydrase XIII (by homology)	CA13	Q8N1Q1	CHEMBL3912	Lyase	0.110992	2 / 2Â Â Â Â Â
BZ_64	Alpha-(1,3)-fucosyltransferase 7	FUT7	Q11130	CHEMBL3596077	Transferase	0.0727164	1 / 2Â Â Â Â Â
BZ_64	Squalene monooxygenase (by homology)	SQLE	Q14534	CHEMBL3592	Enzyme	0.0630257	0 / 7Â Â Â Â Â
BZ_64	L-lactate dehydrogenase A chain	LDHA	P00338	CHEMBL4835	Enzyme	0.0535179	0 / 14Â Â Â Â Â
BZ_64	L-lactate dehydrogenase B chain	LDHB	P07195	CHEMBL4940	Enzyme	0.0535179	0 / 11Â Â Â Â Â
BZ_64	Transthyretin	TTR	P02766	CHEMBL3194	Secreted protein	0.0535179	0 / 8Â Â Â Â Â
BZ_64	Estrogen receptor beta	ESR2	Q92731	CHEMBL242	Nuclear receptor	0.0535179	0 / 6Â Â Â Â Â
BZ_64	Catechol O-methyltransferase (by homology)	COMT	P21964	CHEMBL2023	Transferase	0.0439186	0 / 7Â Â Â Â Â
BZ_64	Apoptosis regulator Bcl-X	BCL2L1	Q07817	CHEMBL4625	Other ion channel	0.0439186	0 / 2Â Â Â Â Â
BZ_64	Insulin-like growth factor I receptor	IGF1R	P08069	CHEMBL1957	Kinase	0.0439186	0 / 3Â Â Â Â Â
BZ_64	ALK tyrosine kinase receptor	ALK	Q9UM73	CHEMBL4247	Kinase	0.0439186	0 / 3Â Â Â Â Â
BZ_64	Plasminogen activator inhibitor-1	SERPINE1	P05121	CHEMBL3475	Secreted protein	0.0439186	0 / 8Â Â Â Â Â
BZ_64	Aldo-keto-reductase family 1 member C3	AKR1C3	P42330	CHEMBL4681	Enzyme	0.0439186	0 / 3Â Â Â Â Â
BZ_64	G-protein coupled receptor 35	GPR35	Q9HC97	CHEMBL1293267	Family A G protein-coupled receptor	0.0439186	0 / 2Â Â Â Â Â
BZ_64	Serum albumin	ALB	P02768	CHEMBL3253	Secreted protein	0.0439186	0 / 5Â Â Â Â Â
BZ_65	Carbonic anhydrase II	CA2	P00918	CHEMBL205	Lyase	0.999408	5 / 49Â Â Â Â Â
BZ_65	Carbonic anhydrase VII	CA7	P43166	CHEMBL2326	Lyase	0.999408	3 / 26Â Â Â Â Â
BZ_65	Carbonic anhydrase I	CA1	P00915	CHEMBL261	Lyase	0.999408	5 / 47Â Â Â Â Â
BZ_65	Carbonic anhydrase III	CA3	P07451	CHEMBL2885	Lyase	0.999408	1 / 3Â Â Â Â Â
BZ_65	Carbonic anhydrase VI	CA6	P23280	CHEMBL3025	Lyase	0.999408	2 / 5Â Â Â Â Â
BZ_65	Carbonic anhydrase XII	CA12	O43570	CHEMBL3242	Lyase	0.999408	5 / 30Â Â Â Â Â
BZ_65	Carbonic anhydrase XIV	CA14	Q9ULX7	CHEMBL3510	Lyase	0.999408	3 / 26Â Â Â Â Â
BZ_65	Carbonic anhydrase IX	CA9	Q16790	CHEMBL3594	Lyase	0.999408	4 / 28Â Â Â Â Â
BZ_65	Alpha-(1,3)-fucosyltransferase 7	FUT7	Q11130	CHEMBL3596077	Transferase	0.999408	1 / 2Â Â Â Â Â
BZ_65	Carbonic anhydrase IV	CA4	P22748	CHEMBL3729	Lyase	0.999408	2 / 4Â Â Â Â Â
BZ_65	Carbonic anhydrase VB	CA5B	Q9Y2D0	CHEMBL3969	Lyase	0.999408	1 / 2Â Â Â Â Â
BZ_65	Carbonic anhydrase VA	CA5A	P35218	CHEMBL4789	Lyase	0.999408	1 / 3Â Â Â Â Â
BZ_65	Carbonic anhydrase XIII (by homology)	CA13	Q8N1Q1	CHEMBL3912	Lyase	0.999408	1 / 2Â Â Â Â Â
BZ_65	Squalene monooxygenase (by homology)	SQLE	Q14534	CHEMBL3592	Enzyme	0.150098	0 / 7Â Â Â Â Â
BZ_65	L-lactate dehydrogenase A chain	LDHA	P00338	CHEMBL4835	Enzyme	0.125076	0 / 14Â Â Â Â Â
BZ_65	L-lactate dehydrogenase B chain	LDHB	P07195	CHEMBL4940	Enzyme	0.125076	0 / 11Â Â Â Â Â
BZ_65	Transthyretin	TTR	P02766	CHEMBL3194	Secreted protein	0.125076	0 / 8Â Â Â Â Â
BZ_65	Insulin-like growth factor I receptor	IGF1R	P08069	CHEMBL1957	Kinase	0.125076	0 / 3Â Â Â Â Â
BZ_65	ALK tyrosine kinase receptor	ALK	Q9UM73	CHEMBL4247	Kinase	0.125076	0 / 3Â Â Â Â Â
BZ_65	Plasminogen activator inhibitor-1	SERPINE1	P05121	CHEMBL3475	Secreted protein	0.125076	0 / 8Â Â Â Â Â
BZ_65	Estrogen receptor beta	ESR2	Q92731	CHEMBL242	Nuclear receptor	0.125076	0 / 8Â Â Â Â Â
BZ_65	Apoptosis regulator Bcl-X	BCL2L1	Q07817	CHEMBL4625	Other ion channel	0.116739	0 / 2Â Â Â Â Â
BZ_65	G-protein coupled receptor 35	GPR35	Q9HC97	CHEMBL1293267	Family A G protein-coupled receptor	0.116739	0 / 2Â Â Â Â Â
BZ_65	Catechol O-methyltransferase (by homology)	COMT	P21964	CHEMBL2023	Transferase	0.116739	0 / 7Â Â Â Â Â
BZ_65	Thiopurine S-methyltransferase	TPMT	P51580	CHEMBL2500	Enzyme	0.116739	0 / 5Â Â Â Â Â
BZ_66	Carbonic anhydrase II	CA2	P00918	CHEMBL205	Lyase	0.999487	14 / 54Â Â Â Â Â
BZ_66	Carbonic anhydrase I	CA1	P00915	CHEMBL261	Lyase	0.999487	13 / 49Â Â Â Â Â
BZ_66	Carbonic anhydrase XII	CA12	O43570	CHEMBL3242	Lyase	0.999487	9 / 30Â Â Â Â Â
BZ_66	Carbonic anhydrase IX	CA9	Q16790	CHEMBL3594	Lyase	0.390259	8 / 28Â Â Â Â Â
BZ_66	Carbonic anhydrase VII	CA7	P43166	CHEMBL2326	Lyase	0.288974	4 / 26Â Â Â Â Â
BZ_66	Carbonic anhydrase XIV	CA14	Q9ULX7	CHEMBL3510	Lyase	0.288974	4 / 26Â Â Â Â Â
BZ_66	Carbonic anhydrase VI	CA6	P23280	CHEMBL3025	Lyase	0.228759	3 / 5Â Â Â Â Â
BZ_66	Carbonic anhydrase III	CA3	P07451	CHEMBL2885	Lyase	0.156518	1 / 3Â Â Â Â Â
BZ_66	Carbonic anhydrase IV	CA4	P22748	CHEMBL3729	Lyase	0.156518	2 / 4Â Â Â Â Â
BZ_66	Carbonic anhydrase VB	CA5B	Q9Y2D0	CHEMBL3969	Lyase	0.156518	1 / 2Â Â Â Â Â
BZ_66	Carbonic anhydrase VA	CA5A	P35218	CHEMBL4789	Lyase	0.156518	1 / 3Â Â Â Â Â
BZ_66	Carbonic anhydrase XIII (by homology)	CA13	Q8N1Q1	CHEMBL3912	Lyase	0.156518	1 / 2Â Â Â Â Â
BZ_66	L-lactate dehydrogenase A chain	LDHA	P00338	CHEMBL4835	Enzyme	0.0544879	0 / 14Â Â Â Â Â
BZ_66	L-lactate dehydrogenase B chain	LDHB	P07195	CHEMBL4940	Enzyme	0.0544879	0 / 11Â Â Â Â Â
BZ_66	Serine/threonine-protein kinase/endoribonuclease IRE1	ERN1	O75460	CHEMBL1163101	Enzyme	0.0544879	0 / 49Â Â Â Â Â
BZ_66	Aldo-keto reductase family 1 member C2	AKR1C2	P52895	CHEMBL5847	Enzyme	0.0544879	2 / 15Â Â Â Â Â
BZ_66	Aldo-keto reductase family 1 member C1	AKR1C1	Q04828	CHEMBL5905	Enzyme	0.0544879	2 / 12Â Â Â Â Â
BZ_66	Histone deacetylase 6	HDAC6	Q9UBN7	CHEMBL1865	Eraser	0.0443083	1 / 0Â Â Â Â Â
BZ_66	Histone deacetylase 8	HDAC8	Q9BY41	CHEMBL3192	Eraser	0.0443083	1 / 0Â Â Â Â Â
BZ_66	Dipeptidyl peptidase IV	DPP4	P27487	CHEMBL284	Protease	0.0339707	1 / 1Â Â Â Â Â
BZ_66	Alpha-(1,3)-fucosyltransferase 7	FUT7	Q11130	CHEMBL3596077	Transferase	0.0339707	0 / 2Â Â Â Â Â
BZ_66	D-amino-acid oxidase	DAO	P14920	CHEMBL5485	Enzyme	0.0238327	8 / 1Â Â Â Â Â
BZ_66	Estrogen receptor beta	ESR2	Q92731	CHEMBL242	Nuclear receptor	0.0238327	0 / 6Â Â Â Â Â
BZ_66	Serum albumin	ALB	P02768	CHEMBL3253	Secreted protein	0.0238327	0 / 5Â Â Â Â Â
BZ_66	Induced myeloid leukemia cell differentiation protein Mcl-1	MCL1	Q07820	CHEMBL4361	Other cytosolic protein	0.0238327	0 / 6Â Â Â Â Â
BZ_67	Carbonic anhydrase II	CA2	P00918	CHEMBL205	Lyase	0.926268	13 / 48Â Â Â Â Â
BZ_67	Carbonic anhydrase I	CA1	P00915	CHEMBL261	Lyase	0.926268	13 / 47Â Â Â Â Â
BZ_67	Carbonic anhydrase XII	CA12	O43570	CHEMBL3242	Lyase	0.926268	9 / 30Â Â Â Â Â
BZ_67	Carbonic anhydrase IX	CA9	Q16790	CHEMBL3594	Lyase	0.926268	8 / 28Â Â Â Â Â
BZ_67	Carbonic anhydrase VI	CA6	P23280	CHEMBL3025	Lyase	0.245006	4 / 5Â Â Â Â Â
BZ_67	Carbonic anhydrase VII	CA7	P43166	CHEMBL2326	Lyase	0.245006	5 / 26Â Â Â Â Â
BZ_67	Carbonic anhydrase XIV	CA14	Q9ULX7	CHEMBL3510	Lyase	0.245006	5 / 26Â Â Â Â Â
BZ_67	Carbonic anhydrase IV	CA4	P22748	CHEMBL3729	Lyase	0.148751	3 / 4Â Â Â Â Â
BZ_67	L-lactate dehydrogenase A chain	LDHA	P00338	CHEMBL4835	Enzyme	0.0822881	0 / 14Â Â Â Â Â
BZ_67	L-lactate dehydrogenase B chain	LDHB	P07195	CHEMBL4940	Enzyme	0.0822881	0 / 11Â Â Â Â Â
BZ_67	Serum albumin	ALB	P02768	CHEMBL3253	Secreted protein	0.0535179	0 / 5Â Â Â Â Â
BZ_67	Carbonic anhydrase III	CA3	P07451	CHEMBL2885	Lyase	0.0535179	2 / 3Â Â Â Â Â
BZ_67	Carbonic anhydrase VB	CA5B	Q9Y2D0	CHEMBL3969	Lyase	0.0535179	2 / 2Â Â Â Â Â
BZ_67	Carbonic anhydrase VA	CA5A	P35218	CHEMBL4789	Lyase	0.0535179	2 / 3Â Â Â Â Â
BZ_67	Carbonic anhydrase XIII (by homology)	CA13	Q8N1Q1	CHEMBL3912	Lyase	0.0535179	2 / 2Â Â Â Â Â
BZ_67	Squalene monooxygenase (by homology)	SQLE	Q14534	CHEMBL3592	Enzyme	0.0439186	0 / 4Â Â Â Â Â
BZ_67	Serine/threonine-protein kinase/endoribonuclease IRE1	ERN1	O75460	CHEMBL1163101	Enzyme	0.0439186	0 / 47Â Â Â Â Â
BZ_67	Aldo-keto-reductase family 1 member C3	AKR1C3	P42330	CHEMBL4681	Enzyme	0.0439186	0 / 3Â Â Â Â Â
BZ_67	G-protein coupled receptor 35	GPR35	Q9HC97	CHEMBL1293267	Family A G protein-coupled receptor	0.0439186	0 / 2Â Â Â Â Â
BZ_67	Catechol O-methyltransferase (by homology)	COMT	P21964	CHEMBL2023	Transferase	0.0439186	0 / 5Â Â Â Â Â
BZ_68	Carbonic anhydrase II	CA2	P00918	CHEMBL205	Lyase	1	49 / 41Â Â Â Â Â
BZ_68	Carbonic anhydrase VII	CA7	P43166	CHEMBL2326	Lyase	1	10 / 28Â Â Â Â Â
BZ_68	Carbonic anhydrase I	CA1	P00915	CHEMBL261	Lyase	1	43 / 40Â Â Â Â Â
BZ_68	Carbonic anhydrase III	CA3	P07451	CHEMBL2885	Lyase	1	3 / 3Â Â Â Â Â
BZ_68	Carbonic anhydrase VI	CA6	P23280	CHEMBL3025	Lyase	1	6 / 7Â Â Â Â Â
BZ_68	Carbonic anhydrase XII	CA12	O43570	CHEMBL3242	Lyase	1	23 / 32Â Â Â Â Â
BZ_68	Carbonic anhydrase XIV	CA14	Q9ULX7	CHEMBL3510	Lyase	1	7 / 28Â Â Â Â Â
BZ_68	Carbonic anhydrase IX	CA9	Q16790	CHEMBL3594	Lyase	1	22 / 30Â Â Â Â Â
BZ_68	Carbonic anhydrase VA	CA5A	P35218	CHEMBL4789	Lyase	1	7 / 5Â Â Â Â Â
BZ_68	Carbonic anhydrase IV	CA4	P22748	CHEMBL3729	Lyase	0.0517133	3 / 4Â Â Â Â Â
BZ_68	Carbonic anhydrase XIII (by homology)	CA13	Q8N1Q1	CHEMBL3912	Lyase	0.0517133	6 / 3Â Â Â Â Â
BZ_68	Carbonic anhydrase VB	CA5B	Q9Y2D0	CHEMBL3969	Lyase	0.0517133	4 / 3Â Â Â Â Â
BZ_68	Alpha-(1,3)-fucosyltransferase 7	FUT7	Q11130	CHEMBL3596077	Transferase	0.0414703	0 / 2Â Â Â Â Â
BZ_68	Thiopurine S-methyltransferase	TPMT	P51580	CHEMBL2500	Enzyme	0.0312266	4 / 4Â Â Â Â Â
BZ_68	Aldo-keto-reductase family 1 member C3	AKR1C3	P42330	CHEMBL4681	Enzyme	0.0312266	13 / 12Â Â Â Â Â
BZ_68	Tubulin beta-1 chain	TUBB1	Q9H4B7	CHEMBL1915	Structural protein	0.0312266	0 / 12Â Â Â Â Â
BZ_68	DNA polymerase alpha subunit	POLA1	P09884	CHEMBL1828	Transferase	0.0312266	0 / 1Â Â Â Â Â
BZ_68	DNA polymerase beta	POLB	P06746	CHEMBL2392	Enzyme	0.0312266	0 / 1Â Â Â Â Â
BZ_68	Squalene monooxygenase (by homology)	SQLE	Q14534	CHEMBL3592	Enzyme	0.0312266	0 / 7Â Â Â Â Â
BZ_68	Bifunctional protein NCOAT	OGA	O60502	CHEMBL5921	Enzyme	0.0312266	29 / 0Â Â Â Â Â
BZ_68	Tyrosine-protein kinase FYN	FYN	P06241	CHEMBL1841	Kinase	0.0312266	3 / 1Â Â Â Â Â
BZ_68	Tyrosine-protein kinase LCK	LCK	P06239	CHEMBL258	Kinase	0.0312266	3 / 2Â Â Â Â Â
BZ_68	Fructose-1,6-bisphosphatase	FBP1	P09467	CHEMBL3975	Enzyme	0.0312266	19 / 0Â Â Â Â Â
BZ_68	Plasminogen activator inhibitor-1	SERPINE1	P05121	CHEMBL3475	Secreted protein	0.0312266	0 / 8Â Â Â Â Â
BZ_68	Transthyretin	TTR	P02766	CHEMBL3194	Secreted protein	0.0312266	4 / 7Â Â Â Â Â
BZ_68	Lysine-specific demethylase 4D-like	KDM4E	B2RXH2	CHEMBL1293226	Eraser	0.0312266	4 / 0Â Â Â Â Â
BZ_68	Lysine-specific demethylase 4A	KDM4A	O75164	CHEMBL5896	Eraser	0.0312266	5 / 0Â Â Â Â Â
BZ_68	Lysine-specific demethylase 3A	KDM3A	Q9Y4C1	CHEMBL1938209	Eraser	0.0312266	2 / 0Â Â Â Â Â
BZ_68	Lysine-specific demethylase 2A	KDM2A	Q9Y2K7	CHEMBL1938210	Eraser	0.0312266	2 / 0Â Â Â Â Â
BZ_68	Lysine-specific demethylase 6B	KDM6B	O15054	CHEMBL1938211	Eraser	0.0312266	2 / 0Â Â Â Â Â
BZ_68	Alpha-ketoglutarate-dependent dioxygenase FTO	FTO	Q9C0B1	CHEMBL2331065	Oxidoreductase	0.0312266	2 / 0Â Â Â Â Â
BZ_68	Lysine-specific demethylase 4C	KDM4C	Q9H3R0	CHEMBL6175	Eraser	0.0312266	4 / 0Â Â Â Â Â
BZ_68	Serine/threonine-protein kinase/endoribonuclease IRE1	ERN1	O75460	CHEMBL1163101	Enzyme	0.0312266	3 / 59Â Â Â Â Â
BZ_68	Low affinity neurotrophin receptor p75NTR	NGFR	P08138	CHEMBL4762	Membrane receptor	0.0312266	2 / 0Â Â Â Â Â
BZ_68	G protein-coupled receptor 44	PTGDR2	Q9Y5Y4	CHEMBL5071	Family A G protein-coupled receptor	0.0312266	2 / 0Â Â Â Â Â
BZ_69	G-protein coupled receptor 35	GPR35	Q9HC97	CHEMBL1293267	Family A G protein-coupled receptor	1	1 / 2Â Â Â Â Â
BZ_69	Receptor protein-tyrosine kinase erbB-2	ERBB2	P04626	CHEMBL1824	Kinase	1	1 / 1Â Â Â Â Â
BZ_69	Aldose reductase	AKR1B1	P15121	CHEMBL1900	Enzyme	1	2 / 8Â Â Â Â Â
BZ_69	Cyclin-dependent kinase 4/cyclin D1	CCND1 CDK4	P24385 P11802	CHEMBL1907601	Kinase	1	1 / 1Â Â Â Â Â
BZ_69	Platelet-derived growth factor receptor beta	PDGFRB	P09619	CHEMBL1913	Kinase	1	1 / 1Â Â Â Â Â
BZ_69	Vascular endothelial growth factor receptor 3	FLT4	P35916	CHEMBL1955	Kinase	1	1 / 1Â Â Â Â Â
BZ_69	Insulin-like growth factor I receptor	IGF1R	P08069	CHEMBL1957	Kinase	1	1 / 2Â Â Â Â Â
BZ_69	Insulin receptor	INSR	P06213	CHEMBL1981	Kinase	1	1 / 1Â Â Â Â Â
BZ_69	Epidermal growth factor receptor erbB1	EGFR	P00533	CHEMBL203	Kinase	1	1 / 2Â Â Â Â Â
BZ_69	Carbonic anhydrase II	CA2	P00918	CHEMBL205	Lyase	1	1 / 6Â Â Â Â Â
BZ_69	Cyclin-dependent kinase 2/cyclin A	CDK2 CCNA1 CCNA2	P24941 P78396 P20248	CHEMBL2094128	Other cytosolic protein	1	1 / 1Â Â Â Â Â
BZ_69	Serine/threonine-protein kinase Aurora-B	AURKB	Q96GD4	CHEMBL2185	Kinase	1	1 / 3Â Â Â Â Â
BZ_69	Carbonic anhydrase VII	CA7	P43166	CHEMBL2326	Lyase	1	1 / 17Â Â Â Â Â
BZ_69	Carbonic anhydrase I	CA1	P00915	CHEMBL261	Lyase	1	1 / 15Â Â Â Â Â
BZ_69	Glycogen synthase kinase-3 beta	GSK3B	P49841	CHEMBL262	Kinase	1	1 / 1Â Â Â Â Â
BZ_69	Tyrosine-protein kinase SRC	SRC	P12931	CHEMBL267	Kinase	1	1 / 1Â Â Â Â Â
BZ_69	Focal adhesion kinase 1	PTK2	Q05397	CHEMBL2695	Kinase	1	1 / 1Â Â Â Â Â
BZ_69	Vascular endothelial growth factor receptor 2	KDR	P35968	CHEMBL279	Kinase	1	1 / 2Â Â Â Â Â
BZ_69	Serine/threonine-protein kinase PLK1	PLK1	P53350	CHEMBL3024	Kinase	1	1 / 2Â Â Â Â Â
BZ_69	Carbonic anhydrase VI	CA6	P23280	CHEMBL3025	Lyase	1	1 / 8Â Â Â Â Â
BZ_69	Carbonic anhydrase XII	CA12	O43570	CHEMBL3242	Lyase	1	1 / 35Â Â Â Â Â
BZ_69	Carbonic anhydrase XIV	CA14	Q9ULX7	CHEMBL3510	Lyase	1	1 / 14Â Â Â Â Â
BZ_69	Carbonic anhydrase IX	CA9	Q16790	CHEMBL3594	Lyase	1	1 / 43Â Â Â Â Â
BZ_69	Casein kinase II alpha	CSNK2A1	P68400	CHEMBL3629	Kinase	1	1 / 1Â Â Â Â Â
BZ_69	Hepatocyte growth factor receptor	MET	P08581	CHEMBL3717	Kinase	1	1 / 2Â Â Â Â Â
BZ_69	Carbonic anhydrase IV	CA4	P22748	CHEMBL3729	Lyase	1	1 / 7Â Â Â Â Â
BZ_69	Serine/threonine-protein kinase PLK4	PLK4	O00444	CHEMBL3788	Kinase	1	1 / 1Â Â Â Â Â
BZ_69	Carbonic anhydrase XIII	CA13	Q8N1Q1	CHEMBL3912	Lyase	1	1 / 21Â Â Â Â Â
BZ_69	Tyrosine-protein kinase TIE-2	TEK	Q02763	CHEMBL4128	Kinase	1	1 / 1Â Â Â Â Â
BZ_69	Serine/threonine-protein kinase AKT	AKT1	P31749	CHEMBL4282	Kinase	1	1 / 1Â Â Â Â Â
BZ_69	Serine/threonine-protein kinase Aurora-A	AURKA	O14965	CHEMBL4722	Kinase	1	1 / 1Â Â Â Â Â
BZ_69	Carbonic anhydrase VA	CA5A	P35218	CHEMBL4789	Lyase	1	1 / 9Â Â Â Â Â
BZ_69	Beta-secretase 1	BACE1	P56817	CHEMBL4822	Protease	1	1 / 5Â Â Â Â Â
BZ_69	Mitogen-activated protein kinase kinase kinase 8	MAP3K8	P41279	CHEMBL4899	Kinase	1	1 / 1Â Â Â Â Â
BZ_69	Serine/threonine-protein kinase B-raf	BRAF	P15056	CHEMBL5145	Kinase	1	1 / 1Â Â Â Â Â
BZ_69	Ephrin receptor	EPHB4	P54760	CHEMBL5147	Kinase	1	1 / 1Â Â Â Â Â
BZ_69	Heat shock 70 kDa protein 1	HSPA1A	P0DMV8	CHEMBL5460	Other cytosolic protein	1	1 / 1Â Â Â Â Â
BZ_69	NUAK family SNF1-like kinase 1	NUAK1	O60285	CHEMBL5784	Kinase	1	1 / 1Â Â Â Â Â
BZ_69	Squalene monooxygenase (by homology)	SQLE	Q14534	CHEMBL3592	Enzyme	1	1 / 1Â Â Â Â Â
BZ_69	Tyrosine-protein kinase FGR (by homology)	FGR	P09769	CHEMBL4454	Kinase	1	1 / 1Â Â Â Â Â
BZ_69	Tyrosine-protein kinase Lyn (by homology)	LYN	P07948	CHEMBL3905	Kinase	1	1 / 1Â Â Â Â Â
BZ_69	Glutathione reductase	GSR	P00390	CHEMBL2755	Oxidoreductase	0.174646	1 / 1Â Â Â Â Â
BZ_69	Troponin, cardiac muscle	TNNC1 TNNT2 TNNI3	P63316 P45379 P19429	CHEMBL2095202	Unclassified protein	0.119404	0 / 1Â Â Â Â Â
BZ_69	Xanthine dehydrogenase	XDH	P47989	CHEMBL1929	Oxidoreductase	0.119404	0 / 3Â Â Â Â Â
BZ_69	D-amino-acid oxidase	DAO	P14920	CHEMBL5485	Enzyme	0.111502	0 / 1Â Â Â Â Â
BZ_69	Cyclooxygenase-2	PTGS2	P35354	CHEMBL230	Oxidoreductase	0.111502	0 / 3Â Â Â Â Â
BZ_69	Estrogen receptor alpha	ESR1	P03372	CHEMBL206	Nuclear receptor	0.111502	0 / 43Â Â Â Â Â
BZ_69	Estrogen receptor beta	ESR2	Q92731	CHEMBL242	Nuclear receptor	0.111502	0 / 61Â Â Â Â Â
BZ_69	Monoamine oxidase A	MAOA	P21397	CHEMBL1951	Oxidoreductase	0.111502	0 / 34Â Â Â Â Â
BZ_69	Estradiol 17-beta-dehydrogenase 3	HSD17B3	P37058	CHEMBL4234	Enzyme	0.111502	0 / 19Â Â Â Â Â
BZ_69	Protein-tyrosine phosphatase 1B	PTPN1	P18031	CHEMBL335	Phosphatase	0.111502	2 / 0Â Â Â Â Â
BZ_69	Arachidonate 5-lipoxygenase	ALOX5	P09917	CHEMBL215	Oxidoreductase	0.111502	0 / 1Â Â Â Â Â
BZ_69	Carbonyl reductase [NADPH] 1	CBR1	P16152	CHEMBL5586	Enzyme	0.111502	0 / 1Â Â Â Â Â
BZ_69	Cyclin-dependent kinase 5/CDK5 activator 1	CDK5R1 CDK5	Q15078 Q00535	CHEMBL1907600	Kinase	0.111502	0 / 6Â Â Â Â Â
BZ_69	Carboxylesterase 2	CES2	O00748	CHEMBL3180	Enzyme	0.111502	1 / 0Â Â Â Â Â
BZ_69	Carbonic anhydrase VB	CA5B	Q9Y2D0	CHEMBL3969	Lyase	0.111502	0 / 9Â Â Â Â Â
BZ_69	Alpha-synuclein	SNCA	P37840	CHEMBL6152	Unclassified protein	0.111502	1 / 0Â Â Â Â Â
BZ_70	Neuronal acetylcholine receptor protein alpha-7 subunit (by homology)	CHRNA7	P36544	CHEMBL2492	Ligand-gated ion channel	0.142119	0 / 2Â Â Â Â Â
BZ_70	Squalene synthetase (by homology)	FDFT1	P37268	CHEMBL3338	Enzyme	0.124538	0 / 1Â Â Â Â Â
BZ_70	Niemann-Pick C1-like protein 1	NPC1L1	Q9UHC9	CHEMBL2027	Other membrane protein	0.0981627	0 / 5Â Â Â Â Â
BZ_70	Prostanoid EP2 receptor	PTGER2	P43116	CHEMBL1881	Family A G protein-coupled receptor	0.0893705	0 / 1Â Â Â Â Â
BZ_70	Prostanoid FP receptor	PTGFR	P43088	CHEMBL1987	Family A G protein-coupled receptor	0.0893705	0 / 1Â Â Â Â Â
BZ_70	Protein farnesyltransferase	FNTA FNTB	P49354 P49356	CHEMBL2094108	Enzyme	0.08057	0 / 6Â Â Â Â Â
BZ_70	Bile acid receptor FXR	NR1H4	Q96RI1	CHEMBL2047	Nuclear receptor	0.08057	0 / 11Â Â Â Â Â
BZ_70	Glucose-6-phosphate 1-dehydrogenase	G6PD	P11413	CHEMBL5347	Enzyme	0.08057	0 / 7Â Â Â Â Â
BZ_70	G-protein coupled bile acid receptor 1	GPBAR1	Q8TDU6	CHEMBL5409	Family A G protein-coupled receptor	0.08057	0 / 15Â Â Â Â Â
BZ_70	11-beta-hydroxysteroid dehydrogenase 1	HSD11B1	P28845	CHEMBL4235	Enzyme	0.08057	0 / 16Â Â Â Â Â
BZ_70	ATP-citrate synthase	ACLY	P53396	CHEMBL3720	Enzyme	0.08057	0 / 1Â Â Â Â Â
BZ_70	Androgen Receptor	AR	P10275	CHEMBL1871	Nuclear receptor	0.0717872	0 / 16Â Â Â Â Â
BZ_70	Vitamin D receptor	VDR	P11473	CHEMBL1977	Nuclear receptor	0.0717872	0 / 2Â Â Â Â Â
BZ_70	Cytochrome P450 19A1	CYP19A1	P11511	CHEMBL1978	Cytochrome P450	0.0717872	0 / 15Â Â Â Â Â
BZ_70	DNA polymerase beta (by homology)	POLB	P06746	CHEMBL2392	Enzyme	0.0717872	0 / 4Â Â Â Â Â
BZ_70	Dual specificity phosphatase Cdc25A	CDC25A	P30304	CHEMBL3775	Phosphatase	0.0717872	0 / 10Â Â Â Â Â
BZ_70	Aldo-keto reductase family 1 member B10	AKR1B10	O60218	CHEMBL5983	Enzyme	0.0717872	0 / 6Â Â Â Â Â
BZ_70	Fatty acid binding protein adipocyte	FABP4	P15090	CHEMBL2083	Fatty acid binding protein family	0.0717872	0 / 2Â Â Â Â Â
BZ_70	Peroxisome proliferator-activated receptor alpha	PPARA	Q07869	CHEMBL239	Nuclear receptor	0.0717872	0 / 5Â Â Â Â Â
BZ_70	Fatty acid binding protein muscle	FABP3	P05413	CHEMBL3344	Fatty acid binding protein family	0.0717872	0 / 2Â Â Â Â Â
BZ_70	Fatty acid binding protein epidermal	FABP5	Q01469	CHEMBL3674	Fatty acid binding protein family	0.0717872	0 / 2Â Â Â Â Â
BZ_70	Peroxisome proliferator-activated receptor delta	PPARD	Q03181	CHEMBL3979	Nuclear receptor	0.0717872	0 / 5Â Â Â Â Â
BZ_70	Free fatty acid receptor 1	FFAR1	O14842	CHEMBL4422	Family A G protein-coupled receptor	0.0717872	0 / 1Â Â Â Â Â
BZ_70	Fatty acid binding protein intestinal	FABP2	P12104	CHEMBL4879	Fatty acid binding protein family	0.0717872	0 / 1Â Â Â Â Â
BZ_70	11-beta-hydroxysteroid dehydrogenase 2	HSD11B2	P80365	CHEMBL3746	Enzyme	0.0717872	0 / 1Â Â Â Â Â
BZ_70	Hydroxyacid oxidase 1	HAO1	Q9UJM8	CHEMBL4229	Enzyme	0.0717872	0 / 1Â Â Â Â Â
BZ_70	UDP-glucuronosyltransferase 2B7	UGT2B7	P16662	CHEMBL4370	Enzyme	0.0717872	0 / 8Â Â Â Â Â
BZ_70	Corticosteroid binding globulin	SERPINA6	P08185	CHEMBL2421	Secreted protein	0.0717872	0 / 6Â Â Â Â Â
BZ_70	Testis-specific androgen-binding protein	SHBG	P04278	CHEMBL3305	Secreted protein	0.0717872	0 / 18Â Â Â Â Â
BZ_70	Estradiol 17-beta-dehydrogenase 3	HSD17B3	P37058	CHEMBL4234	Enzyme	0.0717872	0 / 11Â Â Â Â Â
BZ_70	GABA-B receptor (by homology)	GABBR1	Q9UBS5	CHEMBL2064	Family C G protein-coupled receptor	0.0717872	0 / 1Â Â Â Â Â
BZ_70	Solute carrier family 22 member 6 (by homology)	SLC22A6	Q4U2R8	CHEMBL1641347	Electrochemical transporter	0.0717872	0 / 2Â Â Â Â Â
BZ_70	GABA A receptor alpha-2/beta-2/gamma-2	GABRA2 GABRB2 GABRG2	P47869 P47870 P18507	CHEMBL2111413	Ligand-gated ion channel	0.0717872	0 / 1Â Â Â Â Â
BZ_71	Aldose reductase	AKR1B1	P15121	CHEMBL1900	Enzyme	0.255391	7 / 25Â Â Â Â Â
BZ_71	Matrix metalloproteinase 13	MMP13	P45452	CHEMBL280	Protease	0.166154	0 / 3Â Â Â Â Â
BZ_71	Matrix metalloproteinase 2	MMP2	P08253	CHEMBL333	Protease	0.166154	0 / 8Â Â Â Â Â
BZ_71	Beta amyloid A4 protein	APP	P05067	CHEMBL2487	Membrane receptor	0.117455	4 / 29Â Â Â Â Â
BZ_71	Aldo-keto reductase family 1 member B10	AKR1B10	O60218	CHEMBL5983	Enzyme	0.117455	2 / 18Â Â Â Â Â
BZ_71	Matrix metalloproteinase 12	MMP12	P39900	CHEMBL4393	Protease	0.117455	1 / 7Â Â Â Â Â
BZ_71	Glucose-6-phosphate translocase	SLC37A4	O43826	CHEMBL3217398	Electrochemical transporter	0.10934	0 / 2Â Â Â Â Â
BZ_71	Leukocyte elastase	ELANE	P08246	CHEMBL248	Protease	0.10934	0 / 2Â Â Â Â Â
BZ_71	Protein kinase C alpha	PRKCA	P17252	CHEMBL299	Kinase	0.10934	0 / 212Â Â Â Â Â
BZ_71	Carbonic anhydrase II	CA2	P00918	CHEMBL205	Lyase	0.10934	42 / 23Â Â Â Â Â
BZ_71	Carbonic anhydrase I	CA1	P00915	CHEMBL261	Lyase	0.10934	28 / 31Â Â Â Â Â
BZ_71	Carbonic anhydrase XII	CA12	O43570	CHEMBL3242	Lyase	0.10934	8 / 34Â Â Â Â Â
BZ_71	Carbonic anhydrase IX	CA9	Q16790	CHEMBL3594	Lyase	0.10934	6 / 36Â Â Â Â Â
BZ_71	Liver glycogen phosphorylase	PYGL	P06737	CHEMBL2568	Enzyme	0.10934	3 / 1Â Â Â Â Â
BZ_71	Protein kinase C delta (by homology)	PRKCD	Q05655	CHEMBL2996	Kinase	0.10934	0 / 36Â Â Â Â Â
BZ_71	Arachidonate 5-lipoxygenase	ALOX5	P09917	CHEMBL215	Oxidoreductase	0.10934	0 / 26Â Â Â Â Â
BZ_71	Carbonic anhydrase VI	CA6	P23280	CHEMBL3025	Lyase	0.10934	0 / 16Â Â Â Â Â
BZ_71	Carbonic anhydrase XIII	CA13	Q8N1Q1	CHEMBL3912	Lyase	0.10934	0 / 15Â Â Â Â Â
BZ_71	Carbonic anhydrase VB	CA5B	Q9Y2D0	CHEMBL3969	Lyase	0.10934	0 / 14Â Â Â Â Â
BZ_71	Carbonic anhydrase VA	CA5A	P35218	CHEMBL4789	Lyase	0.10934	0 / 18Â Â Â Â Â
BZ_71	Transthyretin	TTR	P02766	CHEMBL3194	Secreted protein	0.10934	0 / 3Â Â Â Â Â
BZ_72	Aldose reductase	AKR1B1	P15121	CHEMBL1900	Enzyme	0.263536	7 / 25Â Â Â Â Â
BZ_72	Matrix metalloproteinase 13	MMP13	P45452	CHEMBL280	Protease	0.166154	0 / 3Â Â Â Â Â
BZ_72	Matrix metalloproteinase 2	MMP2	P08253	CHEMBL333	Protease	0.166154	0 / 8Â Â Â Â Â
BZ_72	Aldo-keto reductase family 1 member B10	AKR1B10	O60218	CHEMBL5983	Enzyme	0.117455	2 / 18Â Â Â Â Â
BZ_72	Beta amyloid A4 protein	APP	P05067	CHEMBL2487	Membrane receptor	0.117455	4 / 29Â Â Â Â Â
BZ_72	Matrix metalloproteinase 12	MMP12	P39900	CHEMBL4393	Protease	0.117455	1 / 7Â Â Â Â Â
BZ_72	Glucose-6-phosphate translocase	SLC37A4	O43826	CHEMBL3217398	Electrochemical transporter	0.10934	0 / 2Â Â Â Â Â
BZ_72	Leukocyte elastase	ELANE	P08246	CHEMBL248	Protease	0.10934	0 / 2Â Â Â Â Â
BZ_72	Protein kinase C alpha	PRKCA	P17252	CHEMBL299	Kinase	0.10934	0 / 212Â Â Â Â Â
BZ_72	Carbonic anhydrase II	CA2	P00918	CHEMBL205	Lyase	0.10934	41 / 23Â Â Â Â Â
BZ_72	Carbonic anhydrase I	CA1	P00915	CHEMBL261	Lyase	0.10934	27 / 31Â Â Â Â Â
BZ_72	Carbonic anhydrase XII	CA12	O43570	CHEMBL3242	Lyase	0.10934	8 / 34Â Â Â Â Â
BZ_72	Carbonic anhydrase IX	CA9	Q16790	CHEMBL3594	Lyase	0.10934	6 / 36Â Â Â Â Â
BZ_72	Liver glycogen phosphorylase	PYGL	P06737	CHEMBL2568	Enzyme	0.10934	4 / 1Â Â Â Â Â
BZ_72	Protein kinase C delta (by homology)	PRKCD	Q05655	CHEMBL2996	Kinase	0.10934	0 / 36Â Â Â Â Â
BZ_72	Arachidonate 5-lipoxygenase	ALOX5	P09917	CHEMBL215	Oxidoreductase	0.10934	0 / 26Â Â Â Â Â
BZ_72	Carbonic anhydrase VI	CA6	P23280	CHEMBL3025	Lyase	0.10934	0 / 16Â Â Â Â Â
BZ_72	Carbonic anhydrase XIII	CA13	Q8N1Q1	CHEMBL3912	Lyase	0.10934	0 / 15Â Â Â Â Â
BZ_72	Carbonic anhydrase VB	CA5B	Q9Y2D0	CHEMBL3969	Lyase	0.10934	0 / 14Â Â Â Â Â
BZ_72	Carbonic anhydrase VA	CA5A	P35218	CHEMBL4789	Lyase	0.10934	0 / 18Â Â Â Â Â
BZ_72	Hematopoietic cell protein-tyrosine phosphatase 70Z-PEP	PTPN22	Q9Y2R2	CHEMBL2889	Phosphatase	0.10934	11 / 0Â Â Â Â Â
BZ_72	Transthyretin	TTR	P02766	CHEMBL3194	Secreted protein	0.10934	0 / 3Â Â Â Â Â
BZ_73	Aldose reductase	AKR1B1	P15121	CHEMBL1900	Enzyme	0.231068	8 / 26Â Â Â Â Â
BZ_73	Matrix metalloproteinase 13	MMP13	P45452	CHEMBL280	Protease	0.133684	0 / 3Â Â Â Â Â
BZ_73	Matrix metalloproteinase 2	MMP2	P08253	CHEMBL333	Protease	0.133684	0 / 8Â Â Â Â Â
BZ_73	Aldo-keto reductase family 1 member B10	AKR1B10	O60218	CHEMBL5983	Enzyme	0.117455	2 / 18Â Â Â Â Â
BZ_73	Beta amyloid A4 protein	APP	P05067	CHEMBL2487	Membrane receptor	0.10934	3 / 32Â Â Â Â Â
BZ_73	Matrix metalloproteinase 12	MMP12	P39900	CHEMBL4393	Protease	0.10934	1 / 7Â Â Â Â Â
BZ_73	Leukocyte elastase	ELANE	P08246	CHEMBL248	Protease	0.10934	0 / 2Â Â Â Â Â
BZ_73	Protein kinase C alpha	PRKCA	P17252	CHEMBL299	Kinase	0.10934	0 / 153Â Â Â Â Â
BZ_73	Glucose-6-phosphate translocase	SLC37A4	O43826	CHEMBL3217398	Electrochemical transporter	0.10934	0 / 2Â Â Â Â Â
BZ_73	Arachidonate 5-lipoxygenase	ALOX5	P09917	CHEMBL215	Oxidoreductase	0.10934	0 / 32Â Â Â Â Â
BZ_73	Carbonic anhydrase II	CA2	P00918	CHEMBL205	Lyase	0.10934	39 / 25Â Â Â Â Â
BZ_73	Carbonic anhydrase I	CA1	P00915	CHEMBL261	Lyase	0.10934	28 / 32Â Â Â Â Â
BZ_73	Carbonic anhydrase XII	CA12	O43570	CHEMBL3242	Lyase	0.10934	7 / 35Â Â Â Â Â
BZ_73	Carbonic anhydrase IX	CA9	Q16790	CHEMBL3594	Lyase	0.10934	6 / 37Â Â Â Â Â
BZ_73	Monoamine oxidase B	MAOB	P27338	CHEMBL2039	Oxidoreductase	0.10934	0 / 9Â Â Â Â Â
BZ_73	Phosphodiesterase 4D	PDE4D	Q08499	CHEMBL288	Phosphodiesterase	0.10934	0 / 2Â Â Â Â Â
BZ_73	Phosphodiesterase 9A	PDE9A	O76083	CHEMBL3535	Phosphodiesterase	0.10934	0 / 1Â Â Â Â Â
BZ_73	Phosphodiesterase 1B	PDE1B	Q01064	CHEMBL4425	Phosphodiesterase	0.10934	0 / 1Â Â Â Â Â
BZ_73	Liver glycogen phosphorylase	PYGL	P06737	CHEMBL2568	Enzyme	0.10934	5 / 1Â Â Â Â Â
BZ_73	Protein kinase C delta (by homology)	PRKCD	Q05655	CHEMBL2996	Kinase	0.10934	0 / 26Â Â Â Â Â
BZ_73	Transthyretin	TTR	P02766	CHEMBL3194	Secreted protein	0.10934	0 / 3Â Â Â Â Â
BZ_73	Endothelin receptor ET-A (by homology)	EDNRA	P25101	CHEMBL252	Family A G protein-coupled receptor	0.10934	0 / 5Â Â Â Â Â
BZ_73	Hematopoietic cell protein-tyrosine phosphatase 70Z-PEP	PTPN22	Q9Y2R2	CHEMBL2889	Phosphatase	0.10934	9 / 0Â Â Â Â Â
BZ_73	Carbonic anhydrase VI	CA6	P23280	CHEMBL3025	Lyase	0.10934	0 / 17Â Â Â Â Â
BZ_73	Carbonic anhydrase XIII (by homology)	CA13	Q8N1Q1	CHEMBL3912	Lyase	0.10934	0 / 14Â Â Â Â Â
BZ_73	Carbonic anhydrase VB	CA5B	Q9Y2D0	CHEMBL3969	Lyase	0.10934	0 / 15Â Â Â Â Â
BZ_73	Carbonic anhydrase VA	CA5A	P35218	CHEMBL4789	Lyase	0.10934	0 / 19Â Â Â Â Â
BZ_74	Aldose reductase	AKR1B1	P15121	CHEMBL1900	Enzyme	0.629642	54 / 24Â Â Â Â Â
BZ_74	Aldo-keto reductase family 1 member B10	AKR1B10	O60218	CHEMBL5983	Enzyme	0.427737	2 / 18Â Â Â Â Â
BZ_74	Matrix metalloproteinase 13	MMP13	P45452	CHEMBL280	Protease	0.169271	1 / 3Â Â Â Â Â
BZ_74	Matrix metalloproteinase 2	MMP2	P08253	CHEMBL333	Protease	0.169271	2 / 6Â Â Â Â Â
BZ_74	Beta amyloid A4 protein	APP	P05067	CHEMBL2487	Membrane receptor	0.112748	1 / 12Â Â Â Â Â
BZ_74	Matrix metalloproteinase 12	MMP12	P39900	CHEMBL4393	Protease	0.112748	1 / 5Â Â Â Â Â
BZ_74	Glucose-6-phosphate translocase	SLC37A4	O43826	CHEMBL3217398	Electrochemical transporter	0.104672	0 / 2Â Â Â Â Â
BZ_74	Liver glycogen phosphorylase	PYGL	P06737	CHEMBL2568	Enzyme	0.104672	22 / 1Â Â Â Â Â
BZ_74	Leukocyte elastase	ELANE	P08246	CHEMBL248	Protease	0.104672	0 / 2Â Â Â Â Â
BZ_74	Beta-secretase 1	BACE1	P56817	CHEMBL4822	Protease	0.104672	0 / 3Â Â Â Â Â
BZ_74	Phosphodiesterase 4D	PDE4D	Q08499	CHEMBL288	Phosphodiesterase	0.104672	0 / 3Â Â Â Â Â
BZ_74	Phosphodiesterase 9A	PDE9A	O76083	CHEMBL3535	Phosphodiesterase	0.104672	0 / 1Â Â Â Â Â
BZ_74	Phosphodiesterase 1B	PDE1B	Q01064	CHEMBL4425	Phosphodiesterase	0.104672	0 / 1Â Â Â Â Â
BZ_74	Sialidase 4	NEU4	Q8WWR8	CHEMBL4174	Enzyme	0.104672	6 / 0Â Â Â Â Â
BZ_74	Protein kinase C delta	PRKCD	Q05655	CHEMBL2996	Kinase	0.104672	0 / 51Â Â Â Â Â
BZ_74	Protein kinase C alpha	PRKCA	P17252	CHEMBL299	Kinase	0.104672	0 / 252Â Â Â Â Â
BZ_74	DNA topoisomerase I	TOP1	P11387	CHEMBL1781	Isomerase	0.104672	6 / 0Â Â Â Â Â
BZ_74	P-glycoprotein 1	ABCB1	P08183	CHEMBL4302	Primary active transporter	0.104672	0 / 70Â Â Â Â Â
BZ_74	Carbonic anhydrase II	CA2	P00918	CHEMBL205	Lyase	0.104672	87 / 22Â Â Â Â Â
BZ_74	Carbonic anhydrase I	CA1	P00915	CHEMBL261	Lyase	0.104672	66 / 31Â Â Â Â Â
BZ_74	Carbonic anhydrase XII	CA12	O43570	CHEMBL3242	Lyase	0.104672	20 / 30Â Â Â Â Â
BZ_74	Carbonic anhydrase IX	CA9	Q16790	CHEMBL3594	Lyase	0.104672	19 / 34Â Â Â Â Â
BZ_74	Carbonic anhydrase VB	CA5B	Q9Y2D0	CHEMBL3969	Lyase	0.104672	0 / 14Â Â Â Â Â
BZ_74	Endothelin-converting enzyme 1	ECE1	P42892	CHEMBL4791	Protease	0.104672	7 / 0Â Â Â Â Â
BZ_74	AMP deaminase 3	AMPD3	Q01432	CHEMBL2912	Enzyme	0.104672	6 / 0Â Â Â Â Â
BZ_74	Hematopoietic cell protein-tyrosine phosphatase 70Z-PEP	PTPN22	Q9Y2R2	CHEMBL2889	Phosphatase	0.104672	6 / 0Â Â Â Â Â
BZ_76	Matrix metalloproteinase 13	MMP13	P45452	CHEMBL280	Protease	0.516793	86 / 3Â Â Â Â Â
BZ_76	Matrix metalloproteinase 2	MMP2	P08253	CHEMBL333	Protease	0.516793	61 / 6Â Â Â Â Â
BZ_76	Matrix metalloproteinase 12	MMP12	P39900	CHEMBL4393	Protease	0.516793	14 / 5Â Â Â Â Â
BZ_76	Aldose reductase	AKR1B1	P15121	CHEMBL1900	Enzyme	0.288655	8 / 24Â Â Â Â Â
BZ_76	Aldo-keto reductase family 1 member B10	AKR1B10	O60218	CHEMBL5983	Enzyme	0.288655	2 / 18Â Â Â Â Â
BZ_76	Beta amyloid A4 protein	APP	P05067	CHEMBL2487	Membrane receptor	0.113207	2 / 16Â Â Â Â Â
BZ_81	Carbonic anhydrase II	CA2	P00918	CHEMBL205	Lyase	0.937741	41 / 20Â Â Â Â Â
BZ_81	Carbonic anhydrase VII	CA7	P43166	CHEMBL2326	Lyase	0.937741	7 / 19Â Â Â Â Â
BZ_81	Carbonic anhydrase I	CA1	P00915	CHEMBL261	Lyase	0.937741	36 / 24Â Â Â Â Â
BZ_81	Carbonic anhydrase VI	CA6	P23280	CHEMBL3025	Lyase	0.937741	5 / 15Â Â Â Â Â
BZ_81	Carbonic anhydrase XII	CA12	O43570	CHEMBL3242	Lyase	0.937741	19 / 21Â Â Â Â Â
BZ_81	Carbonic anhydrase XIV	CA14	Q9ULX7	CHEMBL3510	Lyase	0.937741	7 / 19Â Â Â Â Â
BZ_81	Carbonic anhydrase IX	CA9	Q16790	CHEMBL3594	Lyase	0.937741	15 / 26Â Â Â Â Â
BZ_81	Carbonic anhydrase VA	CA5A	P35218	CHEMBL4789	Lyase	0.937741	6 / 15Â Â Â Â Â
BZ_81	Carbonic anhydrase VB	CA5B	Q9Y2D0	CHEMBL3969	Lyase	0.133587	5 / 13Â Â Â Â Â
BZ_81	Arachidonate 5-lipoxygenase	ALOX5	P09917	CHEMBL215	Oxidoreductase	0.0721804	1 / 44Â Â Â Â Â
BZ_81	Matrix metalloproteinase 9	MMP9	P14780	CHEMBL321	Protease	0.0721804	1 / 24Â Â Â Â Â
BZ_81	Matrix metalloproteinase 1	MMP1	P03956	CHEMBL332	Protease	0.0721804	1 / 24Â Â Â Â Â
BZ_81	Matrix metalloproteinase 2	MMP2	P08253	CHEMBL333	Protease	0.0721804	1 / 23Â Â Â Â Â
BZ_81	Protein-tyrosine phosphatase 1B	PTPN1	P18031	CHEMBL335	Phosphatase	0.0721804	27 / 2Â Â Â Â Â
BZ_81	Monoamine oxidase B	MAOB	P27338	CHEMBL2039	Oxidoreductase	0.0721804	2 / 38Â Â Â Â Â
BZ_81	Carbonic anhydrase XIII (by homology)	CA13	Q8N1Q1	CHEMBL3912	Lyase	0.0619149	4 / 10Â Â Â Â Â
BZ_81	Aldose reductase	AKR1B1	P15121	CHEMBL1900	Enzyme	0.0619149	64 / 34Â Â Â Â Â
BZ_81	Carbonic anhydrase III	CA3	P07451	CHEMBL2885	Lyase	0.0619149	4 / 4Â Â Â Â Â
BZ_81	Beta amyloid A4 protein	APP	P05067	CHEMBL2487	Membrane receptor	0.0517133	0 / 55Â Â Â Â Â
BZ_81	Nuclear factor erythroid 2-related factor 2	NFE2L2	Q16236	CHEMBL1075094	Unclassified protein	0.0414703	0 / 4Â Â Â Â Â
BZ_81	Signal transducer and activator of transcription 3	STAT3	P40763	CHEMBL4026	Transcription factor	0.0414703	0 / 1Â Â Â Â Â
BZ_81	11-beta-hydroxysteroid dehydrogenase 1	HSD11B1	P28845	CHEMBL4235	Enzyme	0.0414703	0 / 4Â Â Â Â Â
BZ_81	Estrogen receptor beta	ESR2	Q92731	CHEMBL242	Nuclear receptor	0.0414703	4 / 17Â Â Â Â Â
BZ_81	Carbonic anhydrase IV	CA4	P22748	CHEMBL3729	Lyase	0.0414703	1 / 7Â Â Â Â Â
BZ_81	Toll-like receptor 4 (by homology)	TLR4	O00206	CHEMBL5255	Toll-like and Il-1 receptors	0.0414703	0 / 13Â Â Â Â Â
BZ_81	Cyclooxygenase-1	PTGS1	P23219	CHEMBL221	Oxidoreductase	0.0312266	2 / 17Â Â Â Â Â
BZ_81	Hepatocyte growth factor receptor	MET	P08581	CHEMBL3717	Kinase	0.0312266	0 / 22Â Â Â Â Â
BZ_81	Cytochrome P450 1A1	CYP1A1	P04798	CHEMBL2231	Cytochrome P450	0.0312266	0 / 9Â Â Â Â Â
BZ_81	Cytochrome P450 1A2	CYP1A2	P05177	CHEMBL3356	Cytochrome P450	0.0312266	0 / 5Â Â Â Â Â
BZ_81	Quinone reductase 2	NQO2	P16083	CHEMBL3959	Enzyme	0.0312266	0 / 17Â Â Â Â Â
BZ_81	Cytochrome P450 1B1	CYP1B1	Q16678	CHEMBL4878	Cytochrome P450	0.0312266	0 / 25Â Â Â Â Â
BZ_81	Epidermal growth factor receptor erbB1	EGFR	P00533	CHEMBL203	Kinase	0.0312266	4 / 34Â Â Â Â Â
BZ_81	Cyclooxygenase-2	PTGS2	P35354	CHEMBL230	Oxidoreductase	0.0312266	9 / 47Â Â Â Â Â
BZ_81	Transthyretin	TTR	P02766	CHEMBL3194	Secreted protein	0.0312266	5 / 6Â Â Â Â Â
BZ_81	Tubulin beta-1 chain	TUBB1	Q9H4B7	CHEMBL1915	Structural protein	0.0312266	0 / 29Â Â Â Â Â
BZ_81	Nuclear factor NF-kappa-B p65 subunit	RELA	Q04206	CHEMBL5533	Transcription factor	0.0312266	0 / 13Â Â Â Â Â
BZ_81	Tyrosine-protein kinase FYN	FYN	P06241	CHEMBL1841	Kinase	0.0312266	4 / 2Â Â Â Â Â
BZ_81	Tyrosine-protein kinase LCK	LCK	P06239	CHEMBL258	Kinase	0.0312266	4 / 9Â Â Â Â Â
BZ_81	Adenosine A1 receptor	ADORA1	P30542	CHEMBL226	Family A G protein-coupled receptor	0.0312266	0 / 1Â Â Â Â Â
BZ_81	Adenosine A2a receptor	ADORA2A	P29274	CHEMBL251	Family A G protein-coupled receptor	0.0312266	0 / 1Â Â Â Â Â
BZ_81	Adenosine A2b receptor	ADORA2B	P29275	CHEMBL255	Family A G protein-coupled receptor	0.0312266	0 / 1Â Â Â Â Â
BZ_81	Toll-like receptor (TLR7/TLR9)	TLR9	Q9NR96	CHEMBL5804	Toll-like and Il-1 receptors	0.0312266	0 / 3Â Â Â Â Â
BZ_81	Aldo-keto reductase family 1 member B10	AKR1B10	O60218	CHEMBL5983	Enzyme	0.0312266	0 / 18Â Â Â Â Â
BZ_81	Arachidonate 15-lipoxygenase	ALOX15	P16050	CHEMBL2903	Enzyme	0.0312266	0 / 2Â Â Â Â Â
BZ_81	Protein kinase C epsilon	PRKCE	Q02156	CHEMBL3582	Kinase	0.0312266	0 / 2Â Â Â Â Â
BZ_81	Coagulation factor VII/tissue factor	F3	P13726	CHEMBL4081	Surface antigen	0.0312266	0 / 9Â Â Â Â Â
BZ_81	Nitric oxide synthase, inducible	NOS2	P35228	CHEMBL4481	Enzyme	0.0312266	0 / 7Â Â Â Â Â
BZ_81	Monocarboxylate transporter 1 (by homology)	SLC16A1	P53985	CHEMBL4360	Electrochemical transporter	0.0312266	2 / 12Â Â Â Â Â
BZ_81	Cyclin-dependent kinase 4/cyclin D1	CCND1 CDK4	P24385 P11802	CHEMBL1907601	Kinase	0.0312266	0 / 1Â Â Â Â Â
BZ_81	Tubulin beta-3 chain	TUBB3	Q13509	CHEMBL2597	Structural protein	0.0312266	0 / 1Â Â Â Â Â
BZ_81	P-glycoprotein 1	ABCB1	P08183	CHEMBL4302	Primary active transporter	0.0312266	0 / 14Â Â Â Â Â
BZ_81	Carboxypeptidase A1	CPA1	P15085	CHEMBL2088	Protease	0.0312266	8 / 0Â Â Â Â Â
BZ_81	Fructose-1,6-bisphosphatase	FBP1	P09467	CHEMBL3975	Enzyme	0.0312266	22 / 0Â Â Â Â Â
BZ_81	DNA topoisomerase II alpha	TOP2A	P11388	CHEMBL1806	Isomerase	0.0312266	0 / 15Â Â Â Â Â
BZ_81	Glyoxalase I	GLO1	Q04760	CHEMBL2424	Enzyme	0.0312266	0 / 5Â Â Â Â Â
BZ_81	Beta-secretase 1	BACE1	P56817	CHEMBL4822	Protease	0.0312266	1 / 62Â Â Â Â Â
BZ_81	Poly [ADP-ribose] polymerase-1	PARP1	P09874	CHEMBL3105	Enzyme	0.0312266	10 / 0Â Â Â Â Â
BZ_81	Lysine-specific demethylase 4C	KDM4C	Q9H3R0	CHEMBL6175	Eraser	0.0312266	7 / 0Â Â Â Â Â
BZ_81	Aryl hydrocarbon receptor	AHR	P35869	CHEMBL3201	Transcription factor	0.0312266	0 / 4Â Â Â Â Â
BZ_81	AMP deaminase 3	AMPD3	Q01432	CHEMBL2912	Enzyme	0.0312266	5 / 0Â Â Â Â Â
BZ_82	Carbonic anhydrase II	CA2	P00918	CHEMBL205	Lyase	0.739304	23 / 13Â Â Â Â Â
BZ_82	Arachidonate 5-lipoxygenase	ALOX5	P09917	CHEMBL215	Oxidoreductase	0.739304	1 / 29Â Â Â Â Â
BZ_82	Carbonic anhydrase VII	CA7	P43166	CHEMBL2326	Lyase	0.739304	9 / 19Â Â Â Â Â
BZ_82	Carbonic anhydrase I	CA1	P00915	CHEMBL261	Lyase	0.739304	19 / 16Â Â Â Â Â
BZ_82	Carbonic anhydrase VI	CA6	P23280	CHEMBL3025	Lyase	0.739304	7 / 15Â Â Â Â Â
BZ_82	Matrix metalloproteinase 9	MMP9	P14780	CHEMBL321	Protease	0.739304	2 / 35Â Â Â Â Â
BZ_82	Carbonic anhydrase XII	CA12	O43570	CHEMBL3242	Lyase	0.739304	14 / 14Â Â Â Â Â
BZ_82	Matrix metalloproteinase 1	MMP1	P03956	CHEMBL332	Protease	0.739304	2 / 34Â Â Â Â Â
BZ_82	Matrix metalloproteinase 2	MMP2	P08253	CHEMBL333	Protease	0.739304	2 / 36Â Â Â Â Â
BZ_82	Protein-tyrosine phosphatase 1B	PTPN1	P18031	CHEMBL335	Phosphatase	0.739304	11 / 2Â Â Â Â Â
BZ_82	Carbonic anhydrase XIV	CA14	Q9ULX7	CHEMBL3510	Lyase	0.739304	8 / 18Â Â Â Â Â
BZ_82	Carbonic anhydrase IX	CA9	Q16790	CHEMBL3594	Lyase	0.739304	11 / 18Â Â Â Â Â
BZ_82	Carbonic anhydrase VB	CA5B	Q9Y2D0	CHEMBL3969	Lyase	0.739304	4 / 13Â Â Â Â Â
BZ_82	Carbonic anhydrase VA	CA5A	P35218	CHEMBL4789	Lyase	0.739304	5 / 14Â Â Â Â Â
BZ_82	Carbonic anhydrase III	CA3	P07451	CHEMBL2885	Lyase	0.212409	4 / 3Â Â Â Â Â
BZ_82	Aldose reductase	AKR1B1	P15121	CHEMBL1900	Enzyme	0.150924	9 / 35Â Â Â Â Â
BZ_82	Estrogen receptor beta	ESR2	Q92731	CHEMBL242	Nuclear receptor	0.150924	1 / 10Â Â Â Â Â
BZ_82	Carbonic anhydrase IV	CA4	P22748	CHEMBL3729	Lyase	0.150924	3 / 8Â Â Â Â Â
BZ_82	Aldo-keto reductase family 1 member B10	AKR1B10	O60218	CHEMBL5983	Enzyme	0.08057	0 / 18Â Â Â Â Â
BZ_82	Hydroxycarboxylic acid receptor 2	HCAR2	Q8TDS4	CHEMBL3785	Family A G protein-coupled receptor	0.08057	0 / 1Â Â Â Â Â
BZ_82	Macrophage migration inhibitory factor	MIF	P14174	CHEMBL2085	Enzyme	0.08057	1 / 1Â Â Â Â Â
BZ_82	Carbonic anhydrase XIII	CA13	Q8N1Q1	CHEMBL3912	Lyase	0.08057	4 / 10Â Â Â Â Â
BZ_82	Quinone reductase 2	NQO2	P16083	CHEMBL3959	Enzyme	0.0717872	0 / 17Â Â Â Â Â
BZ_82	Toll-like receptor 4 (by homology)	TLR4	O00206	CHEMBL5255	Toll-like and Il-1 receptors	0.0717872	0 / 20Â Â Â Â Â
BZ_82	Receptor protein-tyrosine kinase erbB-2	ERBB2	P04626	CHEMBL1824	Kinase	0.0717872	0 / 3Â Â Â Â Â
BZ_82	Estrogen receptor alpha	ESR1	P03372	CHEMBL206	Nuclear receptor	0.0717872	0 / 22Â Â Â Â Â
BZ_82	Norepinephrine transporter	SLC6A2	P23975	CHEMBL222	Electrochemical transporter	0.0717872	0 / 3Â Â Â Â Â
BZ_82	Transthyretin	TTR	P02766	CHEMBL3194	Secreted protein	0.0717872	0 / 5Â Â Â Â Â
BZ_82	MAP kinase ERK2	MAPK1	P28482	CHEMBL4040	Kinase	0.0717872	0 / 1Â Â Â Â Â
BZ_82	Aldo-keto-reductase family 1 member C3	AKR1C3	P42330	CHEMBL4681	Enzyme	0.0717872	0 / 19Â Â Â Â Â
BZ_82	Aldo-keto reductase family 1 member C4	AKR1C4	P17516	CHEMBL4999	Enzyme	0.0717872	0 / 1Â Â Â Â Â
BZ_82	Aldo-keto reductase family 1 member C2	AKR1C2	P52895	CHEMBL5847	Enzyme	0.0717872	0 / 1Â Â Â Â Â
BZ_82	Tyrosine-protein kinase SYK	SYK	P43405	CHEMBL2599	Kinase	0.0717872	0 / 1Â Â Â Â Â
BZ_82	Beta amyloid A4 protein	APP	P05067	CHEMBL2487	Membrane receptor	0.0717872	0 / 44Â Â Â Â Â
BZ_82	Epidermal growth factor receptor erbB1	EGFR	P00533	CHEMBL203	Kinase	0.0717872	3 / 38Â Â Â Â Â
BZ_82	Tyrosine-protein kinase FYN	FYN	P06241	CHEMBL1841	Kinase	0.0717872	2 / 2Â Â Â Â Â
BZ_82	Tyrosine-protein kinase LCK	LCK	P06239	CHEMBL258	Kinase	0.0717872	2 / 6Â Â Â Â Â
BZ_82	Cyclooxygenase-1	PTGS1	P23219	CHEMBL221	Oxidoreductase	0.0717872	1 / 20Â Â Â Â Â
BZ_82	PI3-kinase p110-beta subunit	PIK3CB	P42338	CHEMBL3145	Enzyme	0.0717872	0 / 1Â Â Â Â Â
BZ_82	Cytochrome P450 1A2	CYP1A2	P05177	CHEMBL3356	Cytochrome P450	0.0717872	0 / 5Â Â Â Â Â
BZ_82	Cytochrome P450 2C9	CYP2C9	P11712	CHEMBL3397	Cytochrome P450	0.0717872	0 / 3Â Â Â Â Â
BZ_82	Cytochrome P450 3A4	CYP3A4	P08684	CHEMBL340	Cytochrome P450	0.0717872	0 / 3Â Â Â Â Â
BZ_82	Cytochrome P450 2C19	CYP2C19	P33261	CHEMBL3622	Cytochrome P450	0.0717872	0 / 3Â Â Â Â Â
BZ_82	PI3-kinase p110-alpha subunit	PIK3CA	P42336	CHEMBL4005	Enzyme	0.0717872	0 / 1Â Â Â Â Â
BZ_82	Leukocyte elastase	ELANE	P08246	CHEMBL248	Protease	0.0717872	0 / 2Â Â Â Â Â
BZ_82	Coagulation factor VII/tissue factor	F3	P13726	CHEMBL4081	Surface antigen	0.0717872	0 / 9Â Â Â Â Â
BZ_82	11-beta-hydroxysteroid dehydrogenase 1	HSD11B1	P28845	CHEMBL4235	Enzyme	0.0717872	0 / 6Â Â Â Â Â
BZ_82	Nuclear factor erythroid 2-related factor 2	NFE2L2	Q16236	CHEMBL1075094	Unclassified protein	0.0717872	0 / 4Â Â Â Â Â
BZ_82	Signal transducer and activator of transcription 3	STAT3	P40763	CHEMBL4026	Transcription factor	0.0717872	0 / 1Â Â Â Â Â
BZ_83	Carbonic anhydrase II	CA2	P00918	CHEMBL205	Lyase	0.989976	20 / 13Â Â Â Â Â
BZ_83	Carbonic anhydrase I	CA1	P00915	CHEMBL261	Lyase	0.989976	17 / 17Â Â Â Â Â
BZ_83	Aldose reductase	AKR1B1	P15121	CHEMBL1900	Enzyme	0.265882	31 / 33Â Â Â Â Â
BZ_83	Carbonic anhydrase VII	CA7	P43166	CHEMBL2326	Lyase	0.265882	6 / 17Â Â Â Â Â
BZ_83	Estrogen receptor beta	ESR2	Q92731	CHEMBL242	Nuclear receptor	0.265882	1 / 3Â Â Â Â Â
BZ_83	Carbonic anhydrase III	CA3	P07451	CHEMBL2885	Lyase	0.265882	4 / 3Â Â Â Â Â
BZ_83	Carbonic anhydrase VI	CA6	P23280	CHEMBL3025	Lyase	0.265882	7 / 14Â Â Â Â Â
BZ_83	Carbonic anhydrase XII	CA12	O43570	CHEMBL3242	Lyase	0.265882	11 / 14Â Â Â Â Â
BZ_83	Carbonic anhydrase XIV	CA14	Q9ULX7	CHEMBL3510	Lyase	0.265882	7 / 17Â Â Â Â Â
BZ_83	Carbonic anhydrase IX	CA9	Q16790	CHEMBL3594	Lyase	0.265882	10 / 19Â Â Â Â Â
BZ_83	Carbonic anhydrase IV	CA4	P22748	CHEMBL3729	Lyase	0.265882	2 / 6Â Â Â Â Â
BZ_83	Carbonic anhydrase VB	CA5B	Q9Y2D0	CHEMBL3969	Lyase	0.265882	5 / 13Â Â Â Â Â
BZ_83	Carbonic anhydrase VA	CA5A	P35218	CHEMBL4789	Lyase	0.265882	6 / 14Â Â Â Â Â
BZ_83	Macrophage migration inhibitory factor	MIF	P14174	CHEMBL2085	Enzyme	0.133391	1 / 1Â Â Â Â Â
BZ_83	Aldo-keto reductase family 1 member B10	AKR1B10	O60218	CHEMBL5983	Enzyme	0.125076	0 / 18Â Â Â Â Â
BZ_83	Arachidonate 5-lipoxygenase	ALOX5	P09917	CHEMBL215	Oxidoreductase	0.125076	1 / 16Â Â Â Â Â
BZ_83	Matrix metalloproteinase 9	MMP9	P14780	CHEMBL321	Protease	0.125076	2 / 3Â Â Â Â Â
BZ_83	Matrix metalloproteinase 1	MMP1	P03956	CHEMBL332	Protease	0.125076	2 / 2Â Â Â Â Â
BZ_83	Matrix metalloproteinase 2	MMP2	P08253	CHEMBL333	Protease	0.125076	2 / 3Â Â Â Â Â
BZ_83	Protein-tyrosine phosphatase 1B	PTPN1	P18031	CHEMBL335	Phosphatase	0.125076	13 / 2Â Â Â Â Â
BZ_83	Hydroxycarboxylic acid receptor 2	HCAR2	Q8TDS4	CHEMBL3785	Family A G protein-coupled receptor	0.125076	12 / 1Â Â Â Â Â
BZ_83	Lysine-specific demethylase 4D-like	KDM4E	B2RXH2	CHEMBL1293226	Eraser	0.125076	3 / 0Â Â Â Â Â
BZ_83	Lysine-specific demethylase 4A	KDM4A	O75164	CHEMBL5896	Eraser	0.125076	4 / 0Â Â Â Â Â
BZ_83	Toll-like receptor 4 (by homology)	TLR4	O00206	CHEMBL5255	Toll-like and Il-1 receptors	0.125076	0 / 21Â Â Â Â Â
BZ_83	Lysine-specific demethylase 3A	KDM3A	Q9Y4C1	CHEMBL1938209	Eraser	0.125076	2 / 0Â Â Â Â Â
BZ_83	Lysine-specific demethylase 6B	KDM6B	O15054	CHEMBL1938211	Eraser	0.125076	2 / 0Â Â Â Â Â
BZ_83	Alpha-ketoglutarate-dependent dioxygenase FTO	FTO	Q9C0B1	CHEMBL2331065	Oxidoreductase	0.125076	2 / 0Â Â Â Â Â
BZ_83	Lysine-specific demethylase 4C	KDM4C	Q9H3R0	CHEMBL6175	Eraser	0.125076	3 / 0Â Â Â Â Â
BZ_83	Kynurenine 3-monooxygenase (by homology)	KMO	O15229	CHEMBL2145	Oxidoreductase	0.125076	11 / 0Â Â Â Â Â
BZ_83	Low affinity neurotrophin receptor p75NTR	NGFR	P08138	CHEMBL4762	Membrane receptor	0.125076	1 / 0Â Â Â Â Â
BZ_83	Carbonic anhydrase XIII (by homology)	CA13	Q8N1Q1	CHEMBL3912	Lyase	0.125076	2 / 10Â Â Â Â Â
BZ_83	Thiopurine S-methyltransferase	TPMT	P51580	CHEMBL2500	Enzyme	0.125076	4 / 0Â Â Â Â Â
BZ_84	Aldose reductase	AKR1B1	P15121	CHEMBL1900	Enzyme	1	8 / 38Â Â Â Â Â
BZ_84	Carbonic anhydrase II	CA2	P00918	CHEMBL205	Lyase	1	14 / 14Â Â Â Â Â
BZ_84	Carbonic anhydrase VII	CA7	P43166	CHEMBL2326	Lyase	1	6 / 18Â Â Â Â Â
BZ_84	Estrogen receptor beta	ESR2	Q92731	CHEMBL242	Nuclear receptor	1	1 / 12Â Â Â Â Â
BZ_84	Carbonic anhydrase I	CA1	P00915	CHEMBL261	Lyase	1	13 / 18Â Â Â Â Â
BZ_84	Carbonic anhydrase III	CA3	P07451	CHEMBL2885	Lyase	1	4 / 4Â Â Â Â Â
BZ_84	Carbonic anhydrase VI	CA6	P23280	CHEMBL3025	Lyase	1	7 / 15Â Â Â Â Â
BZ_84	Carbonic anhydrase XII	CA12	O43570	CHEMBL3242	Lyase	1	9 / 14Â Â Â Â Â
BZ_84	Carbonic anhydrase XIV	CA14	Q9ULX7	CHEMBL3510	Lyase	1	7 / 18Â Â Â Â Â
BZ_84	Carbonic anhydrase IX	CA9	Q16790	CHEMBL3594	Lyase	1	9 / 19Â Â Â Â Â
BZ_84	Carbonic anhydrase IV	CA4	P22748	CHEMBL3729	Lyase	1	2 / 7Â Â Â Â Â
BZ_84	Carbonic anhydrase VB	CA5B	Q9Y2D0	CHEMBL3969	Lyase	1	5 / 14Â Â Â Â Â
BZ_84	Carbonic anhydrase VA	CA5A	P35218	CHEMBL4789	Lyase	1	6 / 15Â Â Â Â Â
BZ_84	Macrophage migration inhibitory factor	MIF	P14174	CHEMBL2085	Enzyme	0.25851	1 / 1Â Â Â Â Â
BZ_84	Arachidonate 5-lipoxygenase	ALOX5	P09917	CHEMBL215	Oxidoreductase	0.208479	1 / 21Â Â Â Â Â
BZ_84	Matrix metalloproteinase 9	MMP9	P14780	CHEMBL321	Protease	0.208479	1 / 19Â Â Â Â Â
BZ_84	Matrix metalloproteinase 1	MMP1	P03956	CHEMBL332	Protease	0.208479	1 / 18Â Â Â Â Â
BZ_84	Matrix metalloproteinase 2	MMP2	P08253	CHEMBL333	Protease	0.208479	1 / 20Â Â Â Â Â
BZ_84	Protein-tyrosine phosphatase 1B	PTPN1	P18031	CHEMBL335	Phosphatase	0.208479	4 / 2Â Â Â Â Â
BZ_84	Aldo-keto reductase family 1 member B10	AKR1B10	O60218	CHEMBL5983	Enzyme	0.158398	0 / 18Â Â Â Â Â
BZ_84	Hydroxycarboxylic acid receptor 2	HCAR2	Q8TDS4	CHEMBL3785	Family A G protein-coupled receptor	0.150098	0 / 1Â Â Â Â Â
BZ_84	Toll-like receptor 4 (by homology)	TLR4	O00206	CHEMBL5255	Toll-like and Il-1 receptors	0.133391	0 / 22Â Â Â Â Â
BZ_84	Carbonic anhydrase XIII (by homology)	CA13	Q8N1Q1	CHEMBL3912	Lyase	0.133391	2 / 11Â Â Â Â Â
BZ_84	Coagulation factor VII/tissue factor	F3	P13726	CHEMBL4081	Surface antigen	0.125076	0 / 10Â Â Â Â Â
BZ_84	11-beta-hydroxysteroid dehydrogenase 1	HSD11B1	P28845	CHEMBL4235	Enzyme	0.125076	0 / 6Â Â Â Â Â
BZ_84	Transient receptor potential cation channel subfamily A member 1	TRPA1	O75762	CHEMBL6007	Voltage-gated ion channel	0.116739	0 / 1Â Â Â Â Â
BZ_84	Estrogen receptor alpha	ESR1	P03372	CHEMBL206	Nuclear receptor	0.116739	0 / 25Â Â Â Â Â
BZ_84	Progesterone receptor	PGR	P06401	CHEMBL208	Nuclear receptor	0.116739	0 / 2Â Â Â Â Â
BZ_84	Aldo-keto-reductase family 1 member C3	AKR1C3	P42330	CHEMBL4681	Enzyme	0.116739	0 / 11Â Â Â Â Â
BZ_85	Carbonic anhydrase II	CA2	P00918	CHEMBL205	Lyase	0.268295	89 / 16Â Â Â Â Â
BZ_85	Carbonic anhydrase VII	CA7	P43166	CHEMBL2326	Lyase	0.268295	6 / 19Â Â Â Â Â
BZ_85	Carbonic anhydrase I	CA1	P00915	CHEMBL261	Lyase	0.268295	66 / 22Â Â Â Â Â
BZ_85	Carbonic anhydrase VI	CA6	P23280	CHEMBL3025	Lyase	0.268295	5 / 15Â Â Â Â Â
BZ_85	Carbonic anhydrase XII	CA12	O43570	CHEMBL3242	Lyase	0.268295	24 / 19Â Â Â Â Â
BZ_85	Carbonic anhydrase XIV	CA14	Q9ULX7	CHEMBL3510	Lyase	0.268295	8 / 19Â Â Â Â Â
BZ_85	Carbonic anhydrase IX	CA9	Q16790	CHEMBL3594	Lyase	0.268295	20 / 24Â Â Â Â Â
BZ_85	Carbonic anhydrase VA	CA5A	P35218	CHEMBL4789	Lyase	0.268295	6 / 15Â Â Â Â Â
BZ_85	Carbonic anhydrase VB	CA5B	Q9Y2D0	CHEMBL3969	Lyase	0.0690974	4 / 13Â Â Â Â Â
BZ_85	Protein-tyrosine phosphatase 1B	PTPN1	P18031	CHEMBL335	Phosphatase	0.0690974	38 / 2Â Â Â Â Â
BZ_85	Aldose reductase	AKR1B1	P15121	CHEMBL1900	Enzyme	0.0604246	115 / 33Â Â Â Â Â
BZ_85	Tubulin beta-1 chain	TUBB1	Q9H4B7	CHEMBL1915	Structural protein	0.0604246	0 / 30Â Â Â Â Â
BZ_85	Tubulin beta-3 chain	TUBB3	Q13509	CHEMBL2597	Structural protein	0.0604246	0 / 1Â Â Â Â Â
BZ_85	Quinone reductase 2	NQO2	P16083	CHEMBL3959	Enzyme	0.0604246	0 / 17Â Â Â Â Â
BZ_85	Cytochrome P450 1B1	CYP1B1	Q16678	CHEMBL4878	Cytochrome P450	0.0604246	0 / 25Â Â Â Â Â
BZ_85	Monoamine oxidase B	MAOB	P27338	CHEMBL2039	Oxidoreductase	0.0604246	2 / 39Â Â Â Â Â
BZ_85	Nuclear factor erythroid 2-related factor 2	NFE2L2	Q16236	CHEMBL1075094	Unclassified protein	0.0604246	0 / 4Â Â Â Â Â
BZ_85	Signal transducer and activator of transcription 3	STAT3	P40763	CHEMBL4026	Transcription factor	0.0604246	0 / 1Â Â Â Â Â
BZ_85	11-beta-hydroxysteroid dehydrogenase 1	HSD11B1	P28845	CHEMBL4235	Enzyme	0.0604246	0 / 4Â Â Â Â Â
BZ_85	Matrix metalloproteinase 9	MMP9	P14780	CHEMBL321	Protease	0.0604246	4 / 16Â Â Â Â Â
BZ_85	Matrix metalloproteinase 1	MMP1	P03956	CHEMBL332	Protease	0.0604246	4 / 16Â Â Â Â Â
BZ_85	Matrix metalloproteinase 2	MMP2	P08253	CHEMBL333	Protease	0.0604246	6 / 15Â Â Â Â Â
BZ_85	Carbonic anhydrase XIII (by homology)	CA13	Q8N1Q1	CHEMBL3912	Lyase	0.0604246	3 / 10Â Â Â Â Â
BZ_85	Aryl hydrocarbon receptor	AHR	P35869	CHEMBL3201	Transcription factor	0.0604246	0 / 4Â Â Â Â Â
BZ_85	Beta-secretase 1	BACE1	P56817	CHEMBL4822	Protease	0.0604246	1 / 55Â Â Â Â Â
BZ_85	Arachidonate 5-lipoxygenase	ALOX5	P09917	CHEMBL215	Oxidoreductase	0.0604246	2 / 38Â Â Â Â Â
BZ_85	Hepatocyte growth factor receptor	MET	P08581	CHEMBL3717	Kinase	0.0604246	3 / 22Â Â Â Â Â
BZ_85	Toll-like receptor 4 (by homology)	TLR4	O00206	CHEMBL5255	Toll-like and Il-1 receptors	0.0604246	0 / 9Â Â Â Â Â
BZ_85	Carbonic anhydrase III	CA3	P07451	CHEMBL2885	Lyase	0.0604246	3 / 4Â Â Â Â Â
BZ_85	Egl nine homolog 1	EGLN1	Q9GZT9	CHEMBL5697	Oxidoreductase	0.0604246	22 / 0Â Â Â Â Â
BZ_85	Cyclooxygenase-2	PTGS2	P35354	CHEMBL230	Oxidoreductase	0.0604246	15 / 54Â Â Â Â Â
BZ_85	Lysine-specific demethylase 4C	KDM4C	Q9H3R0	CHEMBL6175	Eraser	0.0604246	13 / 0Â Â Â Â Â
BZ_85	Neprilysin (by homology)	MME	P08473	CHEMBL1944	Protease	0.0604246	37 / 0Â Â Â Â Â
BZ_85	Serine/threonine-protein kinase/endoribonuclease IRE1	ERN1	O75460	CHEMBL1163101	Enzyme	0.0604246	11 / 0Â Â Â Â Â
BZ_85	Transthyretin	TTR	P02766	CHEMBL3194	Secreted protein	0.0604246	6 / 4Â Â Â Â Â
BZ_85	Cyclooxygenase-1	PTGS1	P23219	CHEMBL221	Oxidoreductase	0.0604246	14 / 19Â Â Â Â Â
BZ_85	AMP deaminase 3	AMPD3	Q01432	CHEMBL2912	Enzyme	0.0604246	7 / 0Â Â Â Â Â
BZ_85	Epidermal growth factor receptor erbB1	EGFR	P00533	CHEMBL203	Kinase	0.0604246	8 / 34Â Â Â Â Â
BZ_85	Insulin-like growth factor binding protein 3	IGFBP3	P17936	CHEMBL3997	Secreted protein	0.0604246	18 / 0Â Â Â Â Â
BZ_85	Estrogen receptor alpha	ESR1	P03372	CHEMBL206	Nuclear receptor	0.0604246	1 / 23Â Â Â Â Â
BZ_85	Cytochrome P450 1A1	CYP1A1	P04798	CHEMBL2231	Cytochrome P450	0.0604246	0 / 9Â Â Â Â Â
BZ_85	Cytochrome P450 1A2	CYP1A2	P05177	CHEMBL3356	Cytochrome P450	0.0604246	0 / 5Â Â Â Â Â
BZ_85	Fructose-1,6-bisphosphatase	FBP1	P09467	CHEMBL3975	Enzyme	0.0604246	24 / 0Â Â Â Â Â
BZ_85	ATP-citrate synthase	ACLY	P53396	CHEMBL3720	Enzyme	0.0604246	20 / 0Â Â Â Â Â
BZ_85	Axin1/beta-catenin	CTNNB1	P35222	CHEMBL5866	Unclassified protein	0.0604246	3 / 0Â Â Â Â Â
BZ_85	Thrombin	F2	P00734	CHEMBL204	Protease	0.0604246	8 / 0Â Â Â Â Â
BZ_85	Alpha-ketoglutarate-dependent dioxygenase FTO	FTO	Q9C0B1	CHEMBL2331065	Oxidoreductase	0.0604246	2 / 0Â Â Â Â Â
BZ_85	c-Jun N-terminal kinase 1	MAPK8	P45983	CHEMBL2276	Kinase	0.0604246	7 / 0Â Â Â Â Â
BZ_85	Dopamine transporter	SLC6A3	Q01959	CHEMBL238	Electrochemical transporter	0.0604246	1 / 0Â Â Â Â Â
BZ_85	G protein-coupled receptor kinase 6	GRK6	P43250	CHEMBL6144	Kinase	0.0604246	21 / 0Â Â Â Â Â
BZ_85	Estrogen receptor beta	ESR2	Q92731	CHEMBL242	Nuclear receptor	0.0604246	3 / 14Â Â Â Â Â
BZ_85	Solute carrier family 13 member 5	SLC13A5	Q86YT5	CHEMBL3769293	Electrochemical transporter	0.0604246	10 / 0Â Â Â Â Â
BZ_85	Carbonic anhydrase IV	CA4	P22748	CHEMBL3729	Lyase	0.0604246	3 / 7Â Â Â Â Â
BZ_85	Angiotensin-converting enzyme (by homology)	ACE	P12821	CHEMBL1808	Protease	0.0604246	61 / 0Â Â Â Â Â
BZ_85	Renin	REN	P00797	CHEMBL286	Protease	0.0604246	2 / 0Â Â Â Â Â
BZ_85	Adenosine deaminase	ADA	P00813	CHEMBL1910	Hydrolase	0.0604246	2 / 0Â Â Â Â Â
BZ_85	Casein kinase II alpha	CSNK2A1	P68400	CHEMBL3629	Kinase	0.0604246	16 / 0Â Â Â Â Â
BZ_85	Serine/threonine-protein kinase ILK-1	ILK	Q13418	CHEMBL5247	Kinase	0.0604246	1 / 0Â Â Â Â Â
BZ_85	NADPH oxidase 4	NOX4	Q9NPH5	CHEMBL1250375	Enzyme	0.0604246	2 / 0Â Â Â Â Â
BZ_85	CaM-kinase kinase beta	CAMKK2	Q96RR4	CHEMBL5284	Kinase	0.0604246	1 / 0Â Â Â Â Â
BZ_85	Endothelin-converting enzyme 1	ECE1	P42892	CHEMBL4791	Protease	0.0604246	10 / 0Â Â Â Â Â
BZ_85	Adenosine A1 receptor	ADORA1	P30542	CHEMBL226	Family A G protein-coupled receptor	0.0604246	0 / 1Â Â Â Â Â
BZ_85	Adenosine A2a receptor	ADORA2A	P29274	CHEMBL251	Family A G protein-coupled receptor	0.0604246	0 / 1Â Â Â Â Â
BZ_85	Adenosine A2b receptor	ADORA2B	P29275	CHEMBL255	Family A G protein-coupled receptor	0.0604246	0 / 1Â Â Â Â Â
BZ_85	Cytochrome P450 19A1	CYP19A1	P11511	CHEMBL1978	Cytochrome P450	0.0604246	0 / 19Â Â Â Â Â
BZ_85	P-glycoprotein 1	ABCB1	P08183	CHEMBL4302	Primary active transporter	0.0604246	2 / 20Â Â Â Â Â
BZ_85	Nuclear factor NF-kappa-B p65 subunit	RELA	Q04206	CHEMBL5533	Transcription factor	0.0604246	0 / 13Â Â Â Â Â
BZ_85	Arachidonate 15-lipoxygenase	ALOX15	P16050	CHEMBL2903	Enzyme	0.0604246	0 / 2Â Â Â Â Â
BZ_85	Protein kinase C epsilon	PRKCE	Q02156	CHEMBL3582	Kinase	0.0604246	0 / 2Â Â Â Â Â
BZ_85	Coagulation factor VII/tissue factor	F3	P13726	CHEMBL4081	Surface antigen	0.0604246	0 / 8Â Â Â Â Â
BZ_85	Toll-like receptor (TLR7/TLR9)	TLR9	Q9NR96	CHEMBL5804	Toll-like and Il-1 receptors	0.0604246	0 / 3Â Â Â Â Â
BZ_85	Carboxypeptidase A1	CPA1	P15085	CHEMBL2088	Protease	0.0604246	10 / 0Â Â Â Â Â
BZ_85	Receptor protein-tyrosine kinase erbB-2	ERBB2	P04626	CHEMBL1824	Kinase	0.0604246	1 / 2Â Â Â Â Â
BZ_85	Peptidyl-prolyl cis-trans isomerase NIMA-interacting 1	PIN1	Q13526	CHEMBL2288	Enzyme	0.0604246	1 / 0Â Â Â Â Â
BZ_85	Beta amyloid A4 protein	APP	P05067	CHEMBL2487	Membrane receptor	0.0604246	1 / 54Â Â Â Â Â
BZ_85	Lysine-specific demethylase 4A	KDM4A	O75164	CHEMBL5896	Eraser	0.0604246	10 / 0Â Â Â Â Â
BZ_85	Aldo-keto reductase family 1 member B10	AKR1B10	O60218	CHEMBL5983	Enzyme	0.0604246	0 / 18Â Â Â Â Â
BZ_85	Estradiol 17-beta-dehydrogenase 3	HSD17B3	P37058	CHEMBL4234	Enzyme	0.0604246	0 / 1Â Â Â Â Â
BZ_86	Fatty acid desaturase 1	FADS1	O60427	CHEMBL5840	Enzyme	0.133391	8 / 0Â Â Â Â Â
BZ_86	Histone deacetylase 6	HDAC6	Q9UBN7	CHEMBL1865	Eraser	0.133391	10 / 0Â Â Â Â Â
BZ_86	Egl nine homolog 1	EGLN1	Q9GZT9	CHEMBL5697	Oxidoreductase	0.125076	4 / 0Â Â Â Â Â
BZ_86	Vascular endothelial growth factor A	VEGFA	P15692	CHEMBL1783	Secreted protein	0.125076	1 / 0Â Â Â Â Â
BZ_86	Carbonic anhydrase II	CA2	P00918	CHEMBL205	Lyase	0.125076	199 / 15Â Â Â Â Â
BZ_86	G-protein coupled receptor 84	GPR84	Q9NQS5	CHEMBL3714079	Family A G protein-coupled receptor	0.125076	18 / 0Â Â Â Â Â
BZ_86	Cyclooxygenase-1	PTGS1	P23219	CHEMBL221	Oxidoreductase	0.125076	35 / 13Â Â Â Â Â
BZ_86	D-amino-acid oxidase	DAO	P14920	CHEMBL5485	Enzyme	0.125076	27 / 0Â Â Â Â Â
BZ_86	Poly [ADP-ribose] polymerase-1	PARP1	P09874	CHEMBL3105	Enzyme	0.125076	32 / 0Â Â Â Â Â
BZ_86	Tyrosine-protein kinase SRC	SRC	P12931	CHEMBL267	Kinase	0.125076	10 / 0Â Â Â Â Â
BZ_86	Adenosine A1 receptor	ADORA1	P30542	CHEMBL226	Family A G protein-coupled receptor	0.125076	28 / 0Â Â Â Â Â
BZ_86	Adenosine A2a receptor	ADORA2A	P29274	CHEMBL251	Family A G protein-coupled receptor	0.125076	17 / 0Â Â Â Â Â
BZ_86	Steroid 5-alpha-reductase 1	SRD5A1	P18405	CHEMBL1787	Oxidoreductase	0.125076	3 / 0Â Â Â Â Â
BZ_86	Neuronal acetylcholine receptor subunit alpha-3	CHRNA3	P32297	CHEMBL3068	Ligand-gated ion channel	0.125076	1 / 0Â Â Â Â Â
BZ_86	Neuronal acetylcholine receptor protein alpha-4 subunit (by homology)	CHRNA4	P43681	CHEMBL1882	Ligand-gated ion channel	0.125076	3 / 0Â Â Â Â Â
BZ_86	Interleukin-8 receptor B	CXCR2	P25025	CHEMBL2434	Family A G protein-coupled receptor	0.125076	20 / 0Â Â Â Â Â
BZ_86	dCTP pyrophosphatase 1	DCTPP1	Q9H773	CHEMBL3769292	Enzyme	0.125076	5 / 0Â Â Â Â Â
BZ_86	Alkaline phosphatase, tissue-nonspecific isozyme	ALPL	P05186	CHEMBL5979	Enzyme	0.125076	15 / 0Â Â Â Â Â
BZ_86	Methionine aminopeptidase 2	METAP2	P50579	CHEMBL3922	Protease	0.116739	5 / 0Â Â Â Â Â
BZ_86	Carbonyl reductase [NADPH] 1	CBR1	P16152	CHEMBL5586	Enzyme	0.116739	1 / 0Â Â Â Â Â
BZ_86	Calcium-activated potassium channel subunit alpha-1	KCNMA1	Q12791	CHEMBL4304	Voltage-gated ion channel	0.116739	11 / 0Â Â Â Â Â
BZ_86	Arachidonate 15-lipoxygenase	ALOX15	P16050	CHEMBL2903	Enzyme	0.116739	33 / 11Â Â Â Â Â
BZ_86	Neuronal acetylcholine receptor; alpha3/beta4	CHRNA3 CHRNB4	P32297 P30926	CHEMBL1907594	Ligand-gated ion channel	0.116739	1 / 0Â Â Â Â Â
BZ_86	Vascular endothelial growth factor receptor 2	KDR	P35968	CHEMBL279	Kinase	0.116739	32 / 0Â Â Â Â Â
BZ_86	Histone deacetylase 8	HDAC8	Q9BY41	CHEMBL3192	Eraser	0.116739	12 / 3Â Â Â Â Â
BZ_86	Androgen Receptor	AR	P10275	CHEMBL1871	Nuclear receptor	0.116739	17 / 13Â Â Â Â Â
BZ_86	Proteasome Macropain subunit MB1	PSMB5	P28074	CHEMBL4662	Protease	0.116739	1 / 0Â Â Â Â Â
BZ_86	Tryptophan 2,3-dioxygenase (by homology)	TDO2	P48775	CHEMBL2140	Enzyme	0.116739	1 / 0Â Â Â Â Â
BZ_86	Neuronal acetylcholine receptor; alpha4/beta2	CHRNA4 CHRNB2	P43681 P17787	CHEMBL1907589	Ligand-gated ion channel	0.116739	7 / 0Â Â Â Â Â
BZ_86	Estradiol 17-beta-dehydrogenase 3	HSD17B3	P37058	CHEMBL4234	Enzyme	0.116739	21 / 0Â Â Â Â Â
BZ_86	Cytochrome P450 17A1 (by homology)	CYP17A1	P05093	CHEMBL3522	Cytochrome P450	0.116739	6 / 0Â Â Â Â Â
BZ_86	Serine/threonine-protein kinase Aurora-A	AURKA	O14965	CHEMBL4722	Kinase	0.116739	9 / 0Â Â Â Â Â
BZ_89	D-amino-acid oxidase	DAO	P14920	CHEMBL5485	Enzyme	0.999487	2 / 1Â Â Â Â Â
BZ_89	Carbonic anhydrase II	CA2	P00918	CHEMBL205	Lyase	0.166712	9 / 52Â Â Â Â Â
BZ_89	Carbonic anhydrase I	CA1	P00915	CHEMBL261	Lyase	0.166712	8 / 51Â Â Â Â Â
BZ_89	Carbonic anhydrase VII	CA7	P43166	CHEMBL2326	Lyase	0.0544879	0 / 28Â Â Â Â Â
BZ_89	Carbonic anhydrase III	CA3	P07451	CHEMBL2885	Lyase	0.0544879	0 / 4Â Â Â Â Â
BZ_89	Carbonic anhydrase VI	CA6	P23280	CHEMBL3025	Lyase	0.0544879	0 / 7Â Â Â Â Â
BZ_89	Carbonic anhydrase XII	CA12	O43570	CHEMBL3242	Lyase	0.0544879	0 / 34Â Â Â Â Â
BZ_89	Carbonic anhydrase XIV	CA14	Q9ULX7	CHEMBL3510	Lyase	0.0544879	0 / 28Â Â Â Â Â
BZ_89	Carbonic anhydrase IX	CA9	Q16790	CHEMBL3594	Lyase	0.0544879	0 / 32Â Â Â Â Â
BZ_89	Carbonic anhydrase IV	CA4	P22748	CHEMBL3729	Lyase	0.0544879	0 / 5Â Â Â Â Â
BZ_89	Carbonic anhydrase XIII (by homology)	CA13	Q8N1Q1	CHEMBL3912	Lyase	0.0544879	0 / 3Â Â Â Â Â
BZ_89	Carbonic anhydrase VB	CA5B	Q9Y2D0	CHEMBL3969	Lyase	0.0544879	0 / 4Â Â Â Â Â
BZ_89	Carbonic anhydrase VA	CA5A	P35218	CHEMBL4789	Lyase	0.0544879	0 / 5Â Â Â Â Â
BZ_89	Steroid 5-alpha-reductase 2	SRD5A2	P31213	CHEMBL1856	Oxidoreductase	0.0238327	0 / 19Â Â Â Â Â
BZ_90	D-amino-acid oxidase	DAO	P14920	CHEMBL5485	Enzyme	0.0339707	0 / 1Â Â Â Â Â
BZ_90	Alcohol dehydrogenase alpha chain	ADH1A	P07327	CHEMBL1970	Oxidoreductase	0.0238327	7 / 0Â Â Â Â Â
BZ_90	Alcohol dehydrogenase beta chain	ADH1B	P00325	CHEMBL3284	Oxidoreductase	0.0238327	6 / 0Â Â Â Â Â
BZ_90	Serine/threonine-protein kinase/endoribonuclease IRE1	ERN1	O75460	CHEMBL1163101	Enzyme	0.0238327	0 / 10Â Â Â Â Â
BZ_91	D-amino-acid oxidase	DAO	P14920	CHEMBL5485	Enzyme	0.0630257	2 / 1Â Â Â Â Â
BZ_91	Fatty acid binding protein adipocyte	FABP4	P15090	CHEMBL2083	Fatty acid binding protein family	0.0535179	0 / 1Â Â Â Â Â
BZ_91	Fatty acid binding protein muscle	FABP3	P05413	CHEMBL3344	Fatty acid binding protein family	0.0535179	0 / 1Â Â Â Â Â
BZ_91	Glutamate carboxypeptidase II	FOLH1	Q04609	CHEMBL1892	Protease	0.0439186	3 / 7Â Â Â Â Â
BZ_91	Carbonic anhydrase III	CA3	P07451	CHEMBL2885	Lyase	0.0439186	0 / 4Â Â Â Â Â
BZ_91	Carbonic anhydrase VI	CA6	P23280	CHEMBL3025	Lyase	0.0439186	0 / 7Â Â Â Â Â
BZ_91	Carbonic anhydrase IV	CA4	P22748	CHEMBL3729	Lyase	0.0439186	0 / 5Â Â Â Â Â
BZ_91	Carbonic anhydrase XIII (by homology)	CA13	Q8N1Q1	CHEMBL3912	Lyase	0.0439186	0 / 3Â Â Â Â Â
BZ_91	Carbonic anhydrase VB	CA5B	Q9Y2D0	CHEMBL3969	Lyase	0.0439186	0 / 4Â Â Â Â Â
BZ_91	Carbonic anhydrase VA	CA5A	P35218	CHEMBL4789	Lyase	0.0439186	0 / 5Â Â Â Â Â
BZ_91	Carbonic anhydrase II	CA2	P00918	CHEMBL205	Lyase	0.0439186	16 / 49Â Â Â Â Â
BZ_91	Carbonic anhydrase I	CA1	P00915	CHEMBL261	Lyase	0.0439186	16 / 48Â Â Â Â Â
BZ_91	Steroid 5-alpha-reductase 2	SRD5A2	P31213	CHEMBL1856	Oxidoreductase	0.0439186	0 / 17Â Â Â Â Â
BZ_92	Aldose reductase	AKR1B1	P15121	CHEMBL1900	Enzyme	0.185779	49 / 35Â Â Â Â Â
BZ_92	Monocarboxylate transporter 1 (by homology)	SLC16A1	P53985	CHEMBL4360	Electrochemical transporter	0.150924	12 / 17Â Â Â Â Â
BZ_92	Toll-like receptor 4 (by homology)	TLR4	O00206	CHEMBL5255	Toll-like and Il-1 receptors	0.142119	0 / 21Â Â Â Â Â
BZ_92	Carbonic anhydrase I	CA1	P00915	CHEMBL261	Lyase	0.124538	28 / 20Â Â Â Â Â
BZ_92	Carbonic anhydrase III	CA3	P07451	CHEMBL2885	Lyase	0.124538	3 / 3Â Â Â Â Â
BZ_92	Carbonic anhydrase XII	CA12	O43570	CHEMBL3242	Lyase	0.124538	25 / 14Â Â Â Â Â
BZ_92	Carbonic anhydrase XIV	CA14	Q9ULX7	CHEMBL3510	Lyase	0.124538	8 / 17Â Â Â Â Â
BZ_92	Carbonic anhydrase IX	CA9	Q16790	CHEMBL3594	Lyase	0.124538	24 / 19Â Â Â Â Â
BZ_92	Carbonic anhydrase VB	CA5B	Q9Y2D0	CHEMBL3969	Lyase	0.124538	4 / 13Â Â Â Â Â
BZ_92	Carbonic anhydrase VA	CA5A	P35218	CHEMBL4789	Lyase	0.124538	7 / 14Â Â Â Â Â
BZ_92	Carbonic anhydrase II	CA2	P00918	CHEMBL205	Lyase	0.115731	24 / 16Â Â Â Â Â
BZ_92	Carbonic anhydrase VII	CA7	P43166	CHEMBL2326	Lyase	0.115731	5 / 17Â Â Â Â Â
BZ_92	Carbonic anhydrase IV	CA4	P22748	CHEMBL3729	Lyase	0.115731	3 / 6Â Â Â Â Â
BZ_92	Estrogen receptor beta	ESR2	Q92731	CHEMBL242	Nuclear receptor	0.0981627	2 / 31Â Â Â Â Â
BZ_92	Matrix metalloproteinase 9	MMP9	P14780	CHEMBL321	Protease	0.0893705	0 / 15Â Â Â Â Â
BZ_92	Matrix metalloproteinase 1	MMP1	P03956	CHEMBL332	Protease	0.0893705	0 / 15Â Â Â Â Â
BZ_92	Matrix metalloproteinase 2	MMP2	P08253	CHEMBL333	Protease	0.0893705	0 / 16Â Â Â Â Â
BZ_92	Carbonic anhydrase VI	CA6	P23280	CHEMBL3025	Lyase	0.0893705	1 / 14Â Â Â Â Â
BZ_92	Hydroxycarboxylic acid receptor 2	HCAR2	Q8TDS4	CHEMBL3785	Family A G protein-coupled receptor	0.08057	34 / 1Â Â Â Â Â
BZ_92	Arachidonate 5-lipoxygenase	ALOX5	P09917	CHEMBL215	Oxidoreductase	0.08057	2 / 33Â Â Â Â Â
BZ_92	Coagulation factor VII/tissue factor	F3	P13726	CHEMBL4081	Surface antigen	0.08057	0 / 9Â Â Â Â Â
BZ_92	Peptidyl-glycine alpha-amidating monooxygenase	PAM	P19021	CHEMBL2544	Enzyme	0.08057	4 / 0Â Â Â Â Â
BZ_92	Monoamine oxidase B	MAOB	P27338	CHEMBL2039	Oxidoreductase	0.08057	11 / 33Â Â Â Â Â
BZ_92	Nuclear factor NF-kappa-B p65 subunit	RELA	Q04206	CHEMBL5533	Transcription factor	0.0717872	0 / 11Â Â Â Â Â
BZ_92	Egl nine homolog 3	EGLN3	Q9H6Z9	CHEMBL5705	Enzyme	0.0717872	3 / 0Â Â Â Â Â
BZ_92	Palmitoleoyl-protein carboxylesterase NOTUM	NOTUM	Q6P988	CHEMBL3714531	Hydrolase	0.0717872	52 / 0Â Â Â Â Â
BZ_92	Aldo-keto reductase family 1 member B10	AKR1B10	O60218	CHEMBL5983	Enzyme	0.0717872	2 / 18Â Â Â Â Â
BZ_92	G-protein coupled receptor kinase 2	GRK2	P25098	CHEMBL4079	Kinase	0.0717872	3 / 0Â Â Â Â Â
BZ_92	Kynurenine 3-monooxygenase	KMO	O15229	CHEMBL2145	Oxidoreductase	0.0717872	47 / 0Â Â Â Â Â
BZ_92	c-Jun N-terminal kinase 3	MAPK10	P53779	CHEMBL2637	Kinase	0.0717872	2 / 0Â Â Â Â Â
BZ_92	Dual specificity tyrosine-phosphorylation-regulated kinase 1B	DYRK1B	Q9Y463	CHEMBL5543	Kinase	0.0717872	0 / 7Â Â Â Â Â
BZ_92	Neuronal acetylcholine receptor; alpha4/beta2	CHRNA4 CHRNB2	P43681 P17787	CHEMBL1907589	Ligand-gated ion channel	0.0717872	3 / 0Â Â Â Â Â
BZ_92	Protein-tyrosine phosphatase 1B	PTPN1	P18031	CHEMBL335	Phosphatase	0.0717872	2 / 4Â Â Â Â Â
BZ_92	Cyclooxygenase-2	PTGS2	P35354	CHEMBL230	Oxidoreductase	0.0717872	40 / 30Â Â Â Â Â
BZ_92	Beta amyloid A4 protein	APP	P05067	CHEMBL2487	Membrane receptor	0.0717872	0 / 55Â Â Â Â Â
BZ_92	Serine/threonine-protein kinase PIM1	PIM1	P11309	CHEMBL2147	Kinase	0.0717872	5 / 0Â Â Â Â Â
BZ_92	T1R1/T1R3_UNCURATED	TAS1R3 TAS1R1	Q7RTX0 Q7RTX1	CHEMBL3832641	Family C G protein-coupled receptor	0.0717872	1 / 0Â Â Â Â Â
BZ_92	Serine/threonine-protein kinase PIM2	PIM2	Q9P1W9	CHEMBL4523	Kinase	0.0717872	3 / 0Â Â Â Â Â
BZ_92	Carbonic anhydrase XIII (by homology)	CA13	Q8N1Q1	CHEMBL3912	Lyase	0.0717872	5 / 10Â Â Â Â Â
BZ_92	Poly [ADP-ribose] polymerase-1	PARP1	P09874	CHEMBL3105	Enzyme	0.0717872	11 / 0Â Â Â Â Â
BZ_92	Poly [ADP-ribose] polymerase 2 (by homology)	PARP2	Q9UGN5	CHEMBL5366	Enzyme	0.0717872	4 / 0Â Â Â Â Â
BZ_92	Glutamate carboxypeptidase II	FOLH1	Q04609	CHEMBL1892	Protease	0.0717872	11 / 0Â Â Â Â Â
BZ_92	Prostanoid EP4 receptor	PTGER4	P35408	CHEMBL1836	Family A G protein-coupled receptor	0.0717872	0 / 13Â Â Â Â Â
BZ_92	G protein-coupled receptor 44	PTGDR2	Q9Y5Y4	CHEMBL5071	Family A G protein-coupled receptor	0.0717872	28 / 0Â Â Â Â Â
BZ_92	Leukocyte common antigen	PTPRC	P08575	CHEMBL3243	Enzyme	0.0717872	2 / 0Â Â Â Â Â
BZ_92	DNA-(apurinic or apyrimidinic site) lyase	APEX1	P27695	CHEMBL5619	Enzyme	0.0717872	14 / 0Â Â Â Â Â
BZ_92	Quinone reductase 2	NQO2	P16083	CHEMBL3959	Enzyme	0.0717872	0 / 15Â Â Â Â Â
BZ_92	Mast cell carboxypeptidase A	CPA3	P15088	CHEMBL2645	Protease	0.0717872	3 / 0Â Â Â Â Â
BZ_92	Glycogen synthase kinase-3 beta	GSK3B	P49841	CHEMBL262	Kinase	0.0717872	0 / 12Â Â Â Â Â
BZ_92	Beta-secretase 1	BACE1	P56817	CHEMBL4822	Protease	0.0717872	0 / 61Â Â Â Â Â
BZ_92	Lysine-specific demethylase 4D-like	KDM4E	B2RXH2	CHEMBL1293226	Eraser	0.0717872	3 / 0Â Â Â Â Â
BZ_92	Lysine-specific demethylase 3A	KDM3A	Q9Y4C1	CHEMBL1938209	Eraser	0.0717872	2 / 0Â Â Â Â Â
BZ_92	Lysine-specific demethylase 2A	KDM2A	Q9Y2K7	CHEMBL1938210	Eraser	0.0717872	4 / 0Â Â Â Â Â
BZ_92	Lysine-specific demethylase 5C	KDM5C	P41229	CHEMBL2163176	Eraser	0.0717872	5 / 0Â Â Â Â Â
BZ_92	Lysine-specific demethylase 4A	KDM4A	O75164	CHEMBL5896	Eraser	0.0717872	4 / 0Â Â Â Â Â
BZ_92	Lysine-specific demethylase 4C	KDM4C	Q9H3R0	CHEMBL6175	Eraser	0.0717872	15 / 0Â Â Â Â Â
BZ_93	Carbonic anhydrase II	CA2	P00918	CHEMBL205	Lyase	0.324628	31 / 45Â Â Â Â Â
BZ_93	Carbonic anhydrase VII	CA7	P43166	CHEMBL2326	Lyase	0.324628	9 / 28Â Â Â Â Â
BZ_93	Carbonic anhydrase I	CA1	P00915	CHEMBL261	Lyase	0.324628	29 / 44Â Â Â Â Â
BZ_93	Carbonic anhydrase XII	CA12	O43570	CHEMBL3242	Lyase	0.324628	17 / 32Â Â Â Â Â
BZ_93	Carbonic anhydrase XIV	CA14	Q9ULX7	CHEMBL3510	Lyase	0.324628	10 / 28Â Â Â Â Â
BZ_93	Carbonic anhydrase IX	CA9	Q16790	CHEMBL3594	Lyase	0.324628	16 / 30Â Â Â Â Â
BZ_93	Carbonic anhydrase III	CA3	P07451	CHEMBL2885	Lyase	0.265882	4 / 3Â Â Â Â Â
BZ_93	Carbonic anhydrase VI	CA6	P23280	CHEMBL3025	Lyase	0.265882	8 / 7Â Â Â Â Â
BZ_93	Carbonic anhydrase VA	CA5A	P35218	CHEMBL4789	Lyase	0.265882	6 / 5Â Â Â Â Â
BZ_93	Carbonic anhydrase IV	CA4	P22748	CHEMBL3729	Lyase	0.208479	3 / 4Â Â Â Â Â
BZ_93	Thiopurine S-methyltransferase	TPMT	P51580	CHEMBL2500	Enzyme	0.183364	4 / 4Â Â Â Â Â
BZ_93	Transthyretin	TTR	P02766	CHEMBL3194	Secreted protein	0.150098	0 / 7Â Â Â Â Â
BZ_93	Carbonic anhydrase VB	CA5B	Q9Y2D0	CHEMBL3969	Lyase	0.141787	5 / 3Â Â Â Â Â
BZ_93	Carbonic anhydrase XIII (by homology)	CA13	Q8N1Q1	CHEMBL3912	Lyase	0.141787	2 / 3Â Â Â Â Â
BZ_93	Alpha-(1,3)-fucosyltransferase 7	FUT7	Q11130	CHEMBL3596077	Transferase	0.133391	0 / 2Â Â Â Â Â
BZ_93	Lysine-specific demethylase 4D-like	KDM4E	B2RXH2	CHEMBL1293226	Eraser	0.133391	4 / 0Â Â Â Â Â
BZ_93	Lysine-specific demethylase 4A	KDM4A	O75164	CHEMBL5896	Eraser	0.133391	4 / 0Â Â Â Â Â
BZ_93	Lysine-specific demethylase 3A	KDM3A	Q9Y4C1	CHEMBL1938209	Eraser	0.133391	2 / 0Â Â Â Â Â
BZ_93	Lysine-specific demethylase 6B	KDM6B	O15054	CHEMBL1938211	Eraser	0.133391	2 / 0Â Â Â Â Â
BZ_93	Alpha-ketoglutarate-dependent dioxygenase FTO	FTO	Q9C0B1	CHEMBL2331065	Oxidoreductase	0.133391	2 / 0Â Â Â Â Â
BZ_93	Lysine-specific demethylase 4C	KDM4C	Q9H3R0	CHEMBL6175	Eraser	0.133391	4 / 0Â Â Â Â Â
BZ_93	Tyrosine-protein kinase FYN	FYN	P06241	CHEMBL1841	Kinase	0.125076	3 / 1Â Â Â Â Â
BZ_93	Tyrosine-protein kinase LCK	LCK	P06239	CHEMBL258	Kinase	0.125076	3 / 2Â Â Â Â Â
BZ_93	Fructose-1,6-bisphosphatase	FBP1	P09467	CHEMBL3975	Enzyme	0.125076	13 / 0Â Â Â Â Â
BZ_93	Aldo-keto-reductase family 1 member C3	AKR1C3	P42330	CHEMBL4681	Enzyme	0.125076	5 / 18Â Â Â Â Â
BZ_93	Lysine-specific demethylase 2A	KDM2A	Q9Y2K7	CHEMBL1938210	Eraser	0.125076	3 / 0Â Â Â Â Â
BZ_93	Matrix metalloproteinase 9	MMP9	P14780	CHEMBL321	Protease	0.125076	2 / 0Â Â Â Â Â
BZ_93	Matrix metalloproteinase 1	MMP1	P03956	CHEMBL332	Protease	0.125076	2 / 0Â Â Â Â Â
BZ_93	Matrix metalloproteinase 2	MMP2	P08253	CHEMBL333	Protease	0.125076	2 / 0Â Â Â Â Â
BZ_93	Matrix metalloproteinase 8	MMP8	P22894	CHEMBL4588	Protease	0.125076	1 / 0Â Â Â Â Â
BZ_93	Squalene monooxygenase (by homology)	SQLE	Q14534	CHEMBL3592	Enzyme	0.125076	0 / 7Â Â Â Â Â
BZ_93	DNA polymerase alpha subunit	POLA1	P09884	CHEMBL1828	Transferase	0.116739	0 / 1Â Â Â Â Â
BZ_93	DNA polymerase beta	POLB	P06746	CHEMBL2392	Enzyme	0.116739	0 / 1Â Â Â Â Â
BZ_93	Plasminogen activator inhibitor-1	SERPINE1	P05121	CHEMBL3475	Secreted protein	0.116739	0 / 8Â Â Â Â Â
BZ_93	Tubulin beta-1 chain	TUBB1	Q9H4B7	CHEMBL1915	Structural protein	0.116739	0 / 4Â Â Â Â Â
CN_273	Tyrosinase	TYR	P14679	CHEMBL1973	Oxidoreductase	0.0978745	8 / 14Â Â Â Â Â
CN_273	Adenosine A1 receptor	ADORA1	P30542	CHEMBL226	Family A G protein-coupled receptor	0.0978745	365 / 2Â Â Â Â Â
CN_273	Adenosine A3 receptor	ADORA3	P0DMS8	CHEMBL256	Family A G protein-coupled receptor	0.0978745	224 / 0Â Â Â Â Â
CN_273	Adenosine A2a receptor	ADORA2A	P29274	CHEMBL251	Family A G protein-coupled receptor	0.0978745	271 / 0Â Â Â Â Â
CN_273	Sodium/glucose cotransporter 2	SLC5A2	P31639	CHEMBL3884	Electrochemical transporter	0.0978745	166 / 108Â Â Â Â Â
CN_273	Low affinity sodium-glucose cotransporter	SLC5A4	Q9NY91	CHEMBL1770047	Electrochemical transporter	0.0978745	10 / 19Â Â Â Â Â
CN_273	Sodium/glucose cotransporter 1	SLC5A1	P13866	CHEMBL4979	Electrochemical transporter	0.0978745	76 / 83Â Â Â Â Â
CN_273	Glyceraldehyde-3-phosphate dehydrogenase liver	GAPDH	P04406	CHEMBL2284	Oxidoreductase	0.0978745	4 / 0Â Â Â Â Â
CN_273	Heat shock cognate 71 kDa protein	HSPA8	P11142	CHEMBL1275223	Other cytosolic protein	0.0978745	10 / 0Â Â Â Â Â
CN_273	Beta-glucocerebrosidase	GBA	P04062	CHEMBL2179	Enzyme	0.0978745	8 / 0Â Â Â Â Â
CN_273	Lysosomal alpha-glucosidase	GAA	P10253	CHEMBL2608	Hydrolase	0.0978745	4 / 0Â Â Â Â Â
CN_273	Bifunctional protein NCOAT	OGA	O60502	CHEMBL5921	Enzyme	0.0978745	41 / 0Â Â Â Â Â
CN_273	Adenosine kinase	ADK	P55263	CHEMBL3589	Enzyme	0.0978745	59 / 0Â Â Â Â Â
CN_273	78 kDa glucose-regulated protein	HSPA5	P11021	CHEMBL1781865	Unclassified protein	0.0978745	7 / 0Â Â Â Â Â
CN_273	Carbonic anhydrase XIV	CA14	Q9ULX7	CHEMBL3510	Lyase	0.0978745	15 / 0Â Â Â Â Â
CN_273	Cyclin-dependent kinase 2/cyclin A	CDK2 CCNA1 CCNA2	P24941 P78396 P20248	CHEMBL2094128	Other cytosolic protein	0.0978745	4 / 0Â Â Â Â Â
CN_273	Matrix metalloproteinase 3	MMP3	P08254	CHEMBL283	Protease	0.0978745	8 / 0Â Â Â Â Â
CN_273	Matrix metalloproteinase 9	MMP9	P14780	CHEMBL321	Protease	0.0978745	8 / 0Â Â Â Â Â
CN_273	Matrix metalloproteinase 1	MMP1	P03956	CHEMBL332	Protease	0.0978745	12 / 0Â Â Â Â Â
CN_273	ADAM17	ADAM17	P78536	CHEMBL3706	Protease	0.0978745	11 / 0Â Â Â Â Â
CN_273	Alpha-L-fucosidase I	FUCA1	P04066	CHEMBL4176	Enzyme	0.0978745	27 / 0Â Â Â Â Â
CN_273	Adenosylhomocysteinase	AHCY	P23526	CHEMBL2664	Enzyme	0.0978745	90 / 0Â Â Â Â Â
CN_273	Serine/threonine-protein kinase PIM1	PIM1	P11309	CHEMBL2147	Kinase	0.0978745	1 / 0Â Â Â Â Â
CN_273	Thymidine kinase, cytosolic	TK1	P04183	CHEMBL2883	Transferase	0.0978745	13 / 0Â Â Â Â Â
CN_273	D-amino-acid oxidase	DAO	P14920	CHEMBL5485	Enzyme	0.0978745	19 / 0Â Â Â Â Â
CN_273	Glycine receptor subunit alpha-1	GLRA1	P23415	CHEMBL5845	Ligand-gated ion channel	0.0978745	6 / 0Â Â Â Â Â
CN_273	Glycine receptor subunit alpha-2	GLRA2	P23416	CHEMBL5871	Ligand-gated ion channel	0.0978745	5 / 0Â Â Â Â Â
CN_273	Epidermal growth factor receptor erbB1	EGFR	P00533	CHEMBL203	Kinase	0.0978745	10 / 0Â Â Â Â Â
CN_273	Purine nucleoside phosphorylase	PNP	P00491	CHEMBL4338	Enzyme	0.0978745	38 / 0Â Â Â Â Â
CN_273	Adenosine deaminase	ADA	P00813	CHEMBL1910	Hydrolase	0.0978745	10 / 0Â Â Â Â Â
CN_273	Glycogen synthase kinase-3 beta	GSK3B	P49841	CHEMBL262	Kinase	0.0978745	2 / 0Â Â Â Â Â
CN_273	MAP kinase ERK2	MAPK1	P28482	CHEMBL4040	Kinase	0.0978745	7 / 0Â Â Â Â Â
CN_273	Adenosine A2b receptor	ADORA2B	P29275	CHEMBL255	Family A G protein-coupled receptor	0.0978745	16 / 0Â Â Â Â Â
CN_273	Cytidine deaminase	CDA	P32320	CHEMBL4502	Enzyme	0.0978745	27 / 0Â Â Â Â Â
CN_273	Hypoxanthine-guanine phosphoribosyltransferase	HPRT1	P00492	CHEMBL2360	Enzyme	0.0978745	25 / 0Â Â Â Â Â
CN_273	Endothelin receptor ET-A	EDNRA	P25101	CHEMBL252	Family A G protein-coupled receptor	0.0978745	17 / 0Â Â Â Â Â
CN_273	Thymidine phosphorylase	TYMP	P19971	CHEMBL3106	Enzyme	0.0978745	11 / 0Â Â Â Â Â
CN_273	CDK9/cyclin T1	CDK9 CCNT1	P50750 O60563	CHEMBL2111389	Other cytosolic protein	0.0978745	1 / 0Â Â Â Â Â
CN_273	Casein kinase II alpha	CSNK2A1	P68400	CHEMBL3629	Kinase	0.0978745	2 / 0Â Â Â Â Â
CN_273	Steroid 5-alpha-reductase 1	SRD5A1	P18405	CHEMBL1787	Oxidoreductase	0.0978745	0 / 1Â Â Â Â Â
CN_273	Glutathione S-transferase Pi	GSTP1	P09211	CHEMBL3902	Enzyme	0.0978745	3 / 0Â Â Â Â Â
CN_273	Glutathione S-transferase Mu 2	GSTM2	P28161	CHEMBL4589	Enzyme	0.0978745	3 / 0Â Â Â Â Â
CN_273	Interleukin-1 receptor-associated kinase 4	IRAK4	Q9NWZ3	CHEMBL3778	Kinase	0.0978745	21 / 0Â Â Â Â Â
CN_273	Aldose reductase	AKR1B1	P15121	CHEMBL1900	Enzyme	0.0978745	6 / 7Â Â Â Â Â
CN_273	Methionine aminopeptidase 1	METAP1	P53582	CHEMBL2474	Protease	0.0978745	1 / 0Â Â Â Â Â
CN_273	Aldo-keto-reductase family 1 member C3	AKR1C3	P42330	CHEMBL4681	Enzyme	0.0978745	16 / 0Â Â Â Â Â
CN_273	Equilibrative nucleoside transporter 1	SLC29A1	Q99808	CHEMBL1997	Electrochemical transporter	0.0978745	55 / 0Â Â Â Â Â
CN_273	Cyclin-dependent kinase 1	CDK1	P06493	CHEMBL308	Kinase	0.0978745	2 / 0Â Â Â Â Â
CN_273	Nitric-oxide synthase, brain	NOS1	P29475	CHEMBL3568	Enzyme	0.0978745	2 / 0Â Â Â Â Â
CN_275	Epidermal growth factor receptor erbB1	EGFR	P00533	CHEMBL203	Kinase	0.0743165	104 / 0Â Â Â Â Â
CN_275	Macrophage migration inhibitory factor	MIF	P14174	CHEMBL2085	Enzyme	0.0743165	5 / 0Â Â Â Â Â
CN_275	Nitric oxide synthase, inducible (by homology)	NOS2	P35228	CHEMBL4481	Enzyme	0.0743165	27 / 0Â Â Â Â Â
CN_275	Protein-glutamine gamma-glutamyltransferase	TGM2	P21980	CHEMBL2730	Enzyme	0.0443083	33 / 0Â Â Â Â Â
CN_275	Induced myeloid leukemia cell differentiation protein Mcl-1	MCL1	Q07820	CHEMBL4361	Other cytosolic protein	0.0443083	8 / 0Â Â Â Â Â
CN_275	Glycogen synthase kinase-3 beta	GSK3B	P49841	CHEMBL262	Kinase	0.0339707	123 / 0Â Â Â Â Â
CN_275	Dual specificity mitogen-activated protein kinase kinase 1	MAP2K1	Q02750	CHEMBL3587	Kinase	0.0339707	16 / 0Â Â Â Â Â
CN_275	Poly [ADP-ribose] polymerase-1	PARP1	P09874	CHEMBL3105	Enzyme	0.0339707	115 / 0Â Â Â Â Â
CN_275	Metabotropic glutamate receptor 5	GRM5	P41594	CHEMBL3227	Family C G protein-coupled receptor	0.0238327	64 / 0Â Â Â Â Â
CN_275	Cyclooxygenase-1	PTGS1	P23219	CHEMBL221	Oxidoreductase	0.0238327	14 / 0Â Â Â Â Â
CN_275	Serotonin transporter	SLC6A4	P31645	CHEMBL228	Electrochemical transporter	0.0238327	25 / 0Â Â Â Â Â
CN_275	Dopamine transporter	SLC6A3	Q01959	CHEMBL238	Electrochemical transporter	0.0238327	52 / 0Â Â Â Â Â
CN_275	MAP kinase ERK2	MAPK1	P28482	CHEMBL4040	Kinase	0.0238327	17 / 0Â Â Â Â Â
CN_275	Metabotropic glutamate receptor 4	GRM4	Q14833	CHEMBL2736	Family C G protein-coupled receptor	0.0238327	5 / 0Â Â Â Â Â
CN_275	Aldose reductase	AKR1B1	P15121	CHEMBL1900	Enzyme	0.0238327	61 / 0Â Â Â Â Â
CN_275	Cytochrome P450 11B1	CYP11B1	P15538	CHEMBL1908	Cytochrome P450	0.0238327	24 / 0Â Â Â Â Â
CN_275	Cathepsin K	CTSK	P43235	CHEMBL268	Protease	0.0238327	46 / 0Â Â Â Â Â
CN_275	Cytochrome P450 11B2	CYP11B2	P19099	CHEMBL2722	Cytochrome P450	0.0238327	28 / 0Â Â Â Â Â
CN_275	Histone deacetylase 6	HDAC6	Q9UBN7	CHEMBL1865	Eraser	0.0238327	10 / 0Â Â Â Â Â
CN_275	Toll-like receptor (TLR7/TLR9)	TLR9	Q9NR96	CHEMBL5804	Toll-like and Il-1 receptors	0.0238327	11 / 0Â Â Â Â Â
CN_275	Melatonin receptor 1A	MTNR1A	P48039	CHEMBL1945	Family A G protein-coupled receptor	0.0238327	192 / 0Â Â Â Â Â
CN_275	Melatonin receptor 1B	MTNR1B	P49286	CHEMBL1946	Family A G protein-coupled receptor	0.0238327	155 / 0Â Â Â Â Â
CN_275	Leukocyte common antigen	PTPRC	P08575	CHEMBL3243	Enzyme	0.0238327	24 / 0Â Â Â Â Â
CN_275	Dual specificity phosphatase Cdc25B	CDC25B	P30305	CHEMBL4804	Phosphatase	0.0238327	16 / 0Â Â Â Â Â
CN_275	Dual specificity protein phosphatase 1 (by homology)	DUSP1	P28562	CHEMBL6026	Enzyme	0.0238327	2 / 0Â Â Â Â Â
CN_275	Arachidonate 5-lipoxygenase	ALOX5	P09917	CHEMBL215	Oxidoreductase	0.0238327	26 / 0Â Â Â Â Â
CN_275	Nicotinamide phosphoribosyltransferase	NAMPT	P43490	CHEMBL1744525	Enzyme	0.0238327	4 / 0Â Â Â Â Â
CN_275	Matrix metalloproteinase 2	MMP2	P08253	CHEMBL333	Protease	0.0238327	9 / 0Â Â Â Â Â
CN_275	Arachidonate 15-lipoxygenase	ALOX15	P16050	CHEMBL2903	Enzyme	0.0238327	8 / 0Â Â Â Â Â
CN_275	Monoamine oxidase B	MAOB	P27338	CHEMBL2039	Oxidoreductase	0.0238327	198 / 0Â Â Â Â Â
CN_275	Mu opioid receptor (by homology)	OPRM1	P35372	CHEMBL233	Family A G protein-coupled receptor	0.0238327	4 / 0Â Â Â Â Â
CN_275	Delta opioid receptor (by homology)	OPRD1	P41143	CHEMBL236	Family A G protein-coupled receptor	0.0238327	1 / 0Â Â Â Â Â
CN_275	Norepinephrine transporter	SLC6A2	P23975	CHEMBL222	Electrochemical transporter	0.0238327	12 / 0Â Â Â Â Â
CN_275	Cathepsin S	CTSS	P25774	CHEMBL2954	Protease	0.0238327	19 / 0Â Â Â Â Â
CN_275	Cathepsin L	CTSL	P07711	CHEMBL3837	Protease	0.0238327	18 / 0Â Â Â Â Â
CN_275	Cytochrome P450 2A6	CYP2A6	P11509	CHEMBL5282	Cytochrome P450	0.0238327	17 / 0Â Â Â Â Â
CN_279	Glycogen synthase kinase-3 beta	GSK3B	P49841	CHEMBL262	Kinase	0.0443083	46 / 0Â Â Â Â Â
CN_279	Dual specificity mitogen-activated protein kinase kinase 1	MAP2K1	Q02750	CHEMBL3587	Kinase	0.0339707	6 / 0Â Â Â Â Â
CN_279	MAP kinase ERK2	MAPK1	P28482	CHEMBL4040	Kinase	0.0339707	3 / 0Â Â Â Â Â
CN_279	Epidermal growth factor receptor erbB1	EGFR	P00533	CHEMBL203	Kinase	0.0339707	30 / 0Â Â Â Â Â
CN_279	Macrophage migration inhibitory factor	MIF	P14174	CHEMBL2085	Enzyme	0.0339707	1 / 0Â Â Â Â Â
CN_279	Nitric oxide synthase, inducible (by homology)	NOS2	P35228	CHEMBL4481	Enzyme	0.0339707	17 / 0Â Â Â Â Â
CN_279	Induced myeloid leukemia cell differentiation protein Mcl-1	MCL1	Q07820	CHEMBL4361	Other cytosolic protein	0.0339707	7 / 0Â Â Â Â Â
CN_279	Protein-glutamine gamma-glutamyltransferase	TGM2	P21980	CHEMBL2730	Enzyme	0.0339707	24 / 0Â Â Â Â Â
CN_279	Indoleamine 2,3-dioxygenase	IDO1	P14902	CHEMBL4685	Enzyme	0.0238327	17 / 0Â Â Â Â Â
CN_279	Dual specificity phosphatase Cdc25B	CDC25B	P30305	CHEMBL4804	Phosphatase	0.0238327	11 / 0Â Â Â Â Â
CN_279	Cytochrome P450 2A6	CYP2A6	P11509	CHEMBL5282	Cytochrome P450	0.0238327	15 / 0Â Â Â Â Â
CN_279	Nicotinamide phosphoribosyltransferase	NAMPT	P43490	CHEMBL1744525	Enzyme	0.0238327	3 / 0Â Â Â Â Â
CN_279	Cytochrome P450 19A1	CYP19A1	P11511	CHEMBL1978	Cytochrome P450	0.0238327	31 / 0Â Â Â Â Â
CN_279	Metabotropic glutamate receptor 4	GRM4	Q14833	CHEMBL2736	Family C G protein-coupled receptor	0.0238327	2 / 0Â Â Â Â Â
CN_279	Heme oxygenase 1 (by homology)	HMOX1	P09601	CHEMBL2823	Enzyme	0.0238327	15 / 0Â Â Â Â Â
CN_279	Carbonic anhydrase XII	CA12	O43570	CHEMBL3242	Lyase	0.0238327	29 / 0Â Â Â Â Â
CN_279	Carbonic anhydrase IX	CA9	Q16790	CHEMBL3594	Lyase	0.0238327	36 / 0Â Â Â Â Â
CN_279	Estrogen receptor beta	ESR2	Q92731	CHEMBL242	Nuclear receptor	0.0238327	10 / 0Â Â Â Â Â
CN_279	Tyrosyl-DNA phosphodiesterase 2	TDP2	O95551	CHEMBL2169736	Enzyme	0.0238327	6 / 0Â Â Â Â Â
CN_281	Epidermal growth factor receptor erbB1	EGFR	P00533	CHEMBL203	Kinase	0.0443083	5 / 0Â Â Â Â Â
CN_281	Macrophage migration inhibitory factor	MIF	P14174	CHEMBL2085	Enzyme	0.0443083	1 / 0Â Â Â Â Â
CN_281	Nitric oxide synthase, inducible (by homology)	NOS2	P35228	CHEMBL4481	Enzyme	0.0443083	15 / 0Â Â Â Â Â
CN_281	Glycogen synthase kinase-3 beta	GSK3B	P49841	CHEMBL262	Kinase	0.0339707	26 / 0Â Â Â Â Â
CN_281	Induced myeloid leukemia cell differentiation protein Mcl-1	MCL1	Q07820	CHEMBL4361	Other cytosolic protein	0.0238327	7 / 0Â Â Â Â Â
CN_281	Tyrosyl-DNA phosphodiesterase 2	TDP2	O95551	CHEMBL2169736	Enzyme	0.0238327	3 / 0Â Â Â Â Â
CN_281	Cytochrome P450 2A6	CYP2A6	P11509	CHEMBL5282	Cytochrome P450	0.0238327	15 / 0Â Â Â Â Â
CN_281	Dual specificity mitogen-activated protein kinase kinase 1	MAP2K1	Q02750	CHEMBL3587	Kinase	0.0238327	3 / 0Â Â Â Â Â
CN_281	Protein-glutamine gamma-glutamyltransferase	TGM2	P21980	CHEMBL2730	Enzyme	0.0238327	22 / 0Â Â Â Â Â
CN_284	Carbonic anhydrase II	CA2	P00918	CHEMBL205	Lyase	0.0630257	27 / 10Â Â Â Â Â
CN_284	Poly [ADP-ribose] polymerase-1	PARP1	P09874	CHEMBL3105	Enzyme	0.0535179	3 / 0Â Â Â Â Â
CN_284	Estrogen receptor alpha	ESR1	P03372	CHEMBL206	Nuclear receptor	0.0535179	0 / 49Â Â Â Â Â
CN_284	Estrogen receptor beta	ESR2	Q92731	CHEMBL242	Nuclear receptor	0.0535179	0 / 51Â Â Â Â Â
CN_284	Epidermal growth factor receptor erbB1	EGFR	P00533	CHEMBL203	Kinase	0.0439186	11 / 7Â Â Â Â Â
CN_284	Lysine-specific demethylase 4D-like	KDM4E	B2RXH2	CHEMBL1293226	Eraser	0.0439186	0 / 2Â Â Â Â Â
CN_284	Dopamine D5 receptor	DRD5	P21918	CHEMBL1850	Family A G protein-coupled receptor	0.0439186	0 / 5Â Â Â Â Â
CN_284	Melatonin receptor 1A	MTNR1A	P48039	CHEMBL1945	Family A G protein-coupled receptor	0.0439186	0 / 1Â Â Â Â Â
CN_284	Melatonin receptor 1B	MTNR1B	P49286	CHEMBL1946	Family A G protein-coupled receptor	0.0439186	0 / 1Â Â Â Â Â
CN_284	Dopamine D1 receptor	DRD1	P21728	CHEMBL2056	Family A G protein-coupled receptor	0.0439186	0 / 9Â Â Â Â Â
CN_284	Norepinephrine transporter	SLC6A2	P23975	CHEMBL222	Electrochemical transporter	0.0439186	0 / 5Â Â Â Â Â
CN_284	Dopamine D3 receptor	DRD3	P35462	CHEMBL234	Family A G protein-coupled receptor	0.0439186	0 / 12Â Â Â Â Â
CN_284	Dopamine transporter	SLC6A3	Q01959	CHEMBL238	Electrochemical transporter	0.0439186	0 / 10Â Â Â Â Â
CN_284	Indoleamine 2,3-dioxygenase	IDO1	P14902	CHEMBL4685	Enzyme	0.0439186	8 / 0Â Â Â Â Â
CN_284	Hematopoietic cell protein-tyrosine phosphatase 70Z-PEP	PTPN22	Q9Y2R2	CHEMBL2889	Phosphatase	0.0439186	1 / 0Â Â Â Â Â
CN_284	Cyclooxygenase-1	PTGS1	P23219	CHEMBL221	Oxidoreductase	0.0439186	0 / 6Â Â Â Â Â
CN_284	Methionine aminopeptidase 2	METAP2	P50579	CHEMBL3922	Protease	0.0439186	4 / 0Â Â Â Â Â
CN_31	Serotonin 6 (5-HT6) receptor	HTR6	P50406	CHEMBL3371	Family A G protein-coupled receptor	0.0339707	0 / 2Â Â Â Â Â
CN_31	Estrogen-related receptor gamma	ESRRG	P62508	CHEMBL4245	Nuclear receptor	0.0339707	0 / 1Â Â Â Â Â
CN_31	Carbonic anhydrase II	CA2	P00918	CHEMBL205	Lyase	0.0339707	40 / 10Â Â Â Â Â
CN_31	Carbonic anhydrase XII	CA12	O43570	CHEMBL3242	Lyase	0.0339707	24 / 1Â Â Â Â Â
CN_31	Serine/threonine-protein kinase/endoribonuclease IRE1	ERN1	O75460	CHEMBL1163101	Enzyme	0.0339707	2 / 0Â Â Â Â Â
CN_31	Methionine aminopeptidase 2	METAP2	P50579	CHEMBL3922	Protease	0.0238327	4 / 0Â Â Â Â Â
CN_31	Hematopoietic cell protein-tyrosine phosphatase 70Z-PEP	PTPN22	Q9Y2R2	CHEMBL2889	Phosphatase	0.0238327	1 / 0Â Â Â Â Â
CN_31	Carbonic anhydrase VA	CA5A	P35218	CHEMBL4789	Lyase	0.0238327	5 / 0Â Â Â Â Â
CN_31	GABA-A receptor; alpha-1/beta-2/gamma-2	GABRA1 GABRB2 GABRG2	P14867 P47870 P18507	CHEMBL2095172	Ligand-gated ion channel	0.0238327	0 / 3Â Â Â Â Â
CN_31	D-amino-acid oxidase	DAO	P14920	CHEMBL5485	Enzyme	0.0238327	20 / 0Â Â Â Â Â
CN_31	Androgen Receptor	AR	P10275	CHEMBL1871	Nuclear receptor	0.0238327	4 / 5Â Â Â Â Â
CN_32	Serotonin transporter	SLC6A4	P31645	CHEMBL228	Electrochemical transporter	0.150098	6 / 180Â Â Â Â Â
CN_32	Myeloperoxidase	MPO	P05164	CHEMBL2439	Enzyme	0.150098	3 / 47Â Â Â Â Â
CN_32	Serotonin 1b (5-HT1b) receptor	HTR1B	P28222	CHEMBL1898	Family A G protein-coupled receptor	0.133391	0 / 91Â Â Â Â Â
CN_32	Serotonin 1d (5-HT1d) receptor	HTR1D	P28221	CHEMBL1983	Family A G protein-coupled receptor	0.133391	0 / 87Â Â Â Â Â
CN_32	Serotonin 2a (5-HT2a) receptor	HTR2A	P28223	CHEMBL224	Family A G protein-coupled receptor	0.133391	0 / 95Â Â Â Â Â
CN_32	Serotonin 2c (5-HT2c) receptor	HTR2C	P28335	CHEMBL225	Family A G protein-coupled receptor	0.133391	0 / 62Â Â Â Â Â
CN_32	Thioredoxin	TXN	P10599	CHEMBL2010624	Unclassified protein	0.125076	3 / 0Â Â Â Â Â
CN_32	Dopamine beta-hydroxylase	DBH	P09172	CHEMBL3102	Enzyme	0.125076	3 / 0Â Â Â Â Â
CN_32	P2X purinoceptor 7	P2RX7	Q99572	CHEMBL4805	Ligand-gated ion channel	0.116739	7 / 0Â Â Â Â Â
CN_32	Beta-1 adrenergic receptor	ADRB1	P08588	CHEMBL213	Family A G protein-coupled receptor	0.116739	0 / 3Â Â Â Â Â
CN_32	Serotonin 1e (5-HT1e) receptor	HTR1E	P28566	CHEMBL2182	Family A G protein-coupled receptor	0.116739	0 / 11Â Â Â Â Â
CN_32	Serotonin 7 (5-HT7) receptor	HTR7	P34969	CHEMBL3155	Family A G protein-coupled receptor	0.116739	0 / 26Â Â Â Â Â
CN_32	Dopamine transporter	SLC6A3	Q01959	CHEMBL238	Electrochemical transporter	0.116739	7 / 39Â Â Â Â Â
CN_32	Serotonin 2b (5-HT2b) receptor	HTR2B	P41595	CHEMBL1833	Family A G protein-coupled receptor	0.116739	2 / 31Â Â Â Â Â
CN_32	Serotonin 6 (5-HT6) receptor	HTR6	P50406	CHEMBL3371	Family A G protein-coupled receptor	0.116739	2 / 55Â Â Â Â Â
CN_32	Carbonic anhydrase VII	CA7	P43166	CHEMBL2326	Lyase	0.116739	5 / 0Â Â Â Â Â
CN_32	Carbonic anhydrase XII	CA12	O43570	CHEMBL3242	Lyase	0.116739	12 / 0Â Â Â Â Â
CN_32	Carbonic anhydrase XIV	CA14	Q9ULX7	CHEMBL3510	Lyase	0.116739	4 / 0Â Â Â Â Â
CN_32	Serotonin 4 (5-HT4) receptor	HTR4	Q13639	CHEMBL1875	Family A G protein-coupled receptor	0.116739	0 / 2Â Â Â Â Â
CN_32	Dopamine D1 receptor	DRD1	P21728	CHEMBL2056	Family A G protein-coupled receptor	0.116739	0 / 8Â Â Â Â Â
CN_32	Dopamine D3 receptor	DRD3	P35462	CHEMBL234	Family A G protein-coupled receptor	0.116739	0 / 17Â Â Â Â Â
CN_32	Serotonin 5a (5-HT5a) receptor	HTR5A	P47898	CHEMBL3426	Family A G protein-coupled receptor	0.116739	0 / 14Â Â Â Â Â
CN_32	Gamma-secretase	PSEN2 PSENEN NCSTN APH1A PSEN1 APH1B	P49810 Q9NZ42 Q92542 Q96BI3 P49768 Q8WW43	CHEMBL2094135	Protease	0.116739	9 / 0Â Â Â Â Â
CN_33	Transient receptor potential cation channel subfamily A member 1	TRPA1	O75762	CHEMBL6007	Voltage-gated ion channel	0.0544879	10 / 2Â Â Â Â Â
CN_33	Indoleamine 2,3-dioxygenase	IDO1	P14902	CHEMBL4685	Enzyme	0.0443083	7 / 0Â Â Â Â Â
CN_33	Cytochrome P450 2A6	CYP2A6	P11509	CHEMBL5282	Cytochrome P450	0.0339707	2 / 3Â Â Â Â Â
CN_33	Macrophage migration inhibitory factor	MIF	P14174	CHEMBL2085	Enzyme	0.0238327	8 / 0Â Â Â Â Â
CN_33	Carbonic anhydrase I	CA1	P00915	CHEMBL261	Lyase	0.0238327	3 / 0Â Â Â Â Â
FA_167	Peroxisome proliferator-activated receptor alpha	PPARA	Q07869	CHEMBL239	Nuclear receptor	0.85894	208 / 9Â Â Â Â Â
FA_167	Fatty acid binding protein muscle	FABP3	P05413	CHEMBL3344	Fatty acid binding protein family	0.554905	31 / 5Â Â Â Â Â
FA_167	Free fatty acid receptor 1	FFAR1	O14842	CHEMBL4422	Family A G protein-coupled receptor	0.554905	163 / 3Â Â Â Â Â
FA_167	Peroxisome proliferator-activated receptor delta	PPARD	Q03181	CHEMBL3979	Nuclear receptor	0.537564	129 / 7Â Â Â Â Â
FA_167	Fatty acid binding protein adipocyte	FABP4	P15090	CHEMBL2083	Fatty acid binding protein family	0.519923	51 / 3Â Â Â Â Â
FA_167	Fatty acid binding protein epidermal	FABP5	Q01469	CHEMBL3674	Fatty acid binding protein family	0.502557	11 / 2Â Â Â Â Â
FA_167	Fatty acid binding protein intestinal	FABP2	P12104	CHEMBL4879	Fatty acid binding protein family	0.502557	1 / 1Â Â Â Â Â
FA_167	11-beta-hydroxysteroid dehydrogenase 1	HSD11B1	P28845	CHEMBL4235	Enzyme	0.181787	91 / 22Â Â Â Â Â
FA_167	Solute carrier family 22 member 6 (by homology)	SLC22A6	Q4U2R8	CHEMBL1641347	Electrochemical transporter	0.164442	2 / 2Â Â Â Â Â
FA_167	Dual specificity phosphatase Cdc25A	CDC25A	P30304	CHEMBL3775	Phosphatase	0.147107	20 / 14Â Â Â Â Â
FA_167	DNA polymerase beta	POLB	P06746	CHEMBL2392	Enzyme	0.112451	2 / 5Â Â Â Â Â
FA_167	Aldo-keto reductase family 1 member B10	AKR1B10	O60218	CHEMBL5983	Enzyme	0.103762	15 / 7Â Â Â Â Â
FA_167	Histone lysine demethylase PHF8	PHF8	Q9UPP1	CHEMBL1938212	Eraser	0.0951256	0 / 1Â Â Â Â Â
FA_167	Protein farnesyltransferase	FNTA FNTB	P49354 P49356	CHEMBL2094108	Enzyme	0.0951256	50 / 8Â Â Â Â Â
FA_167	Corticosteroid binding globulin	SERPINA6	P08185	CHEMBL2421	Secreted protein	0.0951256	0 / 6Â Â Â Â Â
FA_167	Testis-specific androgen-binding protein	SHBG	P04278	CHEMBL3305	Secreted protein	0.0951256	0 / 26Â Â Â Â Â
FA_167	Estradiol 17-beta-dehydrogenase 3	HSD17B3	P37058	CHEMBL4234	Enzyme	0.0951256	0 / 11Â Â Â Â Â
FA_167	Glucose-6-phosphate 1-dehydrogenase	G6PD	P11413	CHEMBL5347	Enzyme	0.0951256	0 / 9Â Â Â Â Â
FA_167	GABA-B receptor (by homology)	GABBR1	Q9UBS5	CHEMBL2064	Family C G protein-coupled receptor	0.0951256	0 / 1Â Â Â Â Â
FA_167	Prostanoid EP2 receptor	PTGER2	P43116	CHEMBL1881	Family A G protein-coupled receptor	0.0951256	106 / 5Â Â Â Â Â
FA_167	G-protein coupled bile acid receptor 1	GPBAR1	Q8TDU6	CHEMBL5409	Family A G protein-coupled receptor	0.0864427	2 / 15Â Â Â Â Â
FA_167	Bile acid receptor FXR	NR1H4	Q96RI1	CHEMBL2047	Nuclear receptor	0.0864427	68 / 11Â Â Â Â Â
FA_167	Androgen Receptor	AR	P10275	CHEMBL1871	Nuclear receptor	0.0864427	5 / 33Â Â Â Â Â
FA_167	Lysine-specific demethylase 2A	KDM2A	Q9Y2K7	CHEMBL1938210	Eraser	0.0777583	19 / 1Â Â Â Â Â
FA_167	Lysine-specific demethylase 5C	KDM5C	P41229	CHEMBL2163176	Eraser	0.0777583	21 / 1Â Â Â Â Â
FA_167	Niemann-Pick C1-like protein 1	NPC1L1	Q9UHC9	CHEMBL2027	Other membrane protein	0.0777583	0 / 6Â Â Â Â Â
FA_167	GABA A receptor alpha-2/beta-2/gamma-2	GABRA2 GABRB2 GABRG2	P47869 P47870 P18507	CHEMBL2111413	Ligand-gated ion channel	0.0777583	0 / 2Â Â Â Â Â
FA_167	Vitamin D receptor	VDR	P11473	CHEMBL1977	Nuclear receptor	0.0777583	1 / 2Â Â Â Â Â
FA_167	Protein-tyrosine phosphatase 1B	PTPN1	P18031	CHEMBL335	Phosphatase	0.0690974	119 / 27Â Â Â Â Â
FA_167	UDP-glucuronosyltransferase 2B7	UGT2B7	P16662	CHEMBL4370	Enzyme	0.0690974	1 / 20Â Â Â Â Â
FA_167	Hydroxyacid oxidase 1	HAO1	Q9UJM8	CHEMBL4229	Enzyme	0.0690974	5 / 1Â Â Â Â Â
FA_167	Cytochrome P450 19A1	CYP19A1	P11511	CHEMBL1978	Cytochrome P450	0.0690974	1 / 22Â Â Â Â Â
FA_167	Prostanoid FP receptor	PTGFR	P43088	CHEMBL1987	Family A G protein-coupled receptor	0.0604246	2 / 1Â Â Â Â Â
FA_167	Carbonic anhydrase II	CA2	P00918	CHEMBL205	Lyase	0.0604246	18 / 5Â Â Â Â Â
FA_167	Retinoid X receptor alpha	RXRA	P19793	CHEMBL2061	Nuclear receptor	0.0604246	244 / 0Â Â Â Â Â
FA_167	Glutathione S-transferase kappa 1	GSTK1	Q9Y2Q3	CHEMBL4491	Enzyme	0.0604246	0 / 1Â Â Â Â Â
FA_167	11-beta-hydroxysteroid dehydrogenase 2	HSD11B2	P80365	CHEMBL3746	Enzyme	0.0604246	14 / 3Â Â Â Â Â
FA_167	Carbonic anhydrase I	CA1	P00915	CHEMBL261	Lyase	0.0604246	21 / 7Â Â Â Â Â
FA_167	Plasminogen	PLG	P00747	CHEMBL1801	Protease	0.0604246	1 / 1Â Â Â Â Â
FA_167	Serotonin 2b (5-HT2b) receptor	HTR2B	P41595	CHEMBL1833	Family A G protein-coupled receptor	0.0604246	2 / 0Â Â Â Â Â
FA_167	Retinoid X receptor beta	RXRB	P28702	CHEMBL1870	Nuclear receptor	0.0604246	76 / 0Â Â Â Â Â
FA_167	Retinoic acid receptor gamma	RARG	P13631	CHEMBL2003	Nuclear receptor	0.0604246	123 / 0Â Â Â Â Â
FA_167	Retinoid X receptor gamma	RXRG	P48443	CHEMBL2004	Nuclear receptor	0.0604246	122 / 0Â Â Â Â Â
FA_167	Retinoic acid receptor beta	RARB	P10826	CHEMBL2008	Nuclear receptor	0.0604246	131 / 0Â Â Â Â Â
FA_167	Retinoic acid receptor alpha	RARA	P10276	CHEMBL2055	Nuclear receptor	0.0604246	124 / 0Â Â Â Â Â
FA_167	Nuclear receptor ROR-beta	RORB	Q92753	CHEMBL3091268	Nuclear receptor	0.0604246	1 / 0Â Â Â Â Â
FA_167	MAP kinase ERK2	MAPK1	P28482	CHEMBL4040	Kinase	0.0604246	4 / 0Â Â Â Â Â
FA_167	Nuclear receptor ROR-alpha	RORA	P35398	CHEMBL5868	Nuclear receptor	0.0604246	1 / 0Â Â Â Â Â
FA_167	Solute carrier family 22 member 12	SLC22A12	Q96S37	CHEMBL6120	Electrochemical transporter	0.0604246	50 / 0Â Â Â Â Â
FA_167	Monocarboxylate transporter 1 (by homology)	SLC16A1	P53985	CHEMBL4360	Electrochemical transporter	0.0604246	20 / 0Â Â Â Â Â
FA_167	Inosine-5'-monophosphate dehydrogenase 2	IMPDH2	P12268	CHEMBL2002	Oxidoreductase	0.0604246	14 / 0Â Â Â Â Â
FA_167	Transient receptor potential cation channel subfamily A member 1	TRPA1	O75762	CHEMBL6007	Voltage-gated ion channel	0.0604246	1 / 0Â Â Â Â Â
FA_167	G protein-coupled receptor 44	PTGDR2	Q9Y5Y4	CHEMBL5071	Family A G protein-coupled receptor	0.0604246	847 / 0Â Â Â Â Â
FA_167	Thromboxane A2 receptor	TBXA2R	P21731	CHEMBL2069	Family A G protein-coupled receptor	0.0604246	260 / 0Â Â Â Â Â
FA_167	Peroxisome proliferator-activated receptor gamma	PPARG	P37231	CHEMBL235	Nuclear receptor	0.0604246	327 / 8Â Â Â Â Â
FA_167	Voltage-gated calcium channel alpha2/delta subunit 1	CACNA2D1	P54289	CHEMBL1919	Calcium channel auxiliary subunit alpha2delta family	0.0604246	0 / 4Â Â Â Â Â
FA_167	Prostanoid EP4 receptor (by homology)	PTGER4	P35408	CHEMBL1836	Family A G protein-coupled receptor	0.0604246	126 / 0Â Â Â Â Â
FA_167	Plasma retinol-binding protein	RBP4	P02753	CHEMBL3100	Secreted protein	0.0604246	21 / 0Â Â Â Â Â
FA_167	G-protein coupled receptor 120	FFAR4	Q5NUL3	CHEMBL5339	Family A G protein-coupled receptor	0.0604246	20 / 0Â Â Â Â Â
FA_167	Squalene synthetase	FDFT1	P37268	CHEMBL3338	Enzyme	0.0604246	17 / 1Â Â Â Â Â
FA_167	Neuronal acetylcholine receptor protein alpha-7 subunit (by homology)	CHRNA7	P36544	CHEMBL2492	Ligand-gated ion channel	0.0604246	0 / 2Â Â Â Â Â
FA_167	p53-binding protein Mdm-2	MDM2	Q00987	CHEMBL5023	Other nuclear protein	0.0604246	113 / 0Â Â Â Â Â
FA_167	Prostaglandin E synthase 2	PTGES2	Q9H7Z7	CHEMBL4411	Enzyme	0.0604246	11 / 0Â Â Â Â Â
FA_167	Alpha-2b adrenergic receptor	ADRA2B	P18089	CHEMBL1942	Family A G protein-coupled receptor	0.0604246	1 / 0Â Â Â Â Â
FA_167	MAP kinase p38 alpha	MAPK14	Q16539	CHEMBL260	Kinase	0.0604246	33 / 0Â Â Â Â Â
FA_167	Prostaglandin E synthase	PTGES	O14684	CHEMBL5658	Enzyme	0.0604246	67 / 8Â Â Â Â Â
FA_167	Arachidonate 15-lipoxygenase	ALOX15	P16050	CHEMBL2903	Enzyme	0.0604246	3 / 0Â Â Â Â Â
FA_167	Arachidonate 12-lipoxygenase	ALOX12	P18054	CHEMBL3687	Enzyme	0.0604246	4 / 0Â Â Â Â Â
FA_167	Cytochrome P450 26B1	CYP26B1	Q9NR63	CHEMBL3713687	Cytochrome P450	0.0604246	11 / 0Â Â Â Â Â
FA_167	Prostanoid DP receptor	PTGDR	Q13258	CHEMBL4427	Family A G protein-coupled receptor	0.0604246	181 / 0Â Â Â Â Â
FA_167	Cytochrome P450 26A1	CYP26A1	O43174	CHEMBL5141	Cytochrome P450	0.0604246	17 / 0Â Â Â Â Â
FA_167	Aldo-keto-reductase family 1 member C3	AKR1C3	P42330	CHEMBL4681	Enzyme	0.0604246	81 / 0Â Â Â Â Â
FA_167	Cytosolic phospholipase A2	PLA2G4A	P47712	CHEMBL3816	Enzyme	0.0604246	55 / 0Â Â Â Â Â
FA_167	Type-1 angiotensin II receptor (by homology)	AGTR1	P30556	CHEMBL227	Family A G protein-coupled receptor	0.0604246	45 / 0Â Â Â Â Â
FA_167	Epoxide hydratase	EPHX2	P34913	CHEMBL2409	Protease	0.0604246	60 / 0Â Â Â Â Â
FA_167	Metabotropic glutamate receptor 5	GRM5	P41594	CHEMBL3227	Family C G protein-coupled receptor	0.0604246	0 / 4Â Â Â Â Â
FA_167	Endothelin receptor ET-A (by homology)	EDNRA	P25101	CHEMBL252	Family A G protein-coupled receptor	0.0604246	34 / 0Â Â Â Â Â
FA_167	Prostanoid EP3 receptor	PTGER3	P43115	CHEMBL3710	Family A G protein-coupled receptor	0.0604246	42 / 0Â Â Â Â Â
FA_168	Fatty acid binding protein adipocyte	FABP4	P15090	CHEMBL2083	Fatty acid binding protein family	0.935895	20 / 3Â Â Â Â Â
FA_168	Peroxisome proliferator-activated receptor alpha	PPARA	Q07869	CHEMBL239	Nuclear receptor	0.935895	160 / 9Â Â Â Â Â
FA_168	Fatty acid binding protein muscle	FABP3	P05413	CHEMBL3344	Fatty acid binding protein family	0.935895	9 / 5Â Â Â Â Â
FA_168	Fatty acid binding protein epidermal	FABP5	Q01469	CHEMBL3674	Fatty acid binding protein family	0.935895	3 / 2Â Â Â Â Â
FA_168	Peroxisome proliferator-activated receptor delta	PPARD	Q03181	CHEMBL3979	Nuclear receptor	0.935895	148 / 7Â Â Â Â Â
FA_168	Fatty acid binding protein intestinal	FABP2	P12104	CHEMBL4879	Fatty acid binding protein family	0.935895	1 / 1Â Â Â Â Â
FA_168	Free fatty acid receptor 1	FFAR1	O14842	CHEMBL4422	Family A G protein-coupled receptor	0.598213	151 / 3Â Â Â Â Â
FA_168	Solute carrier family 22 member 6 (by homology)	SLC22A6	Q4U2R8	CHEMBL1641347	Electrochemical transporter	0.207866	0 / 2Â Â Â Â Â
FA_168	Dual specificity phosphatase Cdc25A	CDC25A	P30304	CHEMBL3775	Phosphatase	0.198809	18 / 14Â Â Â Â Â
FA_168	11-beta-hydroxysteroid dehydrogenase 1	HSD11B1	P28845	CHEMBL4235	Enzyme	0.153377	78 / 22Â Â Â Â Â
FA_168	Aldo-keto reductase family 1 member B10	AKR1B10	O60218	CHEMBL5983	Enzyme	0.126154	0 / 7Â Â Â Â Â
FA_168	DNA polymerase beta	POLB	P06746	CHEMBL2392	Enzyme	0.108018	2 / 5Â Â Â Â Â
FA_168	Vitamin D receptor	VDR	P11473	CHEMBL1977	Nuclear receptor	0.0898721	2 / 2Â Â Â Â Â
FA_168	Bile acid receptor FXR	NR1H4	Q96RI1	CHEMBL2047	Nuclear receptor	0.0898721	96 / 11Â Â Â Â Â
FA_168	Histone lysine demethylase PHF8	PHF8	Q9UPP1	CHEMBL1938212	Eraser	0.0898721	0 / 1Â Â Â Â Â
FA_168	UDP-glucuronosyltransferase 2B7	UGT2B7	P16662	CHEMBL4370	Enzyme	0.0898721	0 / 20Â Â Â Â Â
FA_168	Cytochrome P450 19A1	CYP19A1	P11511	CHEMBL1978	Cytochrome P450	0.0807924	0 / 22Â Â Â Â Â
FA_168	Corticosteroid binding globulin	SERPINA6	P08185	CHEMBL2421	Secreted protein	0.0807924	0 / 6Â Â Â Â Â
FA_168	Testis-specific androgen-binding protein	SHBG	P04278	CHEMBL3305	Secreted protein	0.0807924	0 / 26Â Â Â Â Â
FA_168	Estradiol 17-beta-dehydrogenase 3	HSD17B3	P37058	CHEMBL4234	Enzyme	0.0807924	0 / 11Â Â Â Â Â
FA_168	Glucose-6-phosphate 1-dehydrogenase	G6PD	P11413	CHEMBL5347	Enzyme	0.0807924	0 / 9Â Â Â Â Â
FA_168	GABA-B receptor (by homology)	GABBR1	Q9UBS5	CHEMBL2064	Family C G protein-coupled receptor	0.0807924	0 / 1Â Â Â Â Â
FA_168	Prostanoid EP2 receptor	PTGER2	P43116	CHEMBL1881	Family A G protein-coupled receptor	0.0807924	74 / 5Â Â Â Â Â
FA_168	Lysine-specific demethylase 2A	KDM2A	Q9Y2K7	CHEMBL1938210	Eraser	0.0807924	16 / 1Â Â Â Â Â
FA_168	Lysine-specific demethylase 5C	KDM5C	P41229	CHEMBL2163176	Eraser	0.0807924	16 / 1Â Â Â Â Â
FA_168	G-protein coupled bile acid receptor 1	GPBAR1	Q8TDU6	CHEMBL5409	Family A G protein-coupled receptor	0.0717159	4 / 15Â Â Â Â Â
FA_168	Niemann-Pick C1-like protein 1	NPC1L1	Q9UHC9	CHEMBL2027	Other membrane protein	0.062622	0 / 6Â Â Â Â Â
FA_168	GABA A receptor alpha-2/beta-2/gamma-2	GABRA2 GABRB2 GABRG2	P47869 P47870 P18507	CHEMBL2111413	Ligand-gated ion channel	0.062622	0 / 2Â Â Â Â Â
FA_168	Protein farnesyltransferase	FNTA FNTB	P49354 P49356	CHEMBL2094108	Enzyme	0.062622	20 / 8Â Â Â Â Â
FA_168	Androgen Receptor	AR	P10275	CHEMBL1871	Nuclear receptor	0.062622	1 / 33Â Â Â Â Â
FA_168	Hydroxyacid oxidase 1	HAO1	Q9UJM8	CHEMBL4229	Enzyme	0.0535561	3 / 1Â Â Â Â Â
FA_168	Prostanoid FP receptor	PTGFR	P43088	CHEMBL1987	Family A G protein-coupled receptor	0.0535561	1 / 1Â Â Â Â Â
FA_168	Protein-tyrosine phosphatase 1B	PTPN1	P18031	CHEMBL335	Phosphatase	0.0535561	120 / 27Â Â Â Â Â
FA_168	11-beta-hydroxysteroid dehydrogenase 2	HSD11B2	P80365	CHEMBL3746	Enzyme	0.0535561	11 / 3Â Â Â Â Â
FA_168	Glutathione S-transferase kappa 1	GSTK1	Q9Y2Q3	CHEMBL4491	Enzyme	0.0535561	0 / 1Â Â Â Â Â
FA_168	Leukotriene A4 hydrolase	LTA4H	P09960	CHEMBL4618	Protease	0.0535561	0 / 1Â Â Â Â Â
FA_168	Carbonic anhydrase II	CA2	P00918	CHEMBL205	Lyase	0.0535561	6 / 5Â Â Â Â Â
FA_168	Carbonic anhydrase I	CA1	P00915	CHEMBL261	Lyase	0.0535561	8 / 7Â Â Â Â Â
FA_168	Nuclear receptor subfamily 0 group B member 2	NR0B2	Q15466	CHEMBL5603	Nuclear receptor	0.0535561	1 / 0Â Â Â Â Â
FA_168	CDC45-related protein	CDC45	O75419	CHEMBL3040	Other nuclear protein	0.0535561	0 / 1Â Â Â Â Â
FA_168	Leukocyte common antigen	PTPRC	P08575	CHEMBL3243	Enzyme	0.0535561	0 / 1Â Â Â Â Â
FA_168	Peroxisome proliferator-activated receptor gamma	PPARG	P37231	CHEMBL235	Nuclear receptor	0.0535561	265 / 8Â Â Â Â Â
FA_168	Cytochrome P450 26A1	CYP26A1	O43174	CHEMBL5141	Cytochrome P450	0.0535561	7 / 0Â Â Â Â Â
FA_168	Retinoid X receptor alpha	RXRA	P19793	CHEMBL2061	Nuclear receptor	0.0535561	210 / 0Â Â Â Â Â
FA_168	Retinoic acid receptor gamma	RARG	P13631	CHEMBL2003	Nuclear receptor	0.0535561	129 / 0Â Â Â Â Â
FA_168	Retinoic acid receptor beta	RARB	P10826	CHEMBL2008	Nuclear receptor	0.0535561	135 / 0Â Â Â Â Â
FA_168	Retinoic acid receptor alpha	RARA	P10276	CHEMBL2055	Nuclear receptor	0.0535561	124 / 0Â Â Â Â Â
FA_168	Anandamide amidohydrolase	FAAH	O00519	CHEMBL2243	Enzyme	0.0535561	4 / 1Â Â Â Â Â
FA_168	Telomerase reverse transcriptase	TERT	O14746	CHEMBL2916	Enzyme	0.0535561	1 / 1Â Â Â Â Â
FA_168	Fatty acid-binding protein, liver	FABP1	P07148	CHEMBL5421	Fatty acid binding protein family	0.0535561	1 / 1Â Â Â Â Â
FA_168	Cytochrome P450 26B1	CYP26B1	Q9NR63	CHEMBL3713687	Cytochrome P450	0.0535561	9 / 0Â Â Â Â Â
FA_168	Retinoid X receptor gamma (by homology)	RXRG	P48443	CHEMBL2004	Nuclear receptor	0.0535561	105 / 0Â Â Â Â Â
FA_168	G-protein coupled receptor 120	FFAR4	Q5NUL3	CHEMBL5339	Family A G protein-coupled receptor	0.0535561	15 / 0Â Â Â Â Â
FA_168	Voltage-gated calcium channel alpha2/delta subunit 1	CACNA2D1	P54289	CHEMBL1919	Calcium channel auxiliary subunit alpha2delta family	0.0535561	0 / 4Â Â Â Â Â
FA_168	Retinoid X receptor beta	RXRB	P28702	CHEMBL1870	Nuclear receptor	0.0535561	69 / 0Â Â Â Â Â
FA_168	Monocarboxylate transporter 1 (by homology)	SLC16A1	P53985	CHEMBL4360	Electrochemical transporter	0.0535561	13 / 0Â Â Â Â Â
FA_168	Arachidonate 15-lipoxygenase	ALOX15	P16050	CHEMBL2903	Enzyme	0.0535561	2 / 0Â Â Â Â Â
FA_168	Arachidonate 12-lipoxygenase	ALOX12	P18054	CHEMBL3687	Enzyme	0.0535561	3 / 0Â Â Â Â Â
FA_168	Prostanoid EP4 receptor	PTGER4	P35408	CHEMBL1836	Family A G protein-coupled receptor	0.0535561	73 / 0Â Â Â Â Â
FA_168	Glycine receptor subunit alpha-1	GLRA1	P23415	CHEMBL5845	Ligand-gated ion channel	0.0535561	1 / 0Â Â Â Â Â
FA_168	Epoxide hydratase	EPHX2	P34913	CHEMBL2409	Protease	0.0535561	58 / 0Â Â Â Â Â
FA_168	Multidrug resistance-associated protein 1	ABCC1	P33527	CHEMBL3004	Primary active transporter	0.0535561	1 / 0Â Â Â Â Â
FA_168	P-glycoprotein 1	ABCB1	P08183	CHEMBL4302	Primary active transporter	0.0535561	1 / 0Â Â Â Â Â
FA_168	Neuronal acetylcholine receptor protein alpha-7 subunit (by homology)	CHRNA7	P36544	CHEMBL2492	Ligand-gated ion channel	0.0535561	0 / 2Â Â Â Â Â
FA_168	Cytosolic phospholipase A2	PLA2G4A	P47712	CHEMBL3816	Enzyme	0.0535561	62 / 0Â Â Â Â Â
FA_168	Prostaglandin E synthase	PTGES	O14684	CHEMBL5658	Enzyme	0.0535561	34 / 8Â Â Â Â Â
FA_168	Acyl-CoA desaturase	SCD	O00767	CHEMBL5555	Enzyme	0.0535561	11 / 1Â Â Â Â Â
FA_168	SUMO-activating enzyme	SAE1 UBA2	Q9UBE0 Q9UBT2	CHEMBL2095174	Enzyme	0.0535561	0 / 2Â Â Â Â Â
FA_168	Metabotropic glutamate receptor 5	GRM5	P41594	CHEMBL3227	Family C G protein-coupled receptor	0.0535561	0 / 4Â Â Â Â Â
FA_168	Plasminogen	PLG	P00747	CHEMBL1801	Protease	0.0535561	1 / 1Â Â Â Â Â
FA_168	Serotonin 2b (5-HT2b) receptor	HTR2B	P41595	CHEMBL1833	Family A G protein-coupled receptor	0.0535561	2 / 0Â Â Â Â Â
FA_168	Nuclear receptor ROR-beta	RORB	Q92753	CHEMBL3091268	Nuclear receptor	0.0535561	1 / 0Â Â Â Â Â
FA_168	MAP kinase ERK2	MAPK1	P28482	CHEMBL4040	Kinase	0.0535561	3 / 0Â Â Â Â Â
FA_168	Nuclear receptor ROR-alpha	RORA	P35398	CHEMBL5868	Nuclear receptor	0.0535561	1 / 0Â Â Â Â Â
FA_168	G protein-coupled receptor 44	PTGDR2	Q9Y5Y4	CHEMBL5071	Family A G protein-coupled receptor	0.0535561	187 / 0Â Â Â Â Â
FA_168	Intercellular adhesion molecule (ICAM-1), Integrin alpha-L/beta-2	ITGAL ICAM1 ITGB2	P20701 P05362 P05107	CHEMBL2096661	Membrane receptor	0.0535561	6 / 0Â Â Â Â Â
FA_169	Peroxisome proliferator-activated receptor gamma	PPARG	P37231	CHEMBL235	Nuclear receptor	0.982961	348 / 24Â Â Â Â Â
FA_169	Peroxisome proliferator-activated receptor alpha	PPARA	Q07869	CHEMBL239	Nuclear receptor	0.982961	218 / 19Â Â Â Â Â
FA_169	Peroxisome proliferator-activated receptor delta	PPARD	Q03181	CHEMBL3979	Nuclear receptor	0.982961	164 / 12Â Â Â Â Â
FA_169	Fatty acid binding protein adipocyte	FABP4	P15090	CHEMBL2083	Fatty acid binding protein family	0.670877	41 / 4Â Â Â Â Â
FA_169	Fatty acid binding protein muscle	FABP3	P05413	CHEMBL3344	Fatty acid binding protein family	0.670877	25 / 5Â Â Â Â Â
FA_169	Fatty acid binding protein epidermal	FABP5	Q01469	CHEMBL3674	Fatty acid binding protein family	0.670877	9 / 2Â Â Â Â Â
FA_169	Anandamide amidohydrolase	FAAH	O00519	CHEMBL2243	Enzyme	0.480131	9 / 17Â Â Â Â Â
FA_169	Telomerase reverse transcriptase	TERT	O14746	CHEMBL2916	Enzyme	0.480131	1 / 2Â Â Â Â Â
FA_169	Fatty acid-binding protein, liver	FABP1	P07148	CHEMBL5421	Fatty acid binding protein family	0.480131	2 / 3Â Â Â Â Â
FA_169	Acyl-CoA desaturase	SCD	O00767	CHEMBL5555	Enzyme	0.416679	13 / 1Â Â Â Â Â
FA_169	Free fatty acid receptor 1	FFAR1	O14842	CHEMBL4422	Family A G protein-coupled receptor	0.262324	184 / 3Â Â Â Â Â
FA_169	Protein-tyrosine phosphatase 1B	PTPN1	P18031	CHEMBL335	Phosphatase	0.262324	135 / 60Â Â Â Â Â
[truncated: 6,165 more rows]

## Sheet: 3. GeneCards
Gene Symbol	Description	Category	Uniprot ID	Gifts	GC Id	Relevance score	GeneCards Link
INSR	Insulin Receptor	Protein Coding	P06213	67	GC19M007112	125.674	https://www.genecards.org/cgi-bin/carddisp.pl?gene=INSR
INS	Insulin	Protein Coding	P01308	60	GC11M002159	84.5152	https://www.genecards.org/cgi-bin/carddisp.pl?gene=INS
ABCC8	ATP Binding Cassette Subfamily C Member 8	Protein Coding	Q09428	59	GC11M017392	82.2724	https://www.genecards.org/cgi-bin/carddisp.pl?gene=ABCC8
WFS1	Wolframin ER Transmembrane Glycoprotein	Protein Coding	O76024	58	GC04P006269	82.2319	https://www.genecards.org/cgi-bin/carddisp.pl?gene=WFS1
AKT2	AKT Serine/Threonine Kinase 2	Protein Coding	P31751	67	GC19M040230	71.5261	https://www.genecards.org/cgi-bin/carddisp.pl?gene=AKT2
IRS1	Insulin Receptor Substrate 1	Protein Coding	P35568	61	GC02M226731	65.3892	https://www.genecards.org/cgi-bin/carddisp.pl?gene=IRS1
ENPP1	Ectonucleotide Pyrophosphatase/Phosphodiesterase 1	Protein Coding	P22413	63	GC06P131808	60.2928	https://www.genecards.org/cgi-bin/carddisp.pl?gene=ENPP1
PPARG	Peroxisome Proliferator Activated Receptor Gamma	Protein Coding	P37231	66	GC03P012287	58.3296	https://www.genecards.org/cgi-bin/carddisp.pl?gene=PPARG
HNF1A	HNF1 Homeobox A	Protein Coding	P20823	59	GC12P120978	56.9252	https://www.genecards.org/cgi-bin/carddisp.pl?gene=HNF1A
GCK	Glucokinase	Protein Coding	P35557	62	GC07M045433	52.453	https://www.genecards.org/cgi-bin/carddisp.pl?gene=GCK
KCNJ11	Potassium Inwardly Rectifying Channel Subfamily J Member 11	Protein Coding	Q14654	59	GC11M017988	51.6587	https://www.genecards.org/cgi-bin/carddisp.pl?gene=KCNJ11
ADIPOQ	Adiponectin, C1Q And Collagen Domain Containing	Protein Coding	Q15848	59	GC03P186842	50.4546	https://www.genecards.org/cgi-bin/carddisp.pl?gene=ADIPOQ
HNF4A	Hepatocyte Nuclear Factor 4 Alpha	Protein Coding	P41235	63	GC20P044355	49.7017	https://www.genecards.org/cgi-bin/carddisp.pl?gene=HNF4A
RETN	Resistin	Protein Coding	Q9HD89	55	GC19P007669	48.0142	https://www.genecards.org/cgi-bin/carddisp.pl?gene=RETN
HNF1B	HNF1 Homeobox B	Protein Coding	P35680	56	GC17M037686	44.9802	https://www.genecards.org/cgi-bin/carddisp.pl?gene=HNF1B
IL6	Interleukin 6	Protein Coding	P05231	64	GC07P022725	41.933	https://www.genecards.org/cgi-bin/carddisp.pl?gene=IL6
PAX4	Paired Box 4	Protein Coding	O43316	53	GC07M127610	41.5729	https://www.genecards.org/cgi-bin/carddisp.pl?gene=PAX4
SLC2A4	Solute Carrier Family 2 Member 4	Protein Coding	P14672	60	GC17P121899	41.137	https://www.genecards.org/cgi-bin/carddisp.pl?gene=SLC2A4
IRS2	Insulin Receptor Substrate 2	Protein Coding	Q9Y4H2	59	GC13M109752	41.0859	https://www.genecards.org/cgi-bin/carddisp.pl?gene=IRS2
PDX1	Pancreatic And Duodenal Homeobox 1	Protein Coding	P52945	58	GC13P027931	39.0434	https://www.genecards.org/cgi-bin/carddisp.pl?gene=PDX1
SLC2A2	Solute Carrier Family 2 Member 2	Protein Coding	P11168	63	GC03M170996	38.8407	https://www.genecards.org/cgi-bin/carddisp.pl?gene=SLC2A2
NEUROD1	Neuronal Differentiation 1	Protein Coding	Q13562	56	GC02M181673	38.6281	https://www.genecards.org/cgi-bin/carddisp.pl?gene=NEUROD1
LIPC	Lipase C, Hepatic Type	Protein Coding	P11150	59	GC15P058410	38.3005	https://www.genecards.org/cgi-bin/carddisp.pl?gene=LIPC
TNF	Tumor Necrosis Factor	Protein Coding	P01375	65	GC06P144764	36.3156	https://www.genecards.org/cgi-bin/carddisp.pl?gene=TNF
LEP	Leptin	Protein Coding	P41159	59	GC07P128241	35.6367	https://www.genecards.org/cgi-bin/carddisp.pl?gene=LEP
TCF7L2	Transcription Factor 7 Like 2	Protein Coding	Q9NQB0	59	GC10P112950	35.4987	https://www.genecards.org/cgi-bin/carddisp.pl?gene=TCF7L2
LMNA	Lamin A/C	Protein Coding	P02545	62	GC01P156082	34.33	https://www.genecards.org/cgi-bin/carddisp.pl?gene=LMNA
RBPJ	Recombination Signal Binding Protein For Immunoglobulin Kappa J Region	Protein Coding	Q06330	59	GC04P026105	33.9247	https://www.genecards.org/cgi-bin/carddisp.pl?gene=RBPJ
PPP1R3A	Protein Phosphatase 1 Regulatory Subunit 3A	Protein Coding	Q16821	54	GC07M113876	32.8751	https://www.genecards.org/cgi-bin/carddisp.pl?gene=PPP1R3A
SLC30A8	Solute Carrier Family 30 Member 8	Protein Coding	Q8IWU4	54	GC08P116950	31.2686	https://www.genecards.org/cgi-bin/carddisp.pl?gene=SLC30A8
PTPN1	Protein Tyrosine Phosphatase Non-Receptor Type 1	Protein Coding	P18031	63	GC20P050510	30.9097	https://www.genecards.org/cgi-bin/carddisp.pl?gene=PTPN1
RBPJL	Recombination Signal Binding Protein For Immunoglobulin Kappa J Region Like	Protein Coding	Q9UBG7	48	GC20P045306	30.6178	https://www.genecards.org/cgi-bin/carddisp.pl?gene=RBPJL
MTNR1B	Melatonin Receptor 1B	Protein Coding	P49286	58	GC11P092969	30.1948	https://www.genecards.org/cgi-bin/carddisp.pl?gene=MTNR1B
TBC1D4	TBC1 Domain Family Member 4	Protein Coding	O60343	56	GC13M075284	29.885	https://www.genecards.org/cgi-bin/carddisp.pl?gene=TBC1D4
CDKAL1	CDK5 Regulatory Subunit Associated Protein 1 Like 1	Protein Coding	Q5VV42	52	GC06P020534	28.8446	https://www.genecards.org/cgi-bin/carddisp.pl?gene=CDKAL1
PIK3R1	Phosphoinositide-3-Kinase Regulatory Subunit 1	Protein Coding	P27986	64	GC05P068215	27.6376	https://www.genecards.org/cgi-bin/carddisp.pl?gene=PIK3R1
LOC126862549	BRD4-Independent Group 4 Enhancer GRCh37_chr17:36093401-36094600	Functional Element		9	GC17P125287	26.5706	https://www.genecards.org/cgi-bin/carddisp.pl?gene=LOC126862549
BSCL2	BSCL2 Lipid Droplet Biogenesis Associated, Seipin	Protein Coding	Q96G97	55	GC11M128857	26.082	https://www.genecards.org/cgi-bin/carddisp.pl?gene=BSCL2
CRP	C-Reactive Protein	Protein Coding	P02741	59	GC01M164127	25.7605	https://www.genecards.org/cgi-bin/carddisp.pl?gene=CRP
WRN	WRN RecQ Like Helicase	Protein Coding	Q14191	60	GC08P031033	25.7107	https://www.genecards.org/cgi-bin/carddisp.pl?gene=WRN
LOC110121471	VISTA Enhancer Hs1977	Functional Element		10	GC11P017412	25.1867	https://www.genecards.org/cgi-bin/carddisp.pl?gene=LOC110121471
AGPAT2	1-Acylglycerol-3-Phosphate O-Acyltransferase 2	Protein Coding	O15120	56	GC09M136673	24.8673	https://www.genecards.org/cgi-bin/carddisp.pl?gene=AGPAT2
RBP4	Retinol Binding Protein 4	Protein Coding	P02753	58	GC10M093591	24.8627	https://www.genecards.org/cgi-bin/carddisp.pl?gene=RBP4
HMGA1	High Mobility Group AT-Hook 1	Protein Coding	P17096	59	GC06P144874	24.798	https://www.genecards.org/cgi-bin/carddisp.pl?gene=HMGA1
IGF2BP2	Insulin Like Growth Factor 2 MRNA Binding Protein 2	Protein Coding	Q9Y6M1	58	GC03M185643	24.3967	https://www.genecards.org/cgi-bin/carddisp.pl?gene=IGF2BP2
IGF1	Insulin Like Growth Factor 1	Protein Coding	P05019	61	GC12M102395	24.3868	https://www.genecards.org/cgi-bin/carddisp.pl?gene=IGF1
SERPINE1	Serpin Family E Member 1	Protein Coding	P05121	64	GC07P101127	23.0499	https://www.genecards.org/cgi-bin/carddisp.pl?gene=SERPINE1
UCP2	Uncoupling Protein 2	Protein Coding	P55851	59	GC11M073974	23.0108	https://www.genecards.org/cgi-bin/carddisp.pl?gene=UCP2
LIPE	Lipase E, Hormone Sensitive Type	Protein Coding	Q05469	60	GC19M042401	22.534	https://www.genecards.org/cgi-bin/carddisp.pl?gene=LIPE
MAPK8IP1	Mitogen-Activated Protein Kinase 8 Interacting Protein 1	Protein Coding	Q9UQF2	56	GC11P048024	22.3035	https://www.genecards.org/cgi-bin/carddisp.pl?gene=MAPK8IP1
KLF11	KLF Transcription Factor 11	Protein Coding	O14901	50	GC02P010291	22.132	https://www.genecards.org/cgi-bin/carddisp.pl?gene=KLF11
LPL	Lipoprotein Lipase	Protein Coding	P06858	63	GC08P019901	21.9936	https://www.genecards.org/cgi-bin/carddisp.pl?gene=LPL
PLIN1	Perilipin 1	Protein Coding	O60240	60	GC15M089664	21.5384	https://www.genecards.org/cgi-bin/carddisp.pl?gene=PLIN1
CD36	CD36 Molecule (CD36 Blood Group)	Protein Coding	P16671	63	GC07P080369	21.3832	https://www.genecards.org/cgi-bin/carddisp.pl?gene=CD36
APOB	Apolipoprotein B	Protein Coding	P04114	59	GC02M020956	20.7207	https://www.genecards.org/cgi-bin/carddisp.pl?gene=APOB
LOC110121472	VISTA Enhancer Hs1980	Functional Element		9	GC10P112997	20.3856	https://www.genecards.org/cgi-bin/carddisp.pl?gene=LOC110121472
MIR126	MicroRNA 126	RNA Gene		31	GC09P136670	20.362	https://www.genecards.org/cgi-bin/carddisp.pl?gene=MIR126
PRMT7	Protein Arginine Methyltransferase 7	Protein Coding	Q9NVM4	56	GC16P097697	20.3033	https://www.genecards.org/cgi-bin/carddisp.pl?gene=PRMT7
SHBG	Sex Hormone Binding Globulin	Protein Coding	P04278	55	GC17P007613	20.0812	https://www.genecards.org/cgi-bin/carddisp.pl?gene=SHBG
GCGR	Glucagon Receptor	Protein Coding	P47871	59	GC17P081804	19.9843	https://www.genecards.org/cgi-bin/carddisp.pl?gene=GCGR
ADRB3	Adrenoceptor Beta 3	Protein Coding	P13945	56	GC08M037962	19.9063	https://www.genecards.org/cgi-bin/carddisp.pl?gene=ADRB3
GPD2	Glycerol-3-Phosphate Dehydrogenase 2	Protein Coding	P43304	59	GC02P156408	19.8837	https://www.genecards.org/cgi-bin/carddisp.pl?gene=GPD2
NSMCE2	NSE2 (MMS21) Homolog, SMC5-SMC6 Complex SUMO Ligase	Protein Coding	Q96MF7	49	GC08P125091	19.5319	https://www.genecards.org/cgi-bin/carddisp.pl?gene=NSMCE2
FABP2	Fatty Acid Binding Protein 2	Protein Coding	P12104	54	GC04M119317	19.486	https://www.genecards.org/cgi-bin/carddisp.pl?gene=FABP2
MIR29A	MicroRNA 29a	RNA Gene		31	GC07M130876	19.4075	https://www.genecards.org/cgi-bin/carddisp.pl?gene=MIR29A
HSD11B1	Hydroxysteroid 11-Beta Dehydrogenase 1	Protein Coding	P28845	63	GC01P209686	19.3009	https://www.genecards.org/cgi-bin/carddisp.pl?gene=HSD11B1
GAS5	Growth Arrest Specific 5	RNA Gene		33	GC01M173947	19.0739	https://www.genecards.org/cgi-bin/carddisp.pl?gene=GAS5
IL6-AS1	IL6 Antisense RNA 1	RNA Gene		23	GC07M022897	19.06	https://www.genecards.org/cgi-bin/carddisp.pl?gene=IL6-AS1
LOC126859963	BRD4-Independent Group 4 Enhancer GRCh37_chr7:22766269-22767468	Functional Element		9	GC07P022726	19.06	https://www.genecards.org/cgi-bin/carddisp.pl?gene=LOC126859963
ADRA2A	Adrenoceptor Alpha 2A	Protein Coding	P08913	59	GC10P111077	18.6662	https://www.genecards.org/cgi-bin/carddisp.pl?gene=ADRA2A
MIR125A	MicroRNA 125a	RNA Gene		31	GC19P123545	18.4575	https://www.genecards.org/cgi-bin/carddisp.pl?gene=MIR125A
LOC126807011	MED14-Independent Group 3 Enhancer GRCh37_chr4:26407341-26408540	Functional Element		8	GC04P026405	18.3072	https://www.genecards.org/cgi-bin/carddisp.pl?gene=LOC126807011
SOCS1	Suppressor Of Cytokine Signaling 1	Protein Coding	O15524	59	GC16M025937	18.2603	https://www.genecards.org/cgi-bin/carddisp.pl?gene=SOCS1
GHRL	Ghrelin And Obestatin Prepropeptide	Protein Coding	Q9UBU3	55	GC03M010285	18.1305	https://www.genecards.org/cgi-bin/carddisp.pl?gene=GHRL
LEPQTL1	Leptin, Serum Levels Of	Genetic Locus		11	GC02U903086	18.0828	https://www.genecards.org/cgi-bin/carddisp.pl?gene=LEPQTL1
APOA1	Apolipoprotein A1	Protein Coding	P02647	63	GC11M116835	17.9847	https://www.genecards.org/cgi-bin/carddisp.pl?gene=APOA1
APOE	Apolipoprotein E	Protein Coding	P02649	63	GC19P123244	17.8165	https://www.genecards.org/cgi-bin/carddisp.pl?gene=APOE
LEPR	Leptin Receptor	Protein Coding	P48357	63	GC01P065444	17.5006	https://www.genecards.org/cgi-bin/carddisp.pl?gene=LEPR
NAMPT	Nicotinamide Phosphoribosyltransferase	Protein Coding	P43490	60	GC07M106248	17.3872	https://www.genecards.org/cgi-bin/carddisp.pl?gene=NAMPT
ACE	Angiotensin I Converting Enzyme	Protein Coding	P12821	64	GC17P063477	17.2239	https://www.genecards.org/cgi-bin/carddisp.pl?gene=ACE
SH2B1	SH2B Adaptor Protein 1	Protein Coding	Q9NRF2	54	GC16P096578	17.1466	https://www.genecards.org/cgi-bin/carddisp.pl?gene=SH2B1
AKT1	AKT Serine/Threonine Kinase 1	Protein Coding	P31749	66	GC14M104769	17.1018	https://www.genecards.org/cgi-bin/carddisp.pl?gene=AKT1
MIR29C	MicroRNA 29c	RNA Gene		27	GC01M207835	17.0686	https://www.genecards.org/cgi-bin/carddisp.pl?gene=MIR29C
MIR206	MicroRNA 206	RNA Gene		29	GC06P052144	16.5056	https://www.genecards.org/cgi-bin/carddisp.pl?gene=MIR206
CAV1	Caveolin 1	Protein Coding	Q03135	62	GC07P116524	16.4672	https://www.genecards.org/cgi-bin/carddisp.pl?gene=CAV1
XRCC4	X-Ray Repair Cross Complementing 4	Protein Coding	Q13426	56	GC05P083077	16.2591	https://www.genecards.org/cgi-bin/carddisp.pl?gene=XRCC4
PSMA3	Proteasome 20S Subunit Alpha 3	Protein Coding	P25788	58	GC14P058244	16.2405	https://www.genecards.org/cgi-bin/carddisp.pl?gene=PSMA3
PTF1A	Pancreas Associated Transcription Factor 1a	Protein Coding	Q7RTS3	54	GC10P023194	16.1519	https://www.genecards.org/cgi-bin/carddisp.pl?gene=PTF1A
PVT1	Pvt1 Oncogene	RNA Gene		35	GC08P128175	15.9445	https://www.genecards.org/cgi-bin/carddisp.pl?gene=PVT1
APOC3	Apolipoprotein C3	Protein Coding	P02656	58	GC11P116829	15.8686	https://www.genecards.org/cgi-bin/carddisp.pl?gene=APOC3
SLC16A1	Solute Carrier Family 16 Member 1	Protein Coding	P53985	60	GC01M113114	15.7403	https://www.genecards.org/cgi-bin/carddisp.pl?gene=SLC16A1
PPARA	Peroxisome Proliferator Activated Receptor Alpha	Protein Coding	Q07869	58	GC22P046150	15.7246	https://www.genecards.org/cgi-bin/carddisp.pl?gene=PPARA
MAPK8	Mitogen-Activated Protein Kinase 8	Protein Coding	P45983	62	GC10P048306	15.666	https://www.genecards.org/cgi-bin/carddisp.pl?gene=MAPK8
CDKN2B-AS1	CDKN2B Antisense RNA 1	RNA Gene		33	GC09P021994	15.5618	https://www.genecards.org/cgi-bin/carddisp.pl?gene=CDKN2B-AS1
CAPN10	Calpain 10	Protein Coding	Q9HC96	53	GC02P240586	15.4976	https://www.genecards.org/cgi-bin/carddisp.pl?gene=CAPN10
CETP	Cholesteryl Ester Transfer Protein	Protein Coding	P11597	59	GC16P056961	15.3019	https://www.genecards.org/cgi-bin/carddisp.pl?gene=CETP
RPS6KB1	Ribosomal Protein S6 Kinase B1	Protein Coding	P23443	63	GC17P059893	15.2567	https://www.genecards.org/cgi-bin/carddisp.pl?gene=RPS6KB1
NKX2-2	NK2 Homeobox 2	Protein Coding	O95096	54	GC20M021511	15.1421	https://www.genecards.org/cgi-bin/carddisp.pl?gene=NKX2-2
IGFBP3	Insulin Like Growth Factor Binding Protein 3	Protein Coding	P17936	59	GC07M045912	15.0216	https://www.genecards.org/cgi-bin/carddisp.pl?gene=IGFBP3
ADIPOR1	Adiponectin Receptor 1	Protein Coding	Q96A54	57	GC01M202940	14.9156	https://www.genecards.org/cgi-bin/carddisp.pl?gene=ADIPOR1
LINC01370	Long Intergenic Non-Protein Coding RNA 1370	RNA Gene		19	GC20P042617	14.8132	https://www.genecards.org/cgi-bin/carddisp.pl?gene=LINC01370
IGFBP1	Insulin Like Growth Factor Binding Protein 1	Protein Coding	P08833	56	GC07P049854	14.5608	https://www.genecards.org/cgi-bin/carddisp.pl?gene=IGFBP1
AHI1-DT	AHI1 Divergent Transcript	RNA Gene	P0C7V0	28	GC06P146422	14.5107	https://www.genecards.org/cgi-bin/carddisp.pl?gene=AHI1-DT
MIR657	MicroRNA 657	RNA Gene		23	GC17M081125	14.5107	https://www.genecards.org/cgi-bin/carddisp.pl?gene=MIR657
PDZRN3-AS1	PDZRN3 Antisense RNA 1	RNA Gene		21	GC03P073621	14.5107	https://www.genecards.org/cgi-bin/carddisp.pl?gene=PDZRN3-AS1
WFDC21P	WAP Four-Disulfide Core Domain 21, Pseudogene	Pseudogene		21	GC17M085795	14.5107	https://www.genecards.org/cgi-bin/carddisp.pl?gene=WFDC21P
NIDDM4	Diabetes Mellitus, Noninsulin-Dependent	Genetic Locus		8	GC05U901023	14.5107	https://www.genecards.org/cgi-bin/carddisp.pl?gene=NIDDM4
PPARGC1A	PPARG Coactivator 1 Alpha	Protein Coding	Q9UBK2	60	GC04M023755	14.4991	https://www.genecards.org/cgi-bin/carddisp.pl?gene=PPARGC1A
LINC01672	Long Intergenic Non-Protein Coding RNA 1672	RNA Gene		21	GC01P050860	14.3542	https://www.genecards.org/cgi-bin/carddisp.pl?gene=LINC01672
IGF1R	Insulin Like Growth Factor 1 Receptor	Protein Coding	P08069	68	GC15P098648	14.3438	https://www.genecards.org/cgi-bin/carddisp.pl?gene=IGF1R
ADIPOR2	Adiponectin Receptor 2	Protein Coding	Q86V24	54	GC12P001670	14.2198	https://www.genecards.org/cgi-bin/carddisp.pl?gene=ADIPOR2
GPT	Glutamic--Pyruvic Transaminase	Protein Coding	P24298	55	GC08P144502	14.2131	https://www.genecards.org/cgi-bin/carddisp.pl?gene=GPT
ZMPSTE24	Zinc Metallopeptidase STE24	Protein Coding	O75844	52	GC01P040258	14.0573	https://www.genecards.org/cgi-bin/carddisp.pl?gene=ZMPSTE24
SREBF1	Sterol Regulatory Element Binding Transcription Factor 1	Protein Coding	P36956	62	GC17M017810	13.8159	https://www.genecards.org/cgi-bin/carddisp.pl?gene=SREBF1
CAVIN1	Caveolae Associated Protein 1	Protein Coding	Q6NZI2	54	GC17M085222	13.7519	https://www.genecards.org/cgi-bin/carddisp.pl?gene=CAVIN1
BAIAP2L1	BAR/IMD Domain Containing Adaptor Protein 2 Like 1	Protein Coding	Q9UHR4	50	GC07M098294	13.5174	https://www.genecards.org/cgi-bin/carddisp.pl?gene=BAIAP2L1
GYS1	Glycogen Synthase 1	Protein Coding	P13807	62	GC19M097165	13.5099	https://www.genecards.org/cgi-bin/carddisp.pl?gene=GYS1
LCAT	Lecithin-Cholesterol Acyltransferase	Protein Coding	P04180	60	GC16M067939	13.4271	https://www.genecards.org/cgi-bin/carddisp.pl?gene=LCAT
UCP3	Uncoupling Protein 3	Protein Coding	P55916	55	GC11M074000	13.2511	https://www.genecards.org/cgi-bin/carddisp.pl?gene=UCP3
TH	Tyrosine Hydroxylase	Protein Coding	P07101	63	GC11M002163	13.1952	https://www.genecards.org/cgi-bin/carddisp.pl?gene=TH
FOS	Fos Proto-Oncogene, AP-1 Transcription Factor Subunit	Protein Coding	P01100	64	GC14P075278	13.0709	https://www.genecards.org/cgi-bin/carddisp.pl?gene=FOS
LPIN1	Lipin 1	Protein Coding	Q14693	60	GC02P011677	13.0527	https://www.genecards.org/cgi-bin/carddisp.pl?gene=LPIN1
SLC17A5	Solute Carrier Family 17 Member 5	Protein Coding	Q9NRA2	58	GC06M073593	12.9624	https://www.genecards.org/cgi-bin/carddisp.pl?gene=SLC17A5
GCG	Glucagon	Protein Coding	P01275	55	GC02M162142	12.9433	https://www.genecards.org/cgi-bin/carddisp.pl?gene=GCG
IL18	Interleukin 18	Protein Coding	Q14116	57	GC11M112143	12.8868	https://www.genecards.org/cgi-bin/carddisp.pl?gene=IL18
MTTP	Microsomal Triglyceride Transfer Protein	Protein Coding	P55157	57	GC04P099563	12.6718	https://www.genecards.org/cgi-bin/carddisp.pl?gene=MTTP
ALB	Albumin	Protein Coding	P02768	62	GC04P073397	12.6565	https://www.genecards.org/cgi-bin/carddisp.pl?gene=ALB
FABP4	Fatty Acid Binding Protein 4	Protein Coding	P15090	55	GC08M081478	12.6336	https://www.genecards.org/cgi-bin/carddisp.pl?gene=FABP4
MT-TP	Mitochondrially Encoded TRNA-Pro (CCN)	RNA Gene		17	GCMTM015957	12.6201	https://www.genecards.org/cgi-bin/carddisp.pl?gene=MT-TP
CCL2	C-C Motif Chemokine Ligand 2	Protein Coding	P13500	62	GC17P034255	12.5955	https://www.genecards.org/cgi-bin/carddisp.pl?gene=CCL2
CYP19A1	Cytochrome P450 Family 19 Subfamily A Member 1	Protein Coding	P11511	61	GC15M051208	12.5617	https://www.genecards.org/cgi-bin/carddisp.pl?gene=CYP19A1
SMAD5-AS1	SMAD5 Antisense RNA 1	RNA Gene	Q9Y6J3	31	GC05M136129	12.5519	https://www.genecards.org/cgi-bin/carddisp.pl?gene=SMAD5-AS1
SLC2A1	Solute Carrier Family 2 Member 1	Protein Coding	P11166	66	GC01M042925	12.5489	https://www.genecards.org/cgi-bin/carddisp.pl?gene=SLC2A1
GH1	Growth Hormone 1	Protein Coding	P01241	56	GC17M063917	12.3454	https://www.genecards.org/cgi-bin/carddisp.pl?gene=GH1
MFN2	Mitofusin 2	Protein Coding	O95140	61	GC01P011980	12.286	https://www.genecards.org/cgi-bin/carddisp.pl?gene=MFN2
GFPT1	Glutamine--Fructose-6-Phosphate Transaminase 1	Protein Coding	Q06210	59	GC02M069319	12.2377	https://www.genecards.org/cgi-bin/carddisp.pl?gene=GFPT1
SOD2-OT1	SOD2 Overlapping Transcript 1	RNA Gene		21	GC06M159772	12.1388	https://www.genecards.org/cgi-bin/carddisp.pl?gene=SOD2-OT1
PNPLA3	Patatin Like Phospholipase Domain Containing 3	Protein Coding	Q9NST1	55	GC22P043923	12.0674	https://www.genecards.org/cgi-bin/carddisp.pl?gene=PNPLA3
PTEN	Phosphatase And Tensin Homolog	Protein Coding	P60484	65	GC10P112611	12.0517	https://www.genecards.org/cgi-bin/carddisp.pl?gene=PTEN
REN	Renin	Protein Coding	P00797	62	GC01M204154	12.0355	https://www.genecards.org/cgi-bin/carddisp.pl?gene=REN
INS-IGF2	INS-IGF2 Readthrough	Protein Coding	F8WCM5	37	GC11M012584	12.0063	https://www.genecards.org/cgi-bin/carddisp.pl?gene=INS-IGF2
INPPL1	Inositol Polyphosphate Phosphatase Like 1	Protein Coding	O15357	60	GC11P072223	12.0038	https://www.genecards.org/cgi-bin/carddisp.pl?gene=INPPL1
FTO	FTO Alpha-Ketoglutarate Dependent Dioxygenase	Protein Coding	Q9C0B1	59	GC16P097259	11.9983	https://www.genecards.org/cgi-bin/carddisp.pl?gene=FTO
NOS3	Nitric Oxide Synthase 3	Protein Coding	P29474	63	GC07P159858	11.9914	https://www.genecards.org/cgi-bin/carddisp.pl?gene=NOS3
FGF21	Fibroblast Growth Factor 21	Protein Coding	Q9NSA1	51	GC19P123383	11.8781	https://www.genecards.org/cgi-bin/carddisp.pl?gene=FGF21
UCP1	Uncoupling Protein 1	Protein Coding	P25874	56	GC04M140559	11.843	https://www.genecards.org/cgi-bin/carddisp.pl?gene=UCP1
PIK3CG	Phosphatidylinositol-4,5-Bisphosphate 3-Kinase Catalytic Subunit Gamma	Protein Coding	P48736	62	GC07P106865	11.8402	https://www.genecards.org/cgi-bin/carddisp.pl?gene=PIK3CG
IGF2	Insulin Like Growth Factor 2	Protein Coding	P01344	62	GC11M012582	11.8126	https://www.genecards.org/cgi-bin/carddisp.pl?gene=IGF2
SCARB1	Scavenger Receptor Class B Member 1	Protein Coding	Q8WTV0	60	GC12M124776	11.6696	https://www.genecards.org/cgi-bin/carddisp.pl?gene=SCARB1
MTHFR	Methylenetetrahydrofolate Reductase	Protein Coding	P42898	61	GC01M011785	11.6622	https://www.genecards.org/cgi-bin/carddisp.pl?gene=MTHFR
TP53	Tumor Protein P53	Protein Coding	P04637	66	GC17M007661	11.6349	https://www.genecards.org/cgi-bin/carddisp.pl?gene=TP53
SOD1	Superoxide Dismutase 1	Protein Coding	P00441	66	GC21P031659	11.6286	https://www.genecards.org/cgi-bin/carddisp.pl?gene=SOD1
BGLAP	Bone Gamma-Carboxyglutamate Protein	Protein Coding	P02818	53	GC01P156242	11.6165	https://www.genecards.org/cgi-bin/carddisp.pl?gene=BGLAP
PCK2	Phosphoenolpyruvate Carboxykinase 2, Mitochondrial	Protein Coding	Q16822	59	GC14P024094	11.601	https://www.genecards.org/cgi-bin/carddisp.pl?gene=PCK2
DPP4	Dipeptidyl Peptidase 4	Protein Coding	P27487	62	GC02M161992	11.5642	https://www.genecards.org/cgi-bin/carddisp.pl?gene=DPP4
PNPLA2	Patatin Like Phospholipase Domain Containing 2	Protein Coding	Q96AD5	58	GC11P012273	11.5448	https://www.genecards.org/cgi-bin/carddisp.pl?gene=PNPLA2
AHSG	Alpha 2-HS Glycoprotein	Protein Coding	P02765	58	GC03P186658	11.4845	https://www.genecards.org/cgi-bin/carddisp.pl?gene=AHSG
CAT	Catalase	Protein Coding	P04040	64	GC11P034460	11.4813	https://www.genecards.org/cgi-bin/carddisp.pl?gene=CAT
SOCS3	Suppressor Of Cytokine Signaling 3	Protein Coding	O14543	56	GC17M078356	11.4501	https://www.genecards.org/cgi-bin/carddisp.pl?gene=SOCS3
ABCA1	ATP Binding Cassette Subfamily A Member 1	Protein Coding	O95477	62	GC09M104781	11.4259	https://www.genecards.org/cgi-bin/carddisp.pl?gene=ABCA1
LDLR	Low Density Lipoprotein Receptor	Protein Coding	P01130	64	GC19P122311	11.3893	https://www.genecards.org/cgi-bin/carddisp.pl?gene=LDLR
TNFRSF1A	TNF Receptor Superfamily Member 1A	Protein Coding	P19438	63	GC12M006328	11.3542	https://www.genecards.org/cgi-bin/carddisp.pl?gene=TNFRSF1A
GPD1	Glycerol-3-Phosphate Dehydrogenase 1	Protein Coding	P21695	56	GC12P061692	11.3537	https://www.genecards.org/cgi-bin/carddisp.pl?gene=GPD1
IAPP	Islet Amyloid Polypeptide	Protein Coding	P10997	52	GC12P021354	11.2785	https://www.genecards.org/cgi-bin/carddisp.pl?gene=IAPP
SIRT1	Sirtuin 1	Protein Coding	Q96EB6	62	GC10P067884	11.2762	https://www.genecards.org/cgi-bin/carddisp.pl?gene=SIRT1
AGT	Angiotensinogen	Protein Coding	P01019	63	GC01M230690	11.2269	https://www.genecards.org/cgi-bin/carddisp.pl?gene=AGT
MIR34A	MicroRNA 34a	RNA Gene		32	GC01M015281	11.2253	https://www.genecards.org/cgi-bin/carddisp.pl?gene=MIR34A
CYP17A1	Cytochrome P450 Family 17 Subfamily A Member 1	Protein Coding	P05093	62	GC10M102830	11.218	https://www.genecards.org/cgi-bin/carddisp.pl?gene=CYP17A1
PIK3CA	Phosphatidylinositol-4,5-Bisphosphate 3-Kinase Catalytic Subunit Alpha	Protein Coding	P42336	66	GC03P179148	11.2016	https://www.genecards.org/cgi-bin/carddisp.pl?gene=PIK3CA
SERPINA12	Serpin Family A Member 12	Protein Coding	Q8IW75	52	GC14M094487	11.1697	https://www.genecards.org/cgi-bin/carddisp.pl?gene=SERPINA12
STAT3	Signal Transducer And Activator Of Transcription 3	Protein Coding	P40763	67	GC17M042313	11.1578	https://www.genecards.org/cgi-bin/carddisp.pl?gene=STAT3
CHKB-CPT1B	CHKB-CPT1B Readthrough (NMD Candidate)	RNA Gene		26	GC22M050568	11.1226	https://www.genecards.org/cgi-bin/carddisp.pl?gene=CHKB-CPT1B
ATM	ATM Serine/Threonine Kinase	Protein Coding	Q13315	66	GC11P108223	11.1172	https://www.genecards.org/cgi-bin/carddisp.pl?gene=ATM
PRKAA2	Protein Kinase AMP-Activated Catalytic Subunit Alpha 2	Protein Coding	P54646	62	GC01P056645	11.1	https://www.genecards.org/cgi-bin/carddisp.pl?gene=PRKAA2
COG2	Component Of Oligomeric Golgi Complex 2	Protein Coding	Q14746	52	GC01P230642	11.0715	https://www.genecards.org/cgi-bin/carddisp.pl?gene=COG2
ALMS1	ALMS1 Centrosome And Basal Body Associated Protein	Protein Coding	Q8TCU4	52	GC02P073385	11.061	https://www.genecards.org/cgi-bin/carddisp.pl?gene=ALMS1
PTPRF	Protein Tyrosine Phosphatase Receptor Type F	Protein Coding	P10586	61	GC01P055343	11.0304	https://www.genecards.org/cgi-bin/carddisp.pl?gene=PTPRF
BDNF	Brain Derived Neurotrophic Factor	Protein Coding	P23560	63	GC11M027654	11.0187	https://www.genecards.org/cgi-bin/carddisp.pl?gene=BDNF
MC4R	Melanocortin 4 Receptor	Protein Coding	P32245	59	GC18M060371	10.9716	https://www.genecards.org/cgi-bin/carddisp.pl?gene=MC4R
TSC2	TSC Complex Subunit 2	Protein Coding	P49815	64	GC16P095809	10.9482	https://www.genecards.org/cgi-bin/carddisp.pl?gene=TSC2
HFE	Homeostatic Iron Regulator	Protein Coding	Q30201	58	GC06P026087	10.9249	https://www.genecards.org/cgi-bin/carddisp.pl?gene=HFE
MTOR	Mechanistic Target Of Rapamycin Kinase	Protein Coding	P42345	68	GC01M011106	10.9235	https://www.genecards.org/cgi-bin/carddisp.pl?gene=MTOR
ITLN1	Intelectin 1	Protein Coding	Q8WWA0	52	GC01M160876	10.8966	https://www.genecards.org/cgi-bin/carddisp.pl?gene=ITLN1
CPT1A	Carnitine Palmitoyltransferase 1A	Protein Coding	P50416	62	GC11M068754	10.8854	https://www.genecards.org/cgi-bin/carddisp.pl?gene=CPT1A
PPARD	Peroxisome Proliferator Activated Receptor Delta	Protein Coding	Q03181	58	GC06P144888	10.8217	https://www.genecards.org/cgi-bin/carddisp.pl?gene=PPARD
HRAS	HRas Proto-Oncogene, GTPase	Protein Coding	P01112	65	GC11M012501	10.8107	https://www.genecards.org/cgi-bin/carddisp.pl?gene=HRAS
PDP1	Pyruvate Dehydrogenase Phosphatase Catalytic Subunit 1	Protein Coding	Q9P0J1	60	GC08P093857	10.7984	https://www.genecards.org/cgi-bin/carddisp.pl?gene=PDP1
RARRES2	Retinoic Acid Receptor Responder 2	Protein Coding	Q99969	52	GC07M150333	10.7918	https://www.genecards.org/cgi-bin/carddisp.pl?gene=RARRES2
MIR17	MicroRNA 17	RNA Gene		28	GC13P091350	10.781	https://www.genecards.org/cgi-bin/carddisp.pl?gene=MIR17
AGTR1	Angiotensin II Receptor Type 1	Protein Coding	P30556	65	GC03P148697	10.7763	https://www.genecards.org/cgi-bin/carddisp.pl?gene=AGTR1
PRKCZ	Protein Kinase C Zeta	Protein Coding	Q05513	61	GC01P050679	10.7523	https://www.genecards.org/cgi-bin/carddisp.pl?gene=PRKCZ
TRIB3	Tribbles Pseudokinase 3	Protein Coding	Q96RU7	54	GC20P000396	10.751	https://www.genecards.org/cgi-bin/carddisp.pl?gene=TRIB3
SLC5A2	Solute Carrier Family 5 Member 2	Protein Coding	P31639	60	GC16P096791	10.7508	https://www.genecards.org/cgi-bin/carddisp.pl?gene=SLC5A2
MIR27A	MicroRNA 27a	RNA Gene		32	GC19M096311	10.7261	https://www.genecards.org/cgi-bin/carddisp.pl?gene=MIR27A
DIO2	Iodothyronine Deiodinase 2	Protein Coding	Q92813	51	GC14M080197	10.7151	https://www.genecards.org/cgi-bin/carddisp.pl?gene=DIO2
CEP19	Centrosomal Protein 19	Protein Coding	Q96LK0	45	GC03M196706	10.6812	https://www.genecards.org/cgi-bin/carddisp.pl?gene=CEP19
C3	Complement C3	Protein Coding	P01024	62	GC19M006677	10.6705	https://www.genecards.org/cgi-bin/carddisp.pl?gene=C3
STEAP4	STEAP4 Metalloreductase	Protein Coding	Q687X5	54	GC07M088496	10.6419	https://www.genecards.org/cgi-bin/carddisp.pl?gene=STEAP4
THBD	Thrombomodulin	Protein Coding	P07204	59	GC20M023026	10.6312	https://www.genecards.org/cgi-bin/carddisp.pl?gene=THBD
G6PC1	Glucose-6-Phosphatase Catalytic Subunit 1	Protein Coding	P35575	56	GC17P124441	10.6304	https://www.genecards.org/cgi-bin/carddisp.pl?gene=G6PC1
ADRB2	Adrenoceptor Beta 2	Protein Coding	P07550	62	GC05P153697	10.6186	https://www.genecards.org/cgi-bin/carddisp.pl?gene=ADRB2
NR3C1	Nuclear Receptor Subfamily 3 Group C Member 1	Protein Coding	P04150	62	GC05M143277	10.6175	https://www.genecards.org/cgi-bin/carddisp.pl?gene=NR3C1
EGF	Epidermal Growth Factor	Protein Coding	P01133	64	GC04P109912	10.5933	https://www.genecards.org/cgi-bin/carddisp.pl?gene=EGF
PON1	Paraoxonase 1	Protein Coding	P27169	60	GC07M095297	10.4582	https://www.genecards.org/cgi-bin/carddisp.pl?gene=PON1
LCN2	Lipocalin 2	Protein Coding	P80188	58	GC09P128149	10.448	https://www.genecards.org/cgi-bin/carddisp.pl?gene=LCN2
GGT1	Gamma-Glutamyltransferase 1	Protein Coding	P19440	62	GC22P024583	10.4441	https://www.genecards.org/cgi-bin/carddisp.pl?gene=GGT1
TLR4	Toll Like Receptor 4	Protein Coding	O00206	64	GC09P117704	10.4386	https://www.genecards.org/cgi-bin/carddisp.pl?gene=TLR4
CDKN2A	Cyclin Dependent Kinase Inhibitor 2A	Protein Coding	Q8N726	64	GC09M021967	10.433	https://www.genecards.org/cgi-bin/carddisp.pl?gene=CDKN2A
EXT2	Exostosin Glycosyltransferase 2	Protein Coding	Q93063	57	GC11P044095	10.4024	https://www.genecards.org/cgi-bin/carddisp.pl?gene=EXT2
VWF	Von Willebrand Factor	Protein Coding	P04275	60	GC12M030626	10.388	https://www.genecards.org/cgi-bin/carddisp.pl?gene=VWF
SST	Somatostatin	Protein Coding	P61278	53	GC03M187668	10.3834	https://www.genecards.org/cgi-bin/carddisp.pl?gene=SST
FOXO1	Forkhead Box O1	Protein Coding	Q12778	64	GC13M040555	10.3334	https://www.genecards.org/cgi-bin/carddisp.pl?gene=FOXO1
GNB3	G Protein Subunit Beta 3	Protein Coding	P16520	59	GC12P006839	10.248	https://www.genecards.org/cgi-bin/carddisp.pl?gene=GNB3
IKBKB	Inhibitor Of Nuclear Factor Kappa B Kinase Subunit Beta	Protein Coding	O14920	67	GC08P042271	10.2428	https://www.genecards.org/cgi-bin/carddisp.pl?gene=IKBKB
MT-ND1	Mitochondrially Encoded NADH:Ubiquinone Oxidoreductase Core Subunit 1	Protein Coding	P03886	45	GCMTP003309	10.2361	https://www.genecards.org/cgi-bin/carddisp.pl?gene=MT-ND1
CIDEC	Cell Death Inducing DFFA Like Effector C	Protein Coding	Q96AQ7	54	GC03M009866	10.2018	https://www.genecards.org/cgi-bin/carddisp.pl?gene=CIDEC
GSK3B	Glycogen Synthase Kinase 3 Beta	Protein Coding	P49841	64	GC03M119821	10.1453	https://www.genecards.org/cgi-bin/carddisp.pl?gene=GSK3B
SCD	Stearoyl-CoA Desaturase	Protein Coding	O00767	63	GC10P100347	10.0856	https://www.genecards.org/cgi-bin/carddisp.pl?gene=SCD
GCKR	Glucokinase Regulator	Protein Coding	Q14397	53	GC02P027496	10.0696	https://www.genecards.org/cgi-bin/carddisp.pl?gene=GCKR
MIR21	MicroRNA 21	RNA Gene		33	GC17P123488	10.0504	https://www.genecards.org/cgi-bin/carddisp.pl?gene=MIR21
APOA5	Apolipoprotein A5	Protein Coding	Q6Q788	55	GC11M116789	10.0303	https://www.genecards.org/cgi-bin/carddisp.pl?gene=APOA5
H19	H19 Imprinted Maternally Expressed Transcript	RNA Gene		36	GC11M001995	9.99539	https://www.genecards.org/cgi-bin/carddisp.pl?gene=H19
ICAM1	Intercellular Adhesion Molecule 1	Protein Coding	P05362	63	GC19P122290	9.99013	https://www.genecards.org/cgi-bin/carddisp.pl?gene=ICAM1
FASN	Fatty Acid Synthase	Protein Coding	P49327	62	GC17M082078	9.98192	https://www.genecards.org/cgi-bin/carddisp.pl?gene=FASN
CDKN1C	Cyclin Dependent Kinase Inhibitor 1C	Protein Coding	P49918	58	GC11M012606	9.94652	https://www.genecards.org/cgi-bin/carddisp.pl?gene=CDKN1C
CNR1	Cannabinoid Receptor 1	Protein Coding	P21554	59	GC06M088139	9.89573	https://www.genecards.org/cgi-bin/carddisp.pl?gene=CNR1
SELE	Selectin E	Protein Coding	P16581	57	GC01M169722	9.89541	https://www.genecards.org/cgi-bin/carddisp.pl?gene=SELE
NPPB	Natriuretic Peptide B	Protein Coding	P16860	56	GC01M015389	9.88537	https://www.genecards.org/cgi-bin/carddisp.pl?gene=NPPB
MAP2K1	Mitogen-Activated Protein Kinase Kinase 1	Protein Coding	Q02750	67	GC15P066386	9.88342	https://www.genecards.org/cgi-bin/carddisp.pl?gene=MAP2K1
KCNQ1	Potassium Voltage-Gated Channel Subfamily Q Member 1	Protein Coding	P51787	62	GC11P002444	9.848	https://www.genecards.org/cgi-bin/carddisp.pl?gene=KCNQ1
POLD1	DNA Polymerase Delta 1, Catalytic Subunit	Protein Coding	P28340	59	GC19P123479	9.78379	https://www.genecards.org/cgi-bin/carddisp.pl?gene=POLD1
IL1B	Interleukin 1 Beta	Protein Coding	P01584	60	GC02M112829	9.7781	https://www.genecards.org/cgi-bin/carddisp.pl?gene=IL1B
TFAM	Transcription Factor A, Mitochondrial	Protein Coding	Q00059	58	GC10P058385	9.76699	https://www.genecards.org/cgi-bin/carddisp.pl?gene=TFAM
PLAT	Plasminogen Activator, Tissue Type	Protein Coding	P00750	62	GC08M042174	9.76558	https://www.genecards.org/cgi-bin/carddisp.pl?gene=PLAT
MIR27B	MicroRNA 27b	RNA Gene		30	GC09P102158	9.75108	https://www.genecards.org/cgi-bin/carddisp.pl?gene=MIR27B
OGT	O-Linked N-Acetylglucosamine (GlcNAc) Transferase	Protein Coding	O15294	59	GC0XP071800	9.746	https://www.genecards.org/cgi-bin/carddisp.pl?gene=OGT
ACACA	Acetyl-CoA Carboxylase Alpha	Protein Coding	Q13085	62	GC17M037084	9.7443	https://www.genecards.org/cgi-bin/carddisp.pl?gene=ACACA
DGAT1	Diacylglycerol O-Acyltransferase 1	Protein Coding	O75907	60	GC08M146799	9.74136	https://www.genecards.org/cgi-bin/carddisp.pl?gene=DGAT1
CPT2	Carnitine Palmitoyltransferase 2	Protein Coding	P23786	63	GC01P053196	9.72766	https://www.genecards.org/cgi-bin/carddisp.pl?gene=CPT2
ACSL1	Acyl-CoA Synthetase Long Chain Family Member 1	Protein Coding	P33121	58	GC04M184755	9.66893	https://www.genecards.org/cgi-bin/carddisp.pl?gene=ACSL1
MIR140	MicroRNA 140	RNA Gene		33	GC16P097800	9.64947	https://www.genecards.org/cgi-bin/carddisp.pl?gene=MIR140
PYGM	Glycogen Phosphorylase, Muscle Associated	Protein Coding	P11217	59	GC11M064746	9.63301	https://www.genecards.org/cgi-bin/carddisp.pl?gene=PYGM
NR1H4	Nuclear Receptor Subfamily 1 Group H Member 4	Protein Coding	Q96RI1	61	GC12P100473	9.62997	https://www.genecards.org/cgi-bin/carddisp.pl?gene=NR1H4
SELP	Selectin P	Protein Coding	P16109	59	GC01M169558	9.6245	https://www.genecards.org/cgi-bin/carddisp.pl?gene=SELP
TNFRSF1B	TNF Receptor Superfamily Member 1B	Protein Coding	P20333	61	GC01P051309	9.58848	https://www.genecards.org/cgi-bin/carddisp.pl?gene=TNFRSF1B
FOXC2	Forkhead Box C2	Protein Coding	Q99958	56	GC16P098528	9.57398	https://www.genecards.org/cgi-bin/carddisp.pl?gene=FOXC2
TGFB1	Transforming Growth Factor Beta 1	Protein Coding	P01137	66	GC19M041301	9.57265	https://www.genecards.org/cgi-bin/carddisp.pl?gene=TGFB1
EDN1	Endothelin 1	Protein Coding	P05305	62	GC06P012237	9.5574	https://www.genecards.org/cgi-bin/carddisp.pl?gene=EDN1
VCAM1	Vascular Cell Adhesion Molecule 1	Protein Coding	P19320	59	GC01P100719	9.47156	https://www.genecards.org/cgi-bin/carddisp.pl?gene=VCAM1
HMOX1	Heme Oxygenase 1	Protein Coding	P09601	65	GC22P035380	9.45845	https://www.genecards.org/cgi-bin/carddisp.pl?gene=HMOX1
NR1H2	Nuclear Receptor Subfamily 1 Group H Member 2	Protein Coding	P55055	58	GC19P050329	9.44974	https://www.genecards.org/cgi-bin/carddisp.pl?gene=NR1H2
NCOA1	Nuclear Receptor Coactivator 1	Protein Coding	Q15788	57	GC02P024492	9.43715	https://www.genecards.org/cgi-bin/carddisp.pl?gene=NCOA1
PCBD1	Pterin-4 Alpha-Carbinolamine Dehydratase 1	Protein Coding	P61457	58	GC10M070882	9.43701	https://www.genecards.org/cgi-bin/carddisp.pl?gene=PCBD1
HK2	Hexokinase 2	Protein Coding	P52789	59	GC02P075073	9.43222	https://www.genecards.org/cgi-bin/carddisp.pl?gene=HK2
HHEX	Hematopoietically Expressed Homeobox	Protein Coding	Q03014	53	GC10P092689	9.39455	https://www.genecards.org/cgi-bin/carddisp.pl?gene=HHEX
IL10	Interleukin 10	Protein Coding	P22301	60	GC01M206767	9.38733	https://www.genecards.org/cgi-bin/carddisp.pl?gene=IL10
SORBS1	Sorbin And SH3 Domain Containing 1	Protein Coding	Q9BX66	54	GC10M095311	9.33322	https://www.genecards.org/cgi-bin/carddisp.pl?gene=SORBS1
SDHB	Succinate Dehydrogenase Complex Iron Sulfur Subunit B	Protein Coding	P21912	62	GC01M019397	9.29056	https://www.genecards.org/cgi-bin/carddisp.pl?gene=SDHB
CERNA3	Competing Endogenous LncRNA 3 For MiR-645	RNA Gene		21	GC08P056352	9.27919	https://www.genecards.org/cgi-bin/carddisp.pl?gene=CERNA3
APOC2	Apolipoprotein C2	Protein Coding	P02655	56	GC19P123247	9.26883	https://www.genecards.org/cgi-bin/carddisp.pl?gene=APOC2
HNRNPUL2-BSCL2	HNRNPUL2-BSCL2 Readthrough (NMD Candidate)	RNA Gene		25	GC11M128858	9.24148	https://www.genecards.org/cgi-bin/carddisp.pl?gene=HNRNPUL2-BSCL2
APLN	Apelin	Protein Coding	Q9ULZ1	50	GC0XM129645	9.21927	https://www.genecards.org/cgi-bin/carddisp.pl?gene=APLN
ANGPTL8	Angiopoietin Like 8	Protein Coding	Q6UXH0	45	GC19P122325	9.21789	https://www.genecards.org/cgi-bin/carddisp.pl?gene=ANGPTL8
PTS	6-Pyruvoyltetrahydropterin Synthase	Protein Coding	Q03393	59	GC11P112226	9.21766	https://www.genecards.org/cgi-bin/carddisp.pl?gene=PTS
PLTP	Phospholipid Transfer Protein	Protein Coding	P55058	57	GC20M045898	9.1817	https://www.genecards.org/cgi-bin/carddisp.pl?gene=PLTP
GIP	Gastric Inhibitory Polypeptide	Protein Coding	P09681	50	GC17M048958	9.16517	https://www.genecards.org/cgi-bin/carddisp.pl?gene=GIP
GHR	Growth Hormone Receptor	Protein Coding	P10912	59	GC05P042429	9.15882	https://www.genecards.org/cgi-bin/carddisp.pl?gene=GHR
PLA2G7	Phospholipase A2 Group VII	Protein Coding	Q13093	63	GC06M046704	9.15356	https://www.genecards.org/cgi-bin/carddisp.pl?gene=PLA2G7
MMP9	Matrix Metallopeptidase 9	Protein Coding	P14780	66	GC20P046008	9.14977	https://www.genecards.org/cgi-bin/carddisp.pl?gene=MMP9
VEGFA	Vascular Endothelial Growth Factor A	Protein Coding	P15692	61	GC06P043770	9.1015	https://www.genecards.org/cgi-bin/carddisp.pl?gene=VEGFA
SDC4	Syndecan 4	Protein Coding	P31431	56	GC20M045325	9.09379	https://www.genecards.org/cgi-bin/carddisp.pl?gene=SDC4
MEG3	Maternally Expressed 3	RNA Gene		37	GC14P117888	9.07535	https://www.genecards.org/cgi-bin/carddisp.pl?gene=MEG3
C12orf43	Chromosome 12 Open Reading Frame 43	Protein Coding	Q96C57	42	GC12M121000	9.06869	https://www.genecards.org/cgi-bin/carddisp.pl?gene=C12orf43
PTPN11	Protein Tyrosine Phosphatase Non-Receptor Type 11	Protein Coding	Q06124	67	GC12P112418	9.05046	https://www.genecards.org/cgi-bin/carddisp.pl?gene=PTPN11
CDKN3	Cyclin Dependent Kinase Inhibitor 3	Protein Coding	Q16667	54	GC14P054401	9.02605	https://www.genecards.org/cgi-bin/carddisp.pl?gene=CDKN3
PRKAB1	Protein Kinase AMP-Activated Non-Catalytic Subunit Beta 1	Protein Coding	Q9Y478	60	GC12P119667	9.01063	https://www.genecards.org/cgi-bin/carddisp.pl?gene=PRKAB1
ERN1	Endoplasmic Reticulum To Nucleus Signaling 1	Protein Coding	O75460	60	GC17M064039	8.86863	https://www.genecards.org/cgi-bin/carddisp.pl?gene=ERN1
MIR183	MicroRNA 183	RNA Gene		27	GC07M129887	8.85593	https://www.genecards.org/cgi-bin/carddisp.pl?gene=MIR183
ACP1	Acid Phosphatase 1	Protein Coding	P24666	55	GC02P000934	8.82054	https://www.genecards.org/cgi-bin/carddisp.pl?gene=ACP1
NPC1	NPC Intracellular Cholesterol Transporter 1	Protein Coding	O15118	62	GC18M023506	8.81959	https://www.genecards.org/cgi-bin/carddisp.pl?gene=NPC1
TRIM37	Tripartite Motif Containing 37	Protein Coding	O94972	54	GC17M085764	8.81854	https://www.genecards.org/cgi-bin/carddisp.pl?gene=TRIM37
AGER	Advanced Glycosylation End-Product Specific Receptor	Protein Coding	Q15109	59	GC06M032180	8.81086	https://www.genecards.org/cgi-bin/carddisp.pl?gene=AGER
PCK1	Phosphoenolpyruvate Carboxykinase 1	Protein Coding	P35558	60	GC20P057561	8.78883	https://www.genecards.org/cgi-bin/carddisp.pl?gene=PCK1
SELENON	Selenoprotein N	Protein Coding	Q9NZV5	50	GC01P025800	8.78542	https://www.genecards.org/cgi-bin/carddisp.pl?gene=SELENON
MAPK1	Mitogen-Activated Protein Kinase 1	Protein Coding	P28482	66	GC22M021759	8.76459	https://www.genecards.org/cgi-bin/carddisp.pl?gene=MAPK1
SI	Sucrase-Isomaltase	Protein Coding	P14410	58	GC03M164978	8.73236	https://www.genecards.org/cgi-bin/carddisp.pl?gene=SI
TKT	Transketolase	Protein Coding	P29401	59	GC03M053224	8.71351	https://www.genecards.org/cgi-bin/carddisp.pl?gene=TKT
NLRP3	NLR Family Pyrin Domain Containing 3	Protein Coding	Q96P20	61	GC01P247496	8.68441	https://www.genecards.org/cgi-bin/carddisp.pl?gene=NLRP3
ACACB	Acetyl-CoA Carboxylase Beta	Protein Coding	O00763	59	GC12P109116	8.68413	https://www.genecards.org/cgi-bin/carddisp.pl?gene=ACACB
TERC	Telomerase RNA Component	RNA Gene		39	GC03M169765	8.68342	https://www.genecards.org/cgi-bin/carddisp.pl?gene=TERC
LPA	Lipoprotein(A)	Protein Coding	P08519	54	GC06M160531	8.68008	https://www.genecards.org/cgi-bin/carddisp.pl?gene=LPA
MIR22	MicroRNA 22	RNA Gene		31	GC17M001713	8.66656	https://www.genecards.org/cgi-bin/carddisp.pl?gene=MIR22
MIR30A	MicroRNA 30a	RNA Gene		28	GC06M071403	8.66172	https://www.genecards.org/cgi-bin/carddisp.pl?gene=MIR30A
PEA15	Proliferation And Apoptosis Adaptor Protein 15	Protein Coding	Q15121	54	GC01P160205	8.6605	https://www.genecards.org/cgi-bin/carddisp.pl?gene=PEA15
BDNF-AS	BDNF Antisense RNA	RNA Gene		31	GC11P027466	8.65702	https://www.genecards.org/cgi-bin/carddisp.pl?gene=BDNF-AS
ATG7	Autophagy Related 7	Protein Coding	O95352	56	GC03P022815	8.64762	https://www.genecards.org/cgi-bin/carddisp.pl?gene=ATG7
HP	Haptoglobin	Protein Coding	P00738	58	GC16P097888	8.63383	https://www.genecards.org/cgi-bin/carddisp.pl?gene=HP
PCSK1	Proprotein Convertase Subtilisin/Kexin Type 1	Protein Coding	P29120	62	GC05M096391	8.63096	https://www.genecards.org/cgi-bin/carddisp.pl?gene=PCSK1
GOT1	Glutamic-Oxaloacetic Transaminase 1	Protein Coding	P17174	58	GC10M099396	8.61854	https://www.genecards.org/cgi-bin/carddisp.pl?gene=GOT1
CBS	Cystathionine Beta-Synthase	Protein Coding	P35520	64	GC21M043053	8.58278	https://www.genecards.org/cgi-bin/carddisp.pl?gene=CBS
MT-RNR1	Mitochondrially Encoded 12S RRNA	RNA Gene	A0A0C5B5G6	25	GCMTP000642	8.56446	https://www.genecards.org/cgi-bin/carddisp.pl?gene=MT-RNR1
PINK1	PTEN Induced Kinase 1	Protein Coding	Q9BXM7	59	GC01P051861	8.54103	https://www.genecards.org/cgi-bin/carddisp.pl?gene=PINK1
GPX1	Glutathione Peroxidase 1	Protein Coding	P07203	56	GC03M054007	8.49212	https://www.genecards.org/cgi-bin/carddisp.pl?gene=GPX1
MIR200A	MicroRNA 200a	RNA Gene		29	GC01P050633	8.49194	https://www.genecards.org/cgi-bin/carddisp.pl?gene=MIR200A
C10orf67	Chromosome 10 Open Reading Frame 67	Protein Coding	Q8IYJ2	40	GC10M023201	8.48919	https://www.genecards.org/cgi-bin/carddisp.pl?gene=C10orf67
PRKAA1	Protein Kinase AMP-Activated Catalytic Subunit Alpha 1	Protein Coding	Q13131	60	GC05M040759	8.47841	https://www.genecards.org/cgi-bin/carddisp.pl?gene=PRKAA1
CXCL10	C-X-C Motif Chemokine Ligand 10	Protein Coding	P02778	57	GC04M076021	8.47471	https://www.genecards.org/cgi-bin/carddisp.pl?gene=CXCL10
EIF2AK3	Eukaryotic Translation Initiation Factor 2 Alpha Kinase 3	Protein Coding	Q9NZJ5	63	GC02M088556	8.41397	https://www.genecards.org/cgi-bin/carddisp.pl?gene=EIF2AK3
IL6R	Interleukin 6 Receptor	Protein Coding	P08887	63	GC01P154405	8.39313	https://www.genecards.org/cgi-bin/carddisp.pl?gene=IL6R
MSBP1	Minisatellite Binding Protein 1	Protein Coding		10	GC00U990213	8.36261	https://www.genecards.org/cgi-bin/carddisp.pl?gene=MSBP1
MAPK14	Mitogen-Activated Protein Kinase 14	Protein Coding	Q16539	64	GC06P144902	8.32722	https://www.genecards.org/cgi-bin/carddisp.pl?gene=MAPK14
CP	Ceruloplasmin	Protein Coding	P00450	61	GC03M149162	8.31525	https://www.genecards.org/cgi-bin/carddisp.pl?gene=CP
CXCL8	C-X-C Motif Chemokine Ligand 8	Protein Coding	P10145	56	GC04P073740	8.30853	https://www.genecards.org/cgi-bin/carddisp.pl?gene=CXCL8
SLPI	Secretory Leukocyte Peptidase Inhibitor	Protein Coding	P03973	54	GC20M045252	8.30074	https://www.genecards.org/cgi-bin/carddisp.pl?gene=SLPI
CS	Citrate Synthase	Protein Coding	O75390	58	GC12M056271	8.28416	https://www.genecards.org/cgi-bin/carddisp.pl?gene=CS
PIK3CB	Phosphatidylinositol-4,5-Bisphosphate 3-Kinase Catalytic Subunit Beta	Protein Coding	P42338	62	GC03M138652	8.27034	https://www.genecards.org/cgi-bin/carddisp.pl?gene=PIK3CB
HSD11B2	Hydroxysteroid 11-Beta Dehydrogenase 2	Protein Coding	P80365	58	GC16P097638	8.25749	https://www.genecards.org/cgi-bin/carddisp.pl?gene=HSD11B2
CEBPA	CCAAT Enhancer Binding Protein Alpha	Protein Coding	P49715	59	GC19M033299	8.25128	https://www.genecards.org/cgi-bin/carddisp.pl?gene=CEBPA
SERPINA6	Serpin Family A Member 6	Protein Coding	P08185	58	GC14M120897	8.24983	https://www.genecards.org/cgi-bin/carddisp.pl?gene=SERPINA6
GLP1R	Glucagon Like Peptide 1 Receptor	Protein Coding	P43220	60	GC06P039048	8.23817	https://www.genecards.org/cgi-bin/carddisp.pl?gene=GLP1R
PCSK9	Proprotein Convertase Subtilisin/Kexin Type 9	Protein Coding	Q8NBP7	63	GC01P055039	8.22234	https://www.genecards.org/cgi-bin/carddisp.pl?gene=PCSK9
TERT	Telomerase Reverse Transcriptase	Protein Coding	O14746	64	GC05M001253	8.19604	https://www.genecards.org/cgi-bin/carddisp.pl?gene=TERT
F7	Coagulation Factor VII	Protein Coding	P08709	61	GC13P113105	8.17655	https://www.genecards.org/cgi-bin/carddisp.pl?gene=F7
FADS1	Fatty Acid Desaturase 1	Protein Coding	O60427	55	GC11M061799	8.16471	https://www.genecards.org/cgi-bin/carddisp.pl?gene=FADS1
NAGLU	N-Acetyl-Alpha-Glucosaminidase	Protein Coding	P54802	56	GC17P123062	8.15939	https://www.genecards.org/cgi-bin/carddisp.pl?gene=NAGLU
MIR146A	MicroRNA 146a	RNA Gene		31	GC05P160485	8.14151	https://www.genecards.org/cgi-bin/carddisp.pl?gene=MIR146A
MIR132	MicroRNA 132	RNA Gene		31	GC17M002049	8.13429	https://www.genecards.org/cgi-bin/carddisp.pl?gene=MIR132
LOC129931597	ATAC-STARR-Seq Lymphoblastoid Silent Region 1421	Functional Element		10	GC01P169238	8.1152	https://www.genecards.org/cgi-bin/carddisp.pl?gene=LOC129931597
IGFBP2	Insulin Like Growth Factor Binding Protein 2	Protein Coding	P18065	56	GC02P216632	8.10852	https://www.genecards.org/cgi-bin/carddisp.pl?gene=IGFBP2
UTS2	Urotensin 2	Protein Coding	O95399	51	GC01M007843	8.0895	https://www.genecards.org/cgi-bin/carddisp.pl?gene=UTS2
MIR143	MicroRNA 143	RNA Gene		33	GC05P153734	8.08107	https://www.genecards.org/cgi-bin/carddisp.pl?gene=MIR143
IDE	Insulin Degrading Enzyme	Protein Coding	P14735	61	GC10M092451	8.0577	https://www.genecards.org/cgi-bin/carddisp.pl?gene=IDE
MIR200B	MicroRNA 200b	RNA Gene		30	GC01P001167	8.05712	https://www.genecards.org/cgi-bin/carddisp.pl?gene=MIR200B
NFKB1	Nuclear Factor Kappa B Subunit 1	Protein Coding	P19838	66	GC04P102501	8.02916	https://www.genecards.org/cgi-bin/carddisp.pl?gene=NFKB1
NDUFS4	NADH:Ubiquinone Oxidoreductase Subunit S4	Protein Coding	O43181	56	GC05P053560	8.02695	https://www.genecards.org/cgi-bin/carddisp.pl?gene=NDUFS4
NPY	Neuropeptide Y	Protein Coding	P01303	58	GC07P024293	8.00973	https://www.genecards.org/cgi-bin/carddisp.pl?gene=NPY
LTA	Lymphotoxin Alpha	Protein Coding	P01374	55	GC06P144762	7.97706	https://www.genecards.org/cgi-bin/carddisp.pl?gene=LTA
CYBA	Cytochrome B-245 Alpha Chain	Protein Coding	P13498	59	GC16M088643	7.96685	https://www.genecards.org/cgi-bin/carddisp.pl?gene=CYBA
MIR151A	MicroRNA 151a	RNA Gene		28	GC08M140954	7.95966	https://www.genecards.org/cgi-bin/carddisp.pl?gene=MIR151A
CEL	Carboxyl Ester Lipase	Protein Coding	P19835	57	GC09P133061	7.94289	https://www.genecards.org/cgi-bin/carddisp.pl?gene=CEL
BBS9	Bardet-Biedl Syndrome 9	Protein Coding	Q3SYG4	52	GC07P033898	7.93207	https://www.genecards.org/cgi-bin/carddisp.pl?gene=BBS9
APOA2	Apolipoprotein A2	Protein Coding	P02652	58	GC01M161222	7.92104	https://www.genecards.org/cgi-bin/carddisp.pl?gene=APOA2
CPE	Carboxypeptidase E	Protein Coding	P16870	60	GC04P165361	7.92066	https://www.genecards.org/cgi-bin/carddisp.pl?gene=CPE
ALDH2	Aldehyde Dehydrogenase 2 Family Member	Protein Coding	P05091	64	GC12P111766	7.92003	https://www.genecards.org/cgi-bin/carddisp.pl?gene=ALDH2
FNDC5	Fibronectin Type III Domain Containing 5	Protein Coding	Q8NAU1	47	GC01M034014	7.91129	https://www.genecards.org/cgi-bin/carddisp.pl?gene=FNDC5
ABCG5	ATP Binding Cassette Subfamily G Member 5	Protein Coding	Q9H222	58	GC02M043806	7.87371	https://www.genecards.org/cgi-bin/carddisp.pl?gene=ABCG5
SHC1	SHC Adaptor Protein 1	Protein Coding	P29353	58	GC01M154962	7.85853	https://www.genecards.org/cgi-bin/carddisp.pl?gene=SHC1
IL1RN	Interleukin 1 Receptor Antagonist	Protein Coding	P18510	63	GC02P146140	7.8539	https://www.genecards.org/cgi-bin/carddisp.pl?gene=IL1RN
SOD3	Superoxide Dismutase 3	Protein Coding	P08294	56	GC04P025931	7.84487	https://www.genecards.org/cgi-bin/carddisp.pl?gene=SOD3
NFKBIA	NFKB Inhibitor Alpha	Protein Coding	P25963	64	GC14M035401	7.80763	https://www.genecards.org/cgi-bin/carddisp.pl?gene=NFKBIA
TF	Transferrin	Protein Coding	P02787	64	GC03P140082	7.77377	https://www.genecards.org/cgi-bin/carddisp.pl?gene=TF
ANGPTL3	Angiopoietin Like 3	Protein Coding	Q9Y5C1	60	GC01P062597	7.75375	https://www.genecards.org/cgi-bin/carddisp.pl?gene=ANGPTL3
IGF2R	Insulin Like Growth Factor 2 Receptor	Protein Coding	P11717	60	GC06P159969	7.74912	https://www.genecards.org/cgi-bin/carddisp.pl?gene=IGF2R
SLC27A1	Solute Carrier Family 27 Member 1	Protein Coding	Q6PCB7	52	GC19P122608	7.74354	https://www.genecards.org/cgi-bin/carddisp.pl?gene=SLC27A1
MAPT	Microtubule Associated Protein Tau	Protein Coding	P10636	63	GC17P045894	7.71161	https://www.genecards.org/cgi-bin/carddisp.pl?gene=MAPT
ABCG8	ATP Binding Cassette Subfamily G Member 8	Protein Coding	Q9H221	54	GC02P043971	7.69308	https://www.genecards.org/cgi-bin/carddisp.pl?gene=ABCG8
PYY	Peptide YY	Protein Coding	P10082	55	GC17M043952	7.68295	https://www.genecards.org/cgi-bin/carddisp.pl?gene=PYY
MIR378A	MicroRNA 378a	RNA Gene		31	GC05P149732	7.67839	https://www.genecards.org/cgi-bin/carddisp.pl?gene=MIR378A
HSPA1A	Heat Shock Protein Family A (Hsp70) Member 1A	Protein Coding	P0DMV8	59	GC06P144781	7.67478	https://www.genecards.org/cgi-bin/carddisp.pl?gene=HSPA1A
MKKS	MKKS Centrosomal Shuttling Protein	Protein Coding	Q9NPJ1	52	GC20M010498	7.67089	https://www.genecards.org/cgi-bin/carddisp.pl?gene=MKKS
KRT18	Keratin 18	Protein Coding	P05783	63	GC12P052948	7.67035	https://www.genecards.org/cgi-bin/carddisp.pl?gene=KRT18
MIR98	MicroRNA 98	RNA Gene		28	GC0XM053836	7.66406	https://www.genecards.org/cgi-bin/carddisp.pl?gene=MIR98
CYP21A2	Cytochrome P450 Family 21 Subfamily A Member 2	Protein Coding	P08686	56	GC06P144787	7.64487	https://www.genecards.org/cgi-bin/carddisp.pl?gene=CYP21A2
PCNT	Pericentrin	Protein Coding	O95613	56	GC21P046324	7.62995	https://www.genecards.org/cgi-bin/carddisp.pl?gene=PCNT
TNFRSF11B	TNF Receptor Superfamily Member 11b	Protein Coding	O00300	60	GC08M118923	7.61229	https://www.genecards.org/cgi-bin/carddisp.pl?gene=TNFRSF11B
APP	Amyloid Beta Precursor Protein	Protein Coding	P05067	63	GC21M025880	7.60399	https://www.genecards.org/cgi-bin/carddisp.pl?gene=APP
TTR	Transthyretin	Protein Coding	P02766	61	GC18P031557	7.57175	https://www.genecards.org/cgi-bin/carddisp.pl?gene=TTR
NR3C2	Nuclear Receptor Subfamily 3 Group C Member 2	Protein Coding	P08235	59	GC04M148078	7.52877	https://www.genecards.org/cgi-bin/carddisp.pl?gene=NR3C2
CTSD	Cathepsin D	Protein Coding	P07339	66	GC11M001752	7.52828	https://www.genecards.org/cgi-bin/carddisp.pl?gene=CTSD
BBS7	Bardet-Biedl Syndrome 7	Protein Coding	Q8IWZ6	51	GC04M121824	7.52623	https://www.genecards.org/cgi-bin/carddisp.pl?gene=BBS7
SOD2	Superoxide Dismutase 2	Protein Coding	P04179	60	GC06M159669	7.49585	https://www.genecards.org/cgi-bin/carddisp.pl?gene=SOD2
MAPK10	Mitogen-Activated Protein Kinase 10	Protein Coding	P53779	60	GC04M085990	7.48157	https://www.genecards.org/cgi-bin/carddisp.pl?gene=MAPK10
GC	GC Vitamin D Binding Protein	Protein Coding	P02774	57	GC04M071741	7.46224	https://www.genecards.org/cgi-bin/carddisp.pl?gene=GC
H6PD	Hexose-6-Phosphate Dehydrogenase/Glucose 1-Dehydrogenase	Protein Coding	O95479	56	GC01P009234	7.44953	https://www.genecards.org/cgi-bin/carddisp.pl?gene=H6PD
MSTN	Myostatin	Protein Coding	O14793	59	GC02M190055	7.43797	https://www.genecards.org/cgi-bin/carddisp.pl?gene=MSTN
ANGPTL4	Angiopoietin Like 4	Protein Coding	Q9BY76	57	GC19P008363	7.42292	https://www.genecards.org/cgi-bin/carddisp.pl?gene=ANGPTL4
CST3	Cystatin C	Protein Coding	P01034	56	GC20M023970	7.42236	https://www.genecards.org/cgi-bin/carddisp.pl?gene=CST3
HGF	Hepatocyte Growth Factor	Protein Coding	P14210	65	GC07M081699	7.37999	https://www.genecards.org/cgi-bin/carddisp.pl?gene=HGF
CLU	Clusterin	Protein Coding	P10909	60	GC08M027596	7.37433	https://www.genecards.org/cgi-bin/carddisp.pl?gene=CLU
PBX1	PBX Homeobox 1	Protein Coding	P40424	60	GC01P167803	7.34793	https://www.genecards.org/cgi-bin/carddisp.pl?gene=PBX1
FXN	Frataxin	Protein Coding	Q16595	60	GC09P069035	7.33923	https://www.genecards.org/cgi-bin/carddisp.pl?gene=FXN
UMOD	Uromodulin	Protein Coding	P07911	55	GC16M026264	7.32933	https://www.genecards.org/cgi-bin/carddisp.pl?gene=UMOD
BBS10	Bardet-Biedl Syndrome 10	Protein Coding	Q8TAM1	52	GC12M076344	7.28673	https://www.genecards.org/cgi-bin/carddisp.pl?gene=BBS10
PARK7	Parkinsonism Associated Deglycase	Protein Coding	Q99497	60	GC01P050925	7.27784	https://www.genecards.org/cgi-bin/carddisp.pl?gene=PARK7
TFAP2B	Transcription Factor AP-2 Beta	Protein Coding	Q92481	58	GC06P145034	7.26453	https://www.genecards.org/cgi-bin/carddisp.pl?gene=TFAP2B
PDK4	Pyruvate Dehydrogenase Kinase 4	Protein Coding	Q16654	56	GC07M095583	7.26036	https://www.genecards.org/cgi-bin/carddisp.pl?gene=PDK4
MIF	Macrophage Migration Inhibitory Factor	Protein Coding	P14174	60	GC22P023894	7.2564	https://www.genecards.org/cgi-bin/carddisp.pl?gene=MIF
MIR95	MicroRNA 95	RNA Gene		27	GC04M008018	7.25065	https://www.genecards.org/cgi-bin/carddisp.pl?gene=MIR95
JAK2	Janus Kinase 2	Protein Coding	O60674	66	GC09P004985	7.24814	https://www.genecards.org/cgi-bin/carddisp.pl?gene=JAK2
CREBBP	CREB Binding Protein	Protein Coding	Q92793	67	GC16M025750	7.23245	https://www.genecards.org/cgi-bin/carddisp.pl?gene=CREBBP
GRN	Granulin Precursor	Protein Coding	P28799	60	GC17P044345	7.22607	https://www.genecards.org/cgi-bin/carddisp.pl?gene=GRN
HIF1A	Hypoxia Inducible Factor 1 Subunit Alpha	Protein Coding	Q16665	62	GC14P061695	7.21874	https://www.genecards.org/cgi-bin/carddisp.pl?gene=HIF1A
TMX2-CTNND1	TMX2-CTNND1 Readthrough (NMD Candidate)	RNA Gene		25	GC11P057712	7.214	https://www.genecards.org/cgi-bin/carddisp.pl?gene=TMX2-CTNND1
LMNB2	Lamin B2	Protein Coding	Q03252	55	GC19M095861	7.21244	https://www.genecards.org/cgi-bin/carddisp.pl?gene=LMNB2
SERPINF1	Serpin Family F Member 1	Protein Coding	P36955	58	GC17P121622	7.18744	https://www.genecards.org/cgi-bin/carddisp.pl?gene=SERPINF1
GOT2	Glutamic-Oxaloacetic Transaminase 2	Protein Coding	P00505	60	GC16M058707	7.18662	https://www.genecards.org/cgi-bin/carddisp.pl?gene=GOT2
PRKCB	Protein Kinase C Beta	Protein Coding	P05771	62	GC16P096397	7.186	https://www.genecards.org/cgi-bin/carddisp.pl?gene=PRKCB
GAD1	Glutamate Decarboxylase 1	Protein Coding	Q99259	63	GC02P170813	7.17399	https://www.genecards.org/cgi-bin/carddisp.pl?gene=GAD1
MIR155	MicroRNA 155	RNA Gene		31	GC21P025573	7.12633	https://www.genecards.org/cgi-bin/carddisp.pl?gene=MIR155
PRKCA	Protein Kinase C Alpha	Protein Coding	P17252	64	GC17P066302	7.12145	https://www.genecards.org/cgi-bin/carddisp.pl?gene=PRKCA
GIPR	Gastric Inhibitory Polypeptide Receptor	Protein Coding	P48546	55	GC19P045668	7.1184	https://www.genecards.org/cgi-bin/carddisp.pl?gene=GIPR
MIR93	MicroRNA 93	RNA Gene		30	GC07M105718	7.09938	https://www.genecards.org/cgi-bin/carddisp.pl?gene=MIR93
SMAD4	SMAD Family Member 4	Protein Coding	Q13485	66	GC18P051028	7.0964	https://www.genecards.org/cgi-bin/carddisp.pl?gene=SMAD4
MAOA	Monoamine Oxidase A	Protein Coding	P21397	62	GC0XP043654	7.07574	https://www.genecards.org/cgi-bin/carddisp.pl?gene=MAOA
PCYT1A	Phosphate Cytidylyltransferase 1A, Choline	Protein Coding	P49585	60	GC03M196214	7.07518	https://www.genecards.org/cgi-bin/carddisp.pl?gene=PCYT1A
ACADS	Acyl-CoA Dehydrogenase Short Chain	Protein Coding	P16219	58	GC12P134684	7.07515	https://www.genecards.org/cgi-bin/carddisp.pl?gene=ACADS
NOTCH2	Notch Receptor 2	Protein Coding	Q04721	64	GC01M119911	7.06324	https://www.genecards.org/cgi-bin/carddisp.pl?gene=NOTCH2
MIR7-3HG	MIR7-3 Host Gene	RNA Gene	Q8N6C7	35	GC19P122009	7.06109	https://www.genecards.org/cgi-bin/carddisp.pl?gene=MIR7-3HG
TTC8	Tetratricopeptide Repeat Domain 8	Protein Coding	Q8TAM2	52	GC14P093205	7.05662	https://www.genecards.org/cgi-bin/carddisp.pl?gene=TTC8
LIPA	Lipase A, Lysosomal Acid Type	Protein Coding	P38571	61	GC10M089213	7.04725	https://www.genecards.org/cgi-bin/carddisp.pl?gene=LIPA
CTNNB1	Catenin Beta 1	Protein Coding	P35222	66	GC03P041194	7.04541	https://www.genecards.org/cgi-bin/carddisp.pl?gene=CTNNB1
IGFBP7	Insulin Like Growth Factor Binding Protein 7	Protein Coding	Q16270	58	GC04M057030	7.02955	https://www.genecards.org/cgi-bin/carddisp.pl?gene=IGFBP7
IL2RA	Interleukin 2 Receptor Subunit Alpha	Protein Coding	P01589	63	GC10M006010	6.99725	https://www.genecards.org/cgi-bin/carddisp.pl?gene=IL2RA
APOC1	Apolipoprotein C1	Protein Coding	P02654	53	GC19P044914	6.9971	https://www.genecards.org/cgi-bin/carddisp.pl?gene=APOC1
LOC126805877	MED14-Independent Group 3 Enhancer GRCh37_chr1:156099693-156100892	Functional Element		10	GC01P167356	6.98929	https://www.genecards.org/cgi-bin/carddisp.pl?gene=LOC126805877
BLM	BLM RecQ Like Helicase	Protein Coding	P54132	62	GC15P090717	6.97797	https://www.genecards.org/cgi-bin/carddisp.pl?gene=BLM
DMPK	DM1 Protein Kinase	Protein Coding	Q09013	60	GC19M045769	6.97227	https://www.genecards.org/cgi-bin/carddisp.pl?gene=DMPK
CISH	Cytokine Inducible SH2 Containing Protein	Protein Coding	Q9NSE2	58	GC03M054110	6.97114	https://www.genecards.org/cgi-bin/carddisp.pl?gene=CISH
CDK4	Cyclin Dependent Kinase 4	Protein Coding	P11802	67	GC12M059651	6.9635	https://www.genecards.org/cgi-bin/carddisp.pl?gene=CDK4
NFE2L2	NFE2 Like BZIP Transcription Factor 2	Protein Coding	Q16236	64	GC02M177227	6.9588	https://www.genecards.org/cgi-bin/carddisp.pl?gene=NFE2L2
FABP3	Fatty Acid Binding Protein 3	Protein Coding	P05413	57	GC01M031934	6.95505	https://www.genecards.org/cgi-bin/carddisp.pl?gene=FABP3
POMC	Proopiomelanocortin	Protein Coding	P01189	61	GC02M025160	6.95476	https://www.genecards.org/cgi-bin/carddisp.pl?gene=POMC
HSPA5	Heat Shock Protein Family A (Hsp70) Member 5	Protein Coding	P11021	62	GC09M125234	6.94588	https://www.genecards.org/cgi-bin/carddisp.pl?gene=HSPA5
MC3R	Melanocortin 3 Receptor	Protein Coding	P41968	53	GC20P056248	6.90581	https://www.genecards.org/cgi-bin/carddisp.pl?gene=MC3R
VDR	Vitamin D Receptor	Protein Coding	P11473	62	GC12M047841	6.89899	https://www.genecards.org/cgi-bin/carddisp.pl?gene=VDR
MIR532	MicroRNA 532	RNA Gene		25	GC0XP058460	6.8955	https://www.genecards.org/cgi-bin/carddisp.pl?gene=MIR532
DNM1L	Dynamin 1 Like	Protein Coding	O00429	61	GC12P032679	6.89496	https://www.genecards.org/cgi-bin/carddisp.pl?gene=DNM1L
MIR148B	MicroRNA 148b	RNA Gene		30	GC12P054337	6.88831	https://www.genecards.org/cgi-bin/carddisp.pl?gene=MIR148B
MYOD1	Myogenic Differentiation 1	Protein Coding	P15172	59	GC11P017719	6.88324	https://www.genecards.org/cgi-bin/carddisp.pl?gene=MYOD1
APC	APC Regulator Of WNT Signaling Pathway	Protein Coding	P25054	62	GC05P112707	6.87093	https://www.genecards.org/cgi-bin/carddisp.pl?gene=APC
MIR221	MicroRNA 221	RNA Gene		29	GC0XM045746	6.85619	https://www.genecards.org/cgi-bin/carddisp.pl?gene=MIR221
IL4	Interleukin 4	Protein Coding	P05112	59	GC05P132673	6.85375	https://www.genecards.org/cgi-bin/carddisp.pl?gene=IL4
GRB10	Growth Factor Receptor Bound Protein 10	Protein Coding	Q13322	56	GC07M050590	6.84369	https://www.genecards.org/cgi-bin/carddisp.pl?gene=GRB10
MTHFD1	Methylenetetrahydrofolate Dehydrogenase, Cyclohydrolase And Formyltetrahydrofolate Synthetase 1	Protein Coding	P11586	58	GC14P064388	6.82263	https://www.genecards.org/cgi-bin/carddisp.pl?gene=MTHFD1
CAPN3	Calpain 3	Protein Coding	P20807	60	GC15P042359	6.82051	https://www.genecards.org/cgi-bin/carddisp.pl?gene=CAPN3
FOXA2	Forkhead Box A2	Protein Coding	Q9Y261	59	GC20M022581	6.815	https://www.genecards.org/cgi-bin/carddisp.pl?gene=FOXA2
DBH	Dopamine Beta-Hydroxylase	Protein Coding	P09172	64	GC09P133636	6.80173	https://www.genecards.org/cgi-bin/carddisp.pl?gene=DBH
NRF1	Nuclear Respiratory Factor 1	Protein Coding	Q16656	56	GC07P129611	6.78947	https://www.genecards.org/cgi-bin/carddisp.pl?gene=NRF1
MIRLET7C	MicroRNA Let-7c	RNA Gene		31	GC21P018986	6.78693	https://www.genecards.org/cgi-bin/carddisp.pl?gene=MIRLET7C
PNLIP	Pancreatic Lipase	Protein Coding	P16233	60	GC10P116545	6.78427	https://www.genecards.org/cgi-bin/carddisp.pl?gene=PNLIP
MIR423	MicroRNA 423	RNA Gene		28	GC17P030117	6.78274	https://www.genecards.org/cgi-bin/carddisp.pl?gene=MIR423
MAPK3	Mitogen-Activated Protein Kinase 3	Protein Coding	P27361	63	GC16M044882	6.77959	https://www.genecards.org/cgi-bin/carddisp.pl?gene=MAPK3
ADM	Adrenomedullin	Protein Coding	P35318	57	GC11P012779	6.77959	https://www.genecards.org/cgi-bin/carddisp.pl?gene=ADM
SERPINC1	Serpin Family C Member 1	Protein Coding	P01008	63	GC01M175000	6.73943	https://www.genecards.org/cgi-bin/carddisp.pl?gene=SERPINC1
CDKN2B	Cyclin Dependent Kinase Inhibitor 2B	Protein Coding	P42772	58	GC09M022002	6.72209	https://www.genecards.org/cgi-bin/carddisp.pl?gene=CDKN2B
CCK	Cholecystokinin	Protein Coding	P06307	55	GC03M042274	6.70259	https://www.genecards.org/cgi-bin/carddisp.pl?gene=CCK
BBS1	Bardet-Biedl Syndrome 1	Protein Coding	Q8NFJ9	52	GC11P094727	6.70141	https://www.genecards.org/cgi-bin/carddisp.pl?gene=BBS1
CYP1A2	Cytochrome P450 Family 1 Subfamily A Member 2	Protein Coding	P05177	59	GC15P074748	6.69751	https://www.genecards.org/cgi-bin/carddisp.pl?gene=CYP1A2
MIR145	MicroRNA 145	RNA Gene		32	GC05P149430	6.67593	https://www.genecards.org/cgi-bin/carddisp.pl?gene=MIR145
PLA2G6	Phospholipase A2 Group VI	Protein Coding	O60733	59	GC22M080968	6.67323	https://www.genecards.org/cgi-bin/carddisp.pl?gene=PLA2G6
ATP13A2	ATPase Cation Transporting 13A2	Protein Coding	Q9NQ11	56	GC01M016985	6.67323	https://www.genecards.org/cgi-bin/carddisp.pl?gene=ATP13A2
CYP2D6	Cytochrome P450 Family 2 Subfamily D Member 6	Protein Coding	P10635	60	GC22M042126	6.67056	https://www.genecards.org/cgi-bin/carddisp.pl?gene=CYP2D6
EGFR	Epidermal Growth Factor Receptor	Protein Coding	P00533	68	GC07P055019	6.66939	https://www.genecards.org/cgi-bin/carddisp.pl?gene=EGFR
SLC27A4	Solute Carrier Family 27 Member 4	Protein Coding	Q6P1M0	56	GC09P128340	6.65903	https://www.genecards.org/cgi-bin/carddisp.pl?gene=SLC27A4
MIR15B	MicroRNA 15b	RNA Gene		29	GC03P160404	6.64751	https://www.genecards.org/cgi-bin/carddisp.pl?gene=MIR15B
SIK2	Salt Inducible Kinase 2	Protein Coding	Q9H0K1	56	GC11P112590	6.64648	https://www.genecards.org/cgi-bin/carddisp.pl?gene=SIK2
F8	Coagulation Factor VIII	Protein Coding	P00451	60	GC0XM154835	6.63248	https://www.genecards.org/cgi-bin/carddisp.pl?gene=F8
BBS2	Bardet-Biedl Syndrome 2	Protein Coding	Q9BXC9	53	GC16M056467	6.6288	https://www.genecards.org/cgi-bin/carddisp.pl?gene=BBS2
IL1A	Interleukin 1 Alpha	Protein Coding	P01583	58	GC02M112773	6.62461	https://www.genecards.org/cgi-bin/carddisp.pl?gene=IL1A
[truncated: 5,276 more rows]

## Sheet: 4. DisGeNET
numCTs	unitProt	numVariantsGDA	HPOClass	type	evidenceIndexGDA	numDiseasesAssociatedToGene	geneNcbiID	numPMIDs	evidenceLevelGDA	geneEnsemblIDs	geneNcbiType	geneDSI	geneFullName	genePLI	diseaseUMLSCUI	disease	gene	numVariantsAssociatedToGene	numberPmidsWithChemsIncludedInEvidence	lastRef	numberChemsIncludedInEvidence	pathwayNames	geneDPI	pathwayIDs	numVariantsDisease	proteinClass	DOClass	diseaseClass	semanticType	numGenesDisease	firstRef	scoreGDA
[truncated: 30 more rows]

[truncated: 7 more sheets: 5. STRING interactions, 6. Network centrality all nodes, 7. Binders (+ Controls), 8. Non-binders (- Controls), 9. Stats Ctrls, 10. Phytochemicals docking, 11. Phytochemical Ubiquity ]
